# Supplementary material for: Multi-metric evaluation and parametric optimization of stochastic gradient boosting machines for genomic prediction and selection in wheat (Triticum aestivum) breeding
Source: G3 (Bethesda). 2026 May 23;16(7):jkag127. doi: 10.1093/g3journal/jkag127 (PMC13334169; doi:10.1093/g3journal/jkag127)
Supplement: jkag127_Supplementary_Data [file jkag127_supplementary_data.zip]

Archive with 13 entries (13 files):
- Fig._S1_G3-2026-406682.png
- Fig._S2_G3-2026-406682.pdf
- Fig._S3_G3-2026-406682.pdf
- Fig._S4_G3-2026-406682.png
- Fig._S5_G3-2026-406682.png
- Fig._S6_G3-2026-406682.pdf
- Fig._S7_G3-2026-406682.pdf
- File_S1_G3-2026-406682.xlsx
- File_S2_G3-2026-406682.csv
- File_S3_G3-2026-406682.xlsx
- File_S4_G3-2026-406682.xlsx
- File_S5_G3-2026-406682.csv
- File_S6_G3-2026-406682.csv
