# Supplementary material for: Multi-metric evaluation and parametric optimization of stochastic gradient boosting machines for genomic prediction and selection in wheat (Triticum aestivum) breeding
Source: G3 (Bethesda). 2026 May 23;16(7):jkag127. doi: 10.1093/g3journal/jkag127 (PMC13334169; doi:10.1093/g3journal/jkag127)
Supplement: jkag127_Supplementary_Data [file jkag127_supplementary_data.zip › File_S2_G3-2026-406682.csv]

Model	Phenotype	Metric	BoostRounds	LearningRate	N	Mean	SD	SE	Min	Max	IQR	Lower_Outliers_gt_1.5IQR	Upper_Outliers_gt_1.5IQR
GBM	Grain Yield	Pearson	100	0.0025	50	0.113558134036788	0.0759875169481431	0.0107462577039119	-0.0145753986023068	0.246289635979983	0.0937083557358282	0	0
GBM	Grain Yield	Pearson	1080	0.0025	50	0.138765086944963	0.0773894080685605	0.0109445150474584	0.0363520154254403	0.281618917381191	0.0997685930798573	0	0
GBM	Grain Yield	Pearson	2060	0.0025	50	0.145977198300345	0.0751636501705719	0.010629745346869	0.0454456172379585	0.287248312158294	0.0901450887156756	0	0
GBM	Grain Yield	Pearson	3040	0.0025	50	0.148681060956805	0.0699710289064391	0.0098953978052686	0.0542607469734827	0.273656586905374	0.0826453018589895	0	0
GBM	Grain Yield	Pearson	4020	0.0025	50	0.149820833453729	0.0667274918722077	0.00943669239888166	0.055312956319134	0.269644717656345	0.0810860357454387	0	0
GBM	Grain Yield	Pearson	5000	0.0025	50	0.150438446672024	0.0634430758681667	0.00897220583314266	0.057896856603776	0.260953283346382	0.072048914590906	0	0
GBM	Grain Yield	Pearson	100	0.042	50	0.136705884609164	0.0749686145770084	0.0106021631487127	-0.0248986975327095	0.284290447094002	0.0938238522290585	0	0
GBM	Grain Yield	Pearson	1080	0.042	50	0.14845153909005	0.0412498822937715	0.00583361429861454	0.0423302455585551	0.23501117975807	0.0440464334922025	2	1
GBM	Grain Yield	Pearson	2060	0.042	50	0.146986752772723	0.0338481084728411	0.00478684540629676	0.0648859627272622	0.201231130046767	0.0443739230536965	0	0
GBM	Grain Yield	Pearson	3040	0.042	50	0.148222307460734	0.0329352352883066	0.00465774564246721	0.0645382385558863	0.22197952778402	0.0526524653225055	0	0
GBM	Grain Yield	Pearson	4020	0.042	50	0.149685565665385	0.0324103791790851	0.00458351977967167	0.0755244229332688	0.234138026676429	0.0466116488430882	0	0
GBM	Grain Yield	Pearson	5000	0.042	50	0.150648024221096	0.0323996814405704	0.00458200689098226	0.0744303902917658	0.234984785584609	0.0465594718196355	0	0
GBM	Grain Yield	Pearson	100	0.0815	50	0.137827209076026	0.0759389991538054	0.0107393962516351	-0.0348356423905293	0.285389987324768	0.111132307081928	0	0
GBM	Grain Yield	Pearson	1080	0.0815	50	0.136275795315607	0.0394886394683833	0.00558453694958491	0.0620649275843305	0.208298515186625	0.053962360675282	0	0
GBM	Grain Yield	Pearson	2060	0.0815	50	0.138922951507699	0.0395517909916186	0.0055934679236493	0.0567559609824757	0.209601143030359	0.056889367195572	0	0
GBM	Grain Yield	Pearson	3040	0.0815	50	0.14160315353486	0.0394129451893695	0.00557383216198738	0.0555911148538811	0.211995923307367	0.0504920196127467	0	0
GBM	Grain Yield	Pearson	4020	0.0815	50	0.142523695467707	0.0401460912593912	0.0056775146735299	0.0556028373986563	0.216782379030434	0.0503050889228682	0	0
GBM	Grain Yield	Pearson	5000	0.0815	50	0.143038522683783	0.0402841016333642	0.00569703228779197	0.0554411561829208	0.217974173282453	0.0511771371794565	0	0
GBM	Grain Yield	Pearson	100	0.121	50	0.135785253335813	0.068901274867952	0.00974411173830542	-0.0390083649396146	0.304542405784025	0.0800546509324267	1	1
GBM	Grain Yield	Pearson	1080	0.121	50	0.140302809898028	0.0520099322865643	0.00735531516177655	0.0291371545586085	0.241416033802587	0.0674841157575587	0	0
GBM	Grain Yield	Pearson	2060	0.121	50	0.143384454934899	0.0503962269425745	0.00712710276346213	0.0270891251293637	0.232654121776599	0.0664933042310427	0	0
GBM	Grain Yield	Pearson	3040	0.121	50	0.144333051356444	0.0499760467207098	0.00706768030662193	0.0293050638213296	0.234185525610895	0.067532779005467	0	0
GBM	Grain Yield	Pearson	4020	0.121	50	0.144741331581437	0.0501486954491507	0.00709209652395068	0.0293035698400969	0.235147900975072	0.0685154858477783	0	0
GBM	Grain Yield	Pearson	5000	0.121	50	0.144832424644156	0.0501907802712053	0.00709804821656266	0.0293555502407321	0.235656480602342	0.0682137685167372	0	0
GBM	Grain Yield	Pearson	100	0.1605	50	0.137585282418684	0.076457180904497	0.0108126782175953	-0.0194353377946104	0.30918814639411	0.0991990553262746	0	0
GBM	Grain Yield	Pearson	1080	0.1605	50	0.138797872317086	0.0560149939944655	0.00792171642032205	0.026600699783426	0.256748237418142	0.0846308801845352	0	0
GBM	Grain Yield	Pearson	2060	0.1605	50	0.141430217060705	0.055235467108217	0.00781147467084534	0.0374067243873888	0.26104756936565	0.0856396094943263	0	0
GBM	Grain Yield	Pearson	3040	0.1605	50	0.141897251909369	0.0551315749208117	0.00779678209680003	0.0368118357631358	0.261996748916702	0.0846413601112055	0	0
GBM	Grain Yield	Pearson	4020	0.1605	50	0.142025894553429	0.0551433908547567	0.00779845312220374	0.0370546192019053	0.262324686608916	0.0844653071029646	0	0
GBM	Grain Yield	Pearson	5000	0.1605	50	0.142050296616022	0.0551461947116099	0.00779884964744262	0.0371360666369932	0.262348935260338	0.0845005581734833	0	0
GBM	Grain Yield	Pearson	100	0.2	50	0.129211759012097	0.07266571678572	0.0102764842197927	-0.00306613767102212	0.318846067942137	0.099656390707669	0	0
GBM	Grain Yield	Pearson	1080	0.2	50	0.134874181343546	0.0576753799880697	0.00815653045941499	-0.0199187125174591	0.25687396224115	0.0596213475195943	2	0
GBM	Grain Yield	Pearson	2060	0.2	50	0.13607274303117	0.058698566961456	0.00830123094887563	-0.0256356361516542	0.262016983968752	0.062795725745452	1	0
GBM	Grain Yield	Pearson	3040	0.2	50	0.136426863081837	0.0587150296083725	0.00830355911872982	-0.0249322650714968	0.262202167128101	0.063379148367214	1	0
GBM	Grain Yield	Pearson	4020	0.2	50	0.136466893173374	0.0587278213640595	0.00830536814616773	-0.0248846686081359	0.262264224535042	0.0633703379376	1	0
GBM	Grain Yield	Pearson	5000	0.2	50	0.136471494529489	0.0587279074219563	0.00830538031659222	-0.0248923799633092	0.26226915686512	0.0633579330150915	1	0
rrBLUP	Grain Yield	Pearson	NA	NA	50	0.18396683121483	0.0467204595182834	0.00660727074910596	0.129104206224174	0.256747450886296	0.063659298353006	0	0
GBM	Grain Protein Content	Pearson	100	0.0025	50	0.201212599776232	0.0776620052102862	0.0109830661049477	0.09030131169451	0.319844811832746	0.136177198802241	0	0
GBM	Grain Protein Content	Pearson	1080	0.0025	50	0.237047243817407	0.048523666895206	0.00686228278192747	0.149069192650315	0.324560779601051	0.0818085998682205	0	0
GBM	Grain Protein Content	Pearson	2060	0.0025	50	0.243511733419792	0.0385893635392365	0.0054573601280534	0.168291639472992	0.306188307695501	0.0653643949254475	0	0
GBM	Grain Protein Content	Pearson	3040	0.0025	50	0.243935760939094	0.0335330606566166	0.00474229091684668	0.171670847525066	0.301709578947039	0.0511368711301172	0	0
GBM	Grain Protein Content	Pearson	4020	0.0025	50	0.242520344919249	0.031661395261808	0.00447759745829041	0.182559754113323	0.285319841096556	0.050951116891472	0	0
GBM	Grain Protein Content	Pearson	5000	0.0025	50	0.240040394857633	0.0318622617645061	0.00450600427152463	0.180192236186514	0.281048494878342	0.0545749981015605	0	0
GBM	Grain Protein Content	Pearson	100	0.042	50	0.233901266342536	0.0532646602018045	0.00753276048525864	0.11944796280754	0.327808829641779	0.0840579386383655	0	0
GBM	Grain Protein Content	Pearson	1080	0.042	50	0.210233562268353	0.0393555767831339	0.00556571904417237	0.145223015905045	0.305810870882112	0.0552930131321195	0	0
GBM	Grain Protein Content	Pearson	2060	0.042	50	0.207046856318464	0.0484244249831759	0.00684824785613258	0.119301690848954	0.30017885389475	0.074752542793874	0	0
GBM	Grain Protein Content	Pearson	3040	0.042	50	0.206458585825088	0.0513737114292792	0.00726533994527283	0.112671045206377	0.304319170032332	0.0776744192998073	0	0
GBM	Grain Protein Content	Pearson	4020	0.042	50	0.205240634267782	0.0519438827581808	0.00734597434789373	0.10763166632717	0.301133784580906	0.081399740718233	0	0
GBM	Grain Protein Content	Pearson	5000	0.042	50	0.204314794827106	0.0522086926744169	0.00738342412539292	0.103311649927442	0.298839969031848	0.0855917085105055	0	0
GBM	Grain Protein Content	Pearson	100	0.0815	50	0.234832020177751	0.0552401011908666	0.00781213002909857	0.109714087395392	0.329979893434408	0.067331720506666	0	0
GBM	Grain Protein Content	Pearson	1080	0.0815	50	0.205545150821063	0.0485419920760262	0.00686487435385235	0.112192483231956	0.319091944423992	0.0595219676317205	0	1
GBM	Grain Protein Content	Pearson	2060	0.0815	50	0.203465696329281	0.052107874919509	0.00736916634176105	0.108317730920683	0.314915902170366	0.0701923895993535	0	0
GBM	Grain Protein Content	Pearson	3040	0.0815	50	0.201914188411125	0.0524726826820423	0.0074207579503044	0.10662022293647	0.317661539203533	0.0727710091705695	0	0
GBM	Grain Protein Content	Pearson	4020	0.0815	50	0.201544217419173	0.0522425622010108	0.00738821399977895	0.108258880074543	0.316836002443041	0.0713154456116512	0	0
GBM	Grain Protein Content	Pearson	5000	0.0815	50	0.201421992192245	0.0521008593952182	0.00736817419680113	0.108415430961794	0.316962202803213	0.069874198137135	0	0
GBM	Grain Protein Content	Pearson	100	0.121	50	0.210698054473962	0.0525134631497428	0.0074265251793546	0.0905882631035981	0.309388667932112	0.061106826777964	3	0
GBM	Grain Protein Content	Pearson	1080	0.121	50	0.188248184529699	0.0562107166741744	0.00794939578713289	0.05204314601515	0.293144534765826	0.0918552633713592	0	0
GBM	Grain Protein Content	Pearson	2060	0.121	50	0.187170521117266	0.0568252322695801	0.00803630141606414	0.0526606096272254	0.291427196479869	0.0873430210245703	0	0
GBM	Grain Protein Content	Pearson	3040	0.121	50	0.187098366152073	0.0563209993028318	0.00796499210604704	0.0580691615327762	0.292440901426743	0.0834651549321732	0	0
GBM	Grain Protein Content	Pearson	4020	0.121	50	0.187010979927292	0.056243594403001	0.00795404540013355	0.0587327227202404	0.291382046978017	0.0837302566738458	0	0
GBM	Grain Protein Content	Pearson	5000	0.121	50	0.186996156234789	0.0561969057738814	0.0079474426308826	0.059164627351608	0.291288844989265	0.0838655722894715	0	0
GBM	Grain Protein Content	Pearson	100	0.1605	50	0.194869316533106	0.0595609004202292	0.00842318331614415	0.0590576246030143	0.31557018888393	0.0729495357552767	0	0
GBM	Grain Protein Content	Pearson	1080	0.1605	50	0.184309772826039	0.0613529705981537	0.00867662031117867	0.0774484401808953	0.300287433214624	0.106443508162041	0	0
GBM	Grain Protein Content	Pearson	2060	0.1605	50	0.182875333845873	0.0608820597517684	0.00861002346061601	0.07516545387355	0.281938690516111	0.105109882386009	0	0
GBM	Grain Protein Content	Pearson	3040	0.1605	50	0.18303520146732	0.0604071512435211	0.00854286125529103	0.0767696838994919	0.282227837200108	0.104060648068743	0	0
GBM	Grain Protein Content	Pearson	4020	0.1605	50	0.183032180047442	0.0603525085768368	0.00853513361526011	0.0770108450599488	0.282112852544885	0.103865916442077	0	0
GBM	Grain Protein Content	Pearson	5000	0.1605	50	0.183038247362695	0.0603393422541638	0.00853327161605104	0.0770763847446839	0.282108538193586	0.103817523446835	0	0
GBM	Grain Protein Content	Pearson	100	0.2	50	0.186250805651451	0.0580709030395993	0.00821246586578543	0.0606579668161286	0.298108987745186	0.074783158400887	0	0
GBM	Grain Protein Content	Pearson	1080	0.2	50	0.183721083821785	0.071406122054213	0.0100983506245537	0.0521849444009596	0.361743132626182	0.09677399111941	0	0
GBM	Grain Protein Content	Pearson	2060	0.2	50	0.183307322851668	0.0713436871774766	0.0100895209996091	0.0499291868996379	0.361961764296036	0.0978234326798915	0	0
GBM	Grain Protein Content	Pearson	3040	0.2	50	0.183244568426018	0.071251727058646	0.0100765158748843	0.0497324812439768	0.361647261821164	0.0967692162737022	0	0
GBM	Grain Protein Content	Pearson	4020	0.2	50	0.183244916674725	0.0712353153101137	0.0100741949031486	0.0497438707732381	0.361519726709217	0.0966587109346833	0	0
GBM	Grain Protein Content	Pearson	5000	0.2	50	0.183247554548538	0.0712344732397913	0.0100740758164216	0.0497422640211207	0.361515956188166	0.0966436150282225	0	0
rrBLUP	Grain Protein Content	Pearson	NA	NA	50	0.245414678750147	0.0343902867422875	0.00486352099248426	0.204692714162621	0.289871598972368	0.062550788470541	0	0
GBM	Thousand Grain Weight	Pearson	100	0.0025	50	0.367691494599808	0.0995522496197974	0.0140788141577069	0.226047437092415	0.543234582995269	0.125682682235571	0	0
GBM	Thousand Grain Weight	Pearson	1080	0.0025	50	0.422519055153097	0.10872792247948	0.0153764502579131	0.262372270808841	0.591395705909173	0.135164153996828	0	0
GBM	Thousand Grain Weight	Pearson	2060	0.0025	50	0.43600336931419	0.106095958302197	0.0150042343143937	0.278325582429438	0.596048987822091	0.131997489783513	0	0
GBM	Thousand Grain Weight	Pearson	3040	0.0025	50	0.443332225538329	0.103800234254107	0.0146795699059663	0.287477308448606	0.595361468699926	0.135305499113747	0	0
GBM	Thousand Grain Weight	Pearson	4020	0.0025	50	0.447492817281407	0.101425816507404	0.0143437765279536	0.29380895932003	0.597400998026203	0.141889300800667	0	0
GBM	Thousand Grain Weight	Pearson	5000	0.0025	50	0.45016947799412	0.100209722817813	0.01417179490906	0.296622033636081	0.596342888238441	0.140732049751527	0	0
GBM	Thousand Grain Weight	Pearson	100	0.042	50	0.409075611812951	0.106380506486075	0.0150444755044726	0.230032137105035	0.606336481124162	0.169671022901733	0	0
GBM	Thousand Grain Weight	Pearson	1080	0.042	50	0.450249419708941	0.0903590558707946	0.0127787002295706	0.270699872739826	0.608446365333578	0.137361977469733	0	0
GBM	Thousand Grain Weight	Pearson	2060	0.042	50	0.452579620491952	0.0868810149748427	0.0122868309690163	0.28234106464876	0.584898755447637	0.141711951097118	0	0
GBM	Thousand Grain Weight	Pearson	3040	0.042	50	0.453762766904705	0.0858578224231041	0.0121421296906575	0.295301699358987	0.586852282067011	0.155535963650142	0	0
GBM	Thousand Grain Weight	Pearson	4020	0.042	50	0.452901800706222	0.0844066940033363	0.0119369091414594	0.295104174247983	0.583821495174776	0.151325778294711	0	0
GBM	Thousand Grain Weight	Pearson	5000	0.042	50	0.452104241172672	0.0839267870987304	0.0118690400561424	0.298447811363319	0.580259844247199	0.14977936342243	0	0
GBM	Thousand Grain Weight	Pearson	100	0.0815	50	0.401895071302776	0.0947252703177985	0.0133961761982888	0.208129863857317	0.591525719495167	0.142783374881124	0	0
GBM	Thousand Grain Weight	Pearson	1080	0.0815	50	0.43564944560307	0.0852497048853013	0.0120561288837097	0.268360932519831	0.587376440528169	0.134299518239298	0	0
GBM	Thousand Grain Weight	Pearson	2060	0.0815	50	0.435498907549105	0.08634911975795	0.0122116096260671	0.278410535913994	0.579417241869027	0.131659389203386	0	0
GBM	Thousand Grain Weight	Pearson	3040	0.0815	50	0.435313748255673	0.0859092541886935	0.0121494032407008	0.278932420159836	0.578478640979508	0.133213397400869	0	0
GBM	Thousand Grain Weight	Pearson	4020	0.0815	50	0.43477313290441	0.0855618056836483	0.0121002666018947	0.278562577098078	0.576753493619368	0.133234341673569	0	0
GBM	Thousand Grain Weight	Pearson	5000	0.0815	50	0.434503460793884	0.0854839311860365	0.0120892534848261	0.279059542425756	0.576128426161045	0.132886476711303	0	0
GBM	Thousand Grain Weight	Pearson	100	0.121	50	0.38525891394094	0.100879244712432	0.0142664796034275	0.197871752316926	0.56088534224976	0.142026261074032	0	0
GBM	Thousand Grain Weight	Pearson	1080	0.121	50	0.416524308387491	0.0860899966292005	0.0121749640817669	0.249125258800806	0.548845048949274	0.141660380874588	0	0
GBM	Thousand Grain Weight	Pearson	2060	0.121	50	0.417678084028389	0.0857329877743029	0.0121244754053186	0.251510325742013	0.551754745938254	0.13519849581145	0	0
GBM	Thousand Grain Weight	Pearson	3040	0.121	50	0.417113866264282	0.0850885024841203	0.012033331421506	0.251461214530353	0.549397904329777	0.136377236825199	0	0
GBM	Thousand Grain Weight	Pearson	4020	0.121	50	0.417002525307221	0.0849826031765602	0.0120183549978062	0.251616596266733	0.549304181292993	0.135497844270025	0	0
GBM	Thousand Grain Weight	Pearson	5000	0.121	50	0.416954925211497	0.0850010078800141	0.0120209578159298	0.251616828142809	0.549021778354592	0.135509049252528	0	0
GBM	Thousand Grain Weight	Pearson	100	0.1605	50	0.387515474397027	0.0897758392062336	0.0126962209378882	0.192297329547097	0.56700951520279	0.137077819906918	0	0
GBM	Thousand Grain Weight	Pearson	1080	0.1605	50	0.426582837278117	0.0831121610510753	0.0117538345356568	0.241428674574055	0.592584297636701	0.130413793781814	0	0
GBM	Thousand Grain Weight	Pearson	2060	0.1605	50	0.426122490683959	0.0809984981579433	0.0114549174626816	0.246219768627585	0.584074332747323	0.124769095464768	0	0
GBM	Thousand Grain Weight	Pearson	3040	0.1605	50	0.425797516419076	0.0808788122372923	0.0114379913174606	0.24644105683235	0.582699194597907	0.125270169240094	0	0
GBM	Thousand Grain Weight	Pearson	4020	0.1605	50	0.425761632928539	0.0808619332568097	0.0114356042691488	0.246505668881542	0.582421155715677	0.124990415023706	0	0
GBM	Thousand Grain Weight	Pearson	5000	0.1605	50	0.425751920016616	0.0808670805912329	0.011436332212164	0.246466977167157	0.582387994754347	0.124972774570305	0	0
GBM	Thousand Grain Weight	Pearson	100	0.2	50	0.377379061500987	0.0912574341464268	0.0129057501037246	0.187290327714891	0.557851670729135	0.146288840065343	0	0
GBM	Thousand Grain Weight	Pearson	1080	0.2	50	0.413746156245308	0.0838222446243696	0.0118542555176339	0.222289282887139	0.573841952528547	0.128981434871631	0	0
GBM	Thousand Grain Weight	Pearson	2060	0.2	50	0.413168051149751	0.083800550530134	0.0118511875094047	0.21960541985952	0.575416234558389	0.122398042705896	0	0
GBM	Thousand Grain Weight	Pearson	3040	0.2	50	0.413011004313506	0.0837945369254429	0.0118503370572734	0.219577906523114	0.575463709233016	0.122758849984914	0	0
GBM	Thousand Grain Weight	Pearson	4020	0.2	50	0.413003453696417	0.0837827135975997	0.0118486649862146	0.21963284884504	0.575411655029256	0.122723309972699	0	0
GBM	Thousand Grain Weight	Pearson	5000	0.2	50	0.413002621183242	0.0837827238529014	0.0118486664365333	0.219620613670733	0.575415383618275	0.122708927661238	0	0
rrBLUP	Thousand Grain Weight	Pearson	NA	NA	50	0.486313418315061	0.071298939730097	0.0100831927549125	0.402409258442592	0.567085829248135	0.150589670209461	0	0
GBM	Height to Eartip	Pearson	100	0.0025	50	0.338648295835963	0.0903122307593456	0.0127720781588035	0.205993735101334	0.495892606688928	0.152962706974124	0	0
GBM	Height to Eartip	Pearson	1080	0.0025	50	0.481630941002758	0.0445384781484902	0.00629869198450526	0.401267832317354	0.55244124180757	0.0690746706846102	0	0
GBM	Height to Eartip	Pearson	2060	0.0025	50	0.520716340022208	0.0360405614446569	0.00509690507905747	0.442179862627403	0.565449991623857	0.0477851564457943	0	0
GBM	Height to Eartip	Pearson	3040	0.0025	50	0.538176341714232	0.0394900289615133	0.00558473345358784	0.446476574892787	0.58059389843203	0.032109032629498	10	0
GBM	Height to Eartip	Pearson	4020	0.0025	50	0.545329627549451	0.0439673771038535	0.0062179261002242	0.447894688472706	0.58893678991954	0.0173315101513047	10	0
GBM	Height to Eartip	Pearson	5000	0.0025	50	0.549722478101385	0.0489008322625066	0.00691562201969687	0.446348297679145	0.599603832294187	0.0161068097296653	10	0
GBM	Height to Eartip	Pearson	100	0.042	50	0.494343779315497	0.0439368270606058	0.006213605671675	0.380118692906506	0.562591531634752	0.0562409089663068	2	0
GBM	Height to Eartip	Pearson	1080	0.042	50	0.545358352219222	0.077015584431499	0.0108916484017116	0.370577088497637	0.627605309565823	0.0439143648920015	10	0
GBM	Height to Eartip	Pearson	2060	0.042	50	0.544945582730452	0.0811002279865885	0.0114693042330183	0.349774339915118	0.623935019221488	0.0355116579444394	10	0
GBM	Height to Eartip	Pearson	3040	0.042	50	0.543430059081608	0.0793175409340506	0.0112171942123018	0.353946005648369	0.631848759816008	0.0388119818608608	10	0
GBM	Height to Eartip	Pearson	4020	0.042	50	0.542227406261076	0.0791302147231975	0.0111907022855041	0.35048718873825	0.627979415837659	0.0364443744893952	10	0
GBM	Height to Eartip	Pearson	5000	0.042	50	0.541445576279459	0.078320717810787	0.0110762221342811	0.353577193506246	0.62554412003832	0.0360262093510922	10	0
GBM	Height to Eartip	Pearson	100	0.0815	50	0.510326945923149	0.0505116954624912	0.00714343247815146	0.365786774083273	0.579268257357047	0.0469254667198555	6	0
GBM	Height to Eartip	Pearson	1080	0.0815	50	0.534411669637376	0.0807850277771112	0.0114247281919078	0.335052791306784	0.643083801598798	0.0706149441425249	8	0
GBM	Height to Eartip	Pearson	2060	0.0815	50	0.533602154557992	0.0795140628281473	0.0112449866050952	0.329518203401343	0.638307108065831	0.0766985335933573	5	0
GBM	Height to Eartip	Pearson	3040	0.0815	50	0.533542487686567	0.0782335461828895	0.0110638942044384	0.334180431293808	0.632847015926013	0.0707253138930444	7	0
GBM	Height to Eartip	Pearson	4020	0.0815	50	0.532747952202071	0.0781450296164672	0.0110513760715655	0.331048032970193	0.631666547368269	0.0701268427453591	7	0
GBM	Height to Eartip	Pearson	5000	0.0815	50	0.532358026974218	0.0779290366464843	0.0110208300528128	0.331287320389372	0.630137771362072	0.068934745777774	8	0
GBM	Height to Eartip	Pearson	100	0.121	50	0.494834638462076	0.0588471073722438	0.00832223773522529	0.343933710085029	0.594308240787353	0.0775522110545143	0	0
GBM	Height to Eartip	Pearson	1080	0.121	50	0.51475192956473	0.0791084709414843	0.0111876272504045	0.301719631817563	0.614592380229374	0.0751231869150333	5	0
GBM	Height to Eartip	Pearson	2060	0.121	50	0.513640623396655	0.0781638243832798	0.0110540340529783	0.302884047719615	0.617617925011802	0.0702685390799664	5	0
GBM	Height to Eartip	Pearson	3040	0.121	50	0.512790326545906	0.0777980752215507	0.0110023093104839	0.302668709301517	0.620743801435716	0.0694150427142126	5	0
GBM	Height to Eartip	Pearson	4020	0.121	50	0.512573905252675	0.0777012553862995	0.010988616918072	0.303196760170247	0.620878132952302	0.0681222724944848	5	0
GBM	Height to Eartip	Pearson	5000	0.121	50	0.512481079411995	0.0777012260454679	0.0109886127686518	0.303261439394182	0.620928587794949	0.0680186661882343	5	0
GBM	Height to Eartip	Pearson	100	0.1605	50	0.490486528799691	0.0609800466944123	0.00862388090693825	0.303336166953717	0.614013896714136	0.081489005467163	1	0
GBM	Height to Eartip	Pearson	1080	0.1605	50	0.513420575019422	0.0785761332262454	0.0111123433287391	0.317914867684309	0.654804960987021	0.0730550183874222	5	0
GBM	Height to Eartip	Pearson	2060	0.1605	50	0.512660458397597	0.077173660213782	0.0109140036932303	0.32022879539321	0.651198839910682	0.0740294010334679	5	0
GBM	Height to Eartip	Pearson	3040	0.1605	50	0.512403861816241	0.0771517128000968	0.0109108998602211	0.320913279130259	0.651065683964644	0.0740809142387409	4	0
GBM	Height to Eartip	Pearson	4020	0.1605	50	0.512347152215048	0.0771330179962171	0.0109082560157018	0.320992583664234	0.651101837519616	0.0740303724911511	4	0
GBM	Height to Eartip	Pearson	5000	0.1605	50	0.512336937358995	0.0771183307397289	0.0109061789239699	0.320987170456705	0.651069589815511	0.0740395673606767	4	0
GBM	Height to Eartip	Pearson	100	0.2	50	0.490184237869151	0.0754637450865294	0.0106721851768836	0.330409930858611	0.642288981033591	0.107249113363094	0	0
GBM	Height to Eartip	Pearson	1080	0.2	50	0.49247728015827	0.0797156838800568	0.0112735001277023	0.267362096477516	0.593901515121759	0.0946728902434175	2	0
GBM	Height to Eartip	Pearson	2060	0.2	50	0.493030039279087	0.0793684049352047	0.0112243874683286	0.266769443231663	0.594920844746907	0.0914014540252688	2	0
GBM	Height to Eartip	Pearson	3040	0.2	50	0.492989209575998	0.0792950511381386	0.0112140136748624	0.266865047260857	0.595354802223023	0.0907639220576917	2	0
GBM	Height to Eartip	Pearson	4020	0.2	50	0.492971677710947	0.0792893583156567	0.0112132085881862	0.266847940749002	0.595442505204926	0.090650388650658	2	0
GBM	Height to Eartip	Pearson	5000	0.2	50	0.49296861277544	0.079287489786221	0.0112129443382192	0.266845731579173	0.595442904562576	0.0906405464261681	2	0
rrBLUP	Height to Eartip	Pearson	NA	NA	50	0.488323567163658	0.0572747179983021	0.00809986829742932	0.390321091838842	0.556564182839222	0.054372618902411	0	0
GBM	Grain Yield	AUC	100	0.0025	50	0.571372972972973	0.0583138864625111	0.00824682891099681	0.466486486486486	0.651891891891892	0.0972972972972974	0	0
GBM	Grain Yield	AUC	1080	0.0025	50	0.593794594594595	0.0438187354110506	0.00619690499043459	0.50972972972973	0.66	0.073783783783784	0	0
GBM	Grain Yield	AUC	2060	0.0025	50	0.596572972972973	0.0344862841851982	0.00487709708105601	0.548648648648649	0.647567567567568	0.0656756756756758	0	0
GBM	Grain Yield	AUC	3040	0.0025	50	0.596637837837838	0.0289834200855128	0.00409887457688889	0.547567567567568	0.636216216216216	0.0566216216216219	0	0
GBM	Grain Yield	AUC	4020	0.0025	50	0.595578378378378	0.0277226938752052	0.00392058096638327	0.543243243243243	0.635135135135135	0.0540540540540543	0	0
GBM	Grain Yield	AUC	5000	0.0025	50	0.594010810810811	0.0270538950840403	0.00382599853428685	0.542702702702703	0.631891891891892	0.045	0	0
GBM	Grain Yield	AUC	100	0.042	50	0.589167567567568	0.0516659403209294	0.00730666735146172	0.507567567567568	0.682162162162162	0.0752702702702706	0	0
GBM	Grain Yield	AUC	1080	0.042	50	0.581632432432432	0.0296461725049431	0.00419260192289428	0.509189189189189	0.648108108108108	0.0379729729729731	0	0
GBM	Grain Yield	AUC	2060	0.042	50	0.575243243243243	0.0287884898876734	0.00407130728393885	0.509189189189189	0.636216216216216	0.043378378378378	0	0
GBM	Grain Yield	AUC	3040	0.042	50	0.574194594594595	0.0268636673609791	0.00379909627169761	0.515135135135135	0.638378378378378	0.0372972972972972	0	0
GBM	Grain Yield	AUC	4020	0.042	50	0.574216216216216	0.0263455733549676	0.00372582671470905	0.513513513513513	0.634054054054054	0.0372972972972969	0	0
GBM	Grain Yield	AUC	5000	0.042	50	0.573935135135135	0.0268937231039518	0.00380334679563153	0.515135135135135	0.634054054054054	0.0397297297297301	0	0
GBM	Grain Yield	AUC	100	0.0815	50	0.583427027027027	0.0478369010911679	0.00676515943050299	0.49027027027027	0.66972972972973	0.0744594594594592	0	0
GBM	Grain Yield	AUC	1080	0.0815	50	0.572227027027027	0.0312757309281536	0.00442305628517265	0.496756756756757	0.630810810810811	0.0458108108108108	0	0
GBM	Grain Yield	AUC	2060	0.0815	50	0.570767567567568	0.0322482063155812	0.00456058507337007	0.495675675675676	0.631351351351351	0.0444594594594591	0	0
GBM	Grain Yield	AUC	3040	0.0815	50	0.571135135135135	0.032536512533058	0.00460135772965728	0.497837837837838	0.632432432432432	0.0421621621621623	0	0
GBM	Grain Yield	AUC	4020	0.0815	50	0.572021621621622	0.032547609422907	0.00460292706686975	0.498378378378378	0.632972972972973	0.0424324324324327	0	0
GBM	Grain Yield	AUC	5000	0.0815	50	0.572389189189189	0.0328518277622388	0.00464595003701031	0.498918918918919	0.635135135135135	0.044054054054054	0	0
GBM	Grain Yield	AUC	100	0.121	50	0.582162162162162	0.0417142828553417	0.00589929045586916	0.463243243243243	0.66972972972973	0.0599999999999995	1	0
GBM	Grain Yield	AUC	1080	0.121	50	0.575675675675676	0.0368842084820633	0.00521621478727307	0.461081081081081	0.656216216216216	0.0414864864864866	1	0
GBM	Grain Yield	AUC	2060	0.121	50	0.575956756756757	0.0358161735621789	0.00506517184039421	0.467567567567568	0.644324324324324	0.0439189189189191	1	0
GBM	Grain Yield	AUC	3040	0.121	50	0.576994594594595	0.036099235626786	0.00510520286147027	0.468648648648649	0.642162162162162	0.0447297297297301	1	0
GBM	Grain Yield	AUC	4020	0.121	50	0.577297297297297	0.0360977225288721	0.00510498887711118	0.469189189189189	0.642162162162162	0.0441891891891896	1	0
GBM	Grain Yield	AUC	5000	0.121	50	0.577513513513514	0.036046973887018	0.00509781193535297	0.469189189189189	0.642162162162162	0.0437837837837837	1	0
GBM	Grain Yield	AUC	100	0.1605	50	0.578281081081081	0.0472996377956875	0.00668917892659963	0.487567567567568	0.691891891891892	0.0510810810810813	0	1
GBM	Grain Yield	AUC	1080	0.1605	50	0.57147027027027	0.0355627237986837	0.00502932863110269	0.508648648648649	0.650810810810811	0.0533783783783787	0	0
GBM	Grain Yield	AUC	2060	0.1605	50	0.573254054054054	0.0348684759778119	0.00493114716271021	0.504324324324324	0.649189189189189	0.0501351351351357	0	0
GBM	Grain Yield	AUC	3040	0.1605	50	0.573448648648649	0.0348999964098484	0.004935604824958	0.506486486486486	0.64972972972973	0.0502702702702706	0	0
GBM	Grain Yield	AUC	4020	0.1605	50	0.573416216216216	0.034935525312739	0.00494062937059041	0.505945945945946	0.64972972972973	0.0500000000000002	0	0
GBM	Grain Yield	AUC	5000	0.1605	50	0.57347027027027	0.0349053267694741	0.0049363586516455	0.506486486486486	0.64972972972973	0.0495945945945945	0	0
GBM	Grain Yield	AUC	100	0.2	50	0.580248648648649	0.0520743036323196	0.00736441864479609	0.467027027027027	0.666486486486487	0.0791891891891887	0	0
GBM	Grain Yield	AUC	1080	0.2	50	0.574291891891892	0.0445006327622939	0.00629333983866205	0.465945945945946	0.667567567567568	0.061216216216216	0	0
GBM	Grain Yield	AUC	2060	0.2	50	0.574778378378378	0.0442163820920751	0.00625314072336834	0.475135135135135	0.666486486486486	0.058648648648649	0	0
GBM	Grain Yield	AUC	3040	0.2	50	0.575037837837838	0.0441459408064051	0.00624317882121379	0.475675675675676	0.667027027027027	0.0583783783783783	0	0
GBM	Grain Yield	AUC	4020	0.2	50	0.57507027027027	0.0441760451463678	0.00624743621779995	0.474594594594595	0.667027027027027	0.0587837837837833	0	0
GBM	Grain Yield	AUC	5000	0.2	50	0.575059459459459	0.0441748802423267	0.00624727147549056	0.474594594594595	0.667027027027027	0.0587837837837833	0	0
rrBLUP	Grain Yield	AUC	NA	NA	50	0.62172972972973	0.028724208031043	0.00406221645659271	0.572972972972973	0.661621621621622	0.0091891891891891	10	10
GBM	Grain Protein Content	AUC	100	0.0025	50	0.645178378378378	0.0524486461417616	0.00741735867017866	0.544864864864865	0.758918918918919	0.0787837837837838	0	0
GBM	Grain Protein Content	AUC	1080	0.0025	50	0.654324324324324	0.0469378985608968	0.00663802127341129	0.581621621621622	0.725945945945946	0.0909459459459454	0	0
GBM	Grain Protein Content	AUC	2060	0.0025	50	0.657416216216216	0.0462417769282649	0.00653957480801834	0.601081081081081	0.734054054054054	0.0877027027027029	0	0
GBM	Grain Protein Content	AUC	3040	0.0025	50	0.657816216216216	0.0449094283560371	0.00635115226595305	0.597297297297297	0.737837837837838	0.0797297297297297	0	0
GBM	Grain Protein Content	AUC	4020	0.0025	50	0.657708108108108	0.0420458264609686	0.00594617780222874	0.601081081081081	0.721081081081081	0.0732432432432434	0	0
GBM	Grain Protein Content	AUC	5000	0.0025	50	0.654713513513513	0.0409038021800085	0.00578467117955941	0.598918918918919	0.716216216216216	0.0716216216216218	0	0
GBM	Grain Protein Content	AUC	100	0.042	50	0.646659459459459	0.0535569463885156	0.00757409599419276	0.551351351351351	0.748108108108108	0.090405405405405	0	0
GBM	Grain Protein Content	AUC	1080	0.042	50	0.623091891891892	0.0396443755214699	0.00560656135342747	0.549189189189189	0.682702702702703	0.0714864864864865	0	0
GBM	Grain Protein Content	AUC	2060	0.042	50	0.613459459459459	0.0510886828699804	0.00722503081985043	0.511351351351351	0.681081081081081	0.0979729729729731	0	0
GBM	Grain Protein Content	AUC	3040	0.042	50	0.610572972972973	0.0562084894346192	0.00794908080789433	0.496216216216216	0.691351351351351	0.103513513513513	0	0
GBM	Grain Protein Content	AUC	4020	0.042	50	0.609394594594595	0.0577649421295364	0.00816919645892874	0.498378378378378	0.697837837837838	0.105	0	0
GBM	Grain Protein Content	AUC	5000	0.042	50	0.608918918918919	0.0589332631046044	0.00833442199574335	0.492432432432432	0.7	0.103918918918918	0	0
GBM	Grain Protein Content	AUC	100	0.0815	50	0.646702702702703	0.0430342439767316	0.00608596114783666	0.56	0.723783783783784	0.0613513513513513	0	0
GBM	Grain Protein Content	AUC	1080	0.0815	50	0.61187027027027	0.0494846306574862	0.00699818358048404	0.524864864864865	0.690810810810811	0.0870270270270274	0	0
GBM	Grain Protein Content	AUC	2060	0.0815	50	0.607545945945946	0.0572751218938976	0.00809992541689221	0.505405405405405	0.706486486486486	0.0979729729729724	0	0
GBM	Grain Protein Content	AUC	3040	0.0815	50	0.606464864864865	0.0576380463981907	0.00815125069250111	0.498378378378378	0.707027027027027	0.0954054054054053	0	0
GBM	Grain Protein Content	AUC	4020	0.0815	50	0.605935135135135	0.0575794124578152	0.00814295860113166	0.496216216216216	0.704864864864865	0.0972972972972975	0	0
GBM	Grain Protein Content	AUC	5000	0.0815	50	0.605891891891892	0.0575837369728919	0.00814357017991888	0.495675675675676	0.704864864864865	0.0971621621621619	0	0
GBM	Grain Protein Content	AUC	100	0.121	50	0.632724324324324	0.0445691929861004	0.0063030357184967	0.54	0.718918918918919	0.0691891891891886	0	0
GBM	Grain Protein Content	AUC	1080	0.121	50	0.602410810810811	0.057911784720889	0.00818996313735122	0.497297297297297	0.68972972972973	0.101756756756756	0	0
GBM	Grain Protein Content	AUC	2060	0.121	50	0.6008	0.0593387170993645	0.00839176184957415	0.486486486486487	0.692432432432432	0.101081081081082	0	0
GBM	Grain Protein Content	AUC	3040	0.121	50	0.600778378378378	0.0589159494639255	0.00833197347719713	0.482702702702703	0.692972972972973	0.102027027027027	0	0
GBM	Grain Protein Content	AUC	4020	0.121	50	0.600789189189189	0.058775914543877	0.00831216954888329	0.481621621621622	0.692432432432432	0.100270270270271	0	0
GBM	Grain Protein Content	AUC	5000	0.121	50	0.600832432432432	0.0588810263897039	0.00832703460867674	0.481621621621622	0.692972972972973	0.100135135135136	0	0
GBM	Grain Protein Content	AUC	100	0.1605	50	0.615481081081081	0.0543117695343619	0.00768084410719764	0.503243243243243	0.727027027027027	0.0782432432432428	0	0
GBM	Grain Protein Content	AUC	1080	0.1605	50	0.594151351351351	0.0623559357812129	0.00881846100762571	0.488108108108108	0.711351351351351	0.110675675675676	0	0
GBM	Grain Protein Content	AUC	2060	0.1605	50	0.594097297297297	0.062402025532085	0.00882497908270268	0.488648648648649	0.701081081081081	0.11527027027027	0	0
GBM	Grain Protein Content	AUC	3040	0.1605	50	0.593718918918919	0.0623418960881932	0.0088164754951977	0.49027027027027	0.698378378378378	0.11527027027027	0	0
GBM	Grain Protein Content	AUC	4020	0.1605	50	0.593697297297297	0.062410507536251	0.00882617861923545	0.48972972972973	0.698378378378378	0.115675675675675	0	0
GBM	Grain Protein Content	AUC	5000	0.1605	50	0.593675675675676	0.0623822813210863	0.00882218682960541	0.49027027027027	0.697837837837838	0.115675675675675	0	0
GBM	Grain Protein Content	AUC	100	0.2	50	0.612583783783784	0.0446374849319	0.00631269365809177	0.496216216216216	0.694054054054054	0.0652702702702702	0	0
GBM	Grain Protein Content	AUC	1080	0.2	50	0.599481081081081	0.0608037340982525	0.0085989465404676	0.470810810810811	0.720540540540541	0.0935135135135136	0	0
GBM	Grain Protein Content	AUC	2060	0.2	50	0.598756756756757	0.0605627224747834	0.00856486234980766	0.47027027027027	0.719459459459459	0.0931081081081078	0	0
GBM	Grain Protein Content	AUC	3040	0.2	50	0.598702702702703	0.0605900632687297	0.00856872892196814	0.46972972972973	0.721081081081081	0.0916216216216211	0	0
GBM	Grain Protein Content	AUC	4020	0.2	50	0.598745945945946	0.0605487584052919	0.00856288753216158	0.46972972972973	0.721081081081081	0.0913513513513515	0	0
GBM	Grain Protein Content	AUC	5000	0.2	50	0.598756756756757	0.060542436539533	0.00856199348533199	0.46972972972973	0.721081081081081	0.0913513513513515	0	0
rrBLUP	Grain Protein Content	AUC	NA	NA	50	0.628108108108108	0.0466168850564018	0.00659262310823511	0.568108108108108	0.687027027027027	0.081621621621622	0	0
GBM	Thousand Grain Weight	AUC	100	0.0025	50	0.684972972972973	0.0809772823365761	0.0114519170924501	0.562972972972973	0.824864864864865	0.132297297297297	0	0
GBM	Thousand Grain Weight	AUC	1080	0.0025	50	0.694713513513514	0.073173371132947	0.0103482773860774	0.591351351351351	0.796216216216216	0.132297297297297	0	0
GBM	Thousand Grain Weight	AUC	2060	0.0025	50	0.698172972972973	0.0669869718224495	0.00947338840536125	0.601081081081081	0.788648648648649	0.123513513513513	0	0
GBM	Thousand Grain Weight	AUC	3040	0.0025	50	0.701567567567568	0.0621722095527673	0.00879247819522256	0.611891891891892	0.785945945945946	0.12027027027027	0	0
GBM	Thousand Grain Weight	AUC	4020	0.0025	50	0.702108108108108	0.0587776432623445	0.00831241402659351	0.609189189189189	0.781621621621622	0.113108108108108	0	0
GBM	Thousand Grain Weight	AUC	5000	0.0025	50	0.700940540540541	0.0564554088642001	0.007984000488507	0.615675675675676	0.776756756756757	0.107972972972974	0	0
GBM	Thousand Grain Weight	AUC	100	0.042	50	0.686043243243243	0.06990022554956	0.00988538469851261	0.563783783783784	0.807567567567568	0.115135135135135	0	0
GBM	Thousand Grain Weight	AUC	1080	0.042	50	0.69987027027027	0.0511667433844333	0.00723607024367294	0.577297297297297	0.782162162162162	0.0736486486486485	0	0
GBM	Thousand Grain Weight	AUC	2060	0.042	50	0.702875675675676	0.0475130610842859	0.00671936153752584	0.577837837837838	0.762702702702703	0.0516216216216218	2	0
GBM	Thousand Grain Weight	AUC	3040	0.042	50	0.705783783783784	0.0449894600968318	0.00636247046327826	0.595135135135135	0.757837837837838	0.0433783783783785	6	0
GBM	Thousand Grain Weight	AUC	4020	0.042	50	0.707632432432432	0.0442810707391052	0.00626228907956451	0.594054054054054	0.766486486486486	0.0462162162162164	3	0
GBM	Thousand Grain Weight	AUC	5000	0.042	50	0.708118918918919	0.0431368644652497	0.00610047387650061	0.597837837837838	0.766486486486486	0.0424324324324328	4	0
GBM	Thousand Grain Weight	AUC	100	0.0815	50	0.683989189189189	0.0592900248499251	0.00838487572562019	0.561081081081081	0.8	0.0898648648648651	0	0
GBM	Thousand Grain Weight	AUC	1080	0.0815	50	0.69465945945946	0.0437733149217446	0.00619048156323598	0.572972972972973	0.793513513513514	0.042972972972973	2	1
GBM	Thousand Grain Weight	AUC	2060	0.0815	50	0.697275675675676	0.0415920210499998	0.00588200002554169	0.583783783783784	0.78972972972973	0.0408108108108105	2	1
GBM	Thousand Grain Weight	AUC	3040	0.0815	50	0.698118918918919	0.040535942375749	0.00573264794713584	0.585945945945946	0.790810810810811	0.040405405405406	1	1
GBM	Thousand Grain Weight	AUC	4020	0.0815	50	0.698367567567568	0.0399283044354255	0.00564671496551406	0.584864864864865	0.79027027027027	0.042567567567568	1	1
GBM	Thousand Grain Weight	AUC	5000	0.0815	50	0.698572972972973	0.039846721122822	0.00563517734279934	0.586486486486486	0.789189189189189	0.042432432432432	1	1
GBM	Thousand Grain Weight	AUC	100	0.121	50	0.671783783783784	0.0560537982134293	0.00792720416559564	0.508108108108108	0.791891891891892	0.0760810810810812	1	0
GBM	Thousand Grain Weight	AUC	1080	0.121	50	0.686756756756757	0.0430097460495137	0.0060824966177445	0.568648648648649	0.75027027027027	0.0448648648648649	2	0
GBM	Thousand Grain Weight	AUC	2060	0.121	50	0.689664864864865	0.0409385340044634	0.00578958300127843	0.57027027027027	0.751891891891892	0.0435135135135134	2	0
GBM	Thousand Grain Weight	AUC	3040	0.121	50	0.690572972972973	0.0403188141430302	0.00570194137798734	0.568648648648649	0.750810810810811	0.0410810810810807	2	0
GBM	Thousand Grain Weight	AUC	4020	0.121	50	0.690897297297297	0.0400292613712116	0.00566099243229449	0.568648648648649	0.751351351351351	0.0409459459459453	2	0
GBM	Thousand Grain Weight	AUC	5000	0.121	50	0.690951351351351	0.0400084679696664	0.00565805180124718	0.568648648648649	0.751351351351351	0.0408108108108099	2	0
GBM	Thousand Grain Weight	AUC	100	0.1605	50	0.670616216216216	0.0476205341171164	0.00673456051958767	0.556216216216216	0.773513513513513	0.0604054054054057	0	0
GBM	Thousand Grain Weight	AUC	1080	0.1605	50	0.688205405405405	0.0418056247499013	0.00591220815047908	0.581621621621622	0.776756756756757	0.045	4	0
GBM	Thousand Grain Weight	AUC	2060	0.1605	50	0.688583783783784	0.0405118692510653	0.00572924349319421	0.581621621621622	0.774594594594595	0.0452702702702703	3	0
GBM	Thousand Grain Weight	AUC	3040	0.1605	50	0.688789189189189	0.0402597090583369	0.0056935826567495	0.581621621621622	0.774054054054054	0.0452702702702702	3	0
GBM	Thousand Grain Weight	AUC	4020	0.1605	50	0.688951351351351	0.0401150920961763	0.00567313072982583	0.582162162162162	0.774054054054054	0.0447297297297294	3	0
GBM	Thousand Grain Weight	AUC	5000	0.1605	50	0.689016216216216	0.040107254723513	0.00567202235795444	0.582162162162162	0.774054054054054	0.0447297297297294	3	0
GBM	Thousand Grain Weight	AUC	100	0.2	50	0.65892972972973	0.0527375804939576	0.00745822015812976	0.572972972972973	0.754594594594595	0.0944594594594598	0	0
GBM	Thousand Grain Weight	AUC	1080	0.2	50	0.679751351351351	0.048098403180825	0.00680214141068119	0.565945945945946	0.760540540540541	0.0491891891891895	4	0
GBM	Thousand Grain Weight	AUC	2060	0.2	50	0.679967567567567	0.0486794546086367	0.00688431449164595	0.558378378378378	0.76	0.0475675675675675	4	0
GBM	Thousand Grain Weight	AUC	3040	0.2	50	0.679978378378378	0.0488115138615053	0.00690299049029031	0.558378378378378	0.759459459459459	0.0472972972972973	4	0
GBM	Thousand Grain Weight	AUC	4020	0.2	50	0.680032432432432	0.0487035799452434	0.00688772632946855	0.558918918918919	0.759459459459459	0.0472972972972973	4	0
GBM	Thousand Grain Weight	AUC	5000	0.2	50	0.680021621621622	0.0486948312997401	0.00688648908415623	0.558918918918919	0.759459459459459	0.0472972972972973	4	0
rrBLUP	Thousand Grain Weight	AUC	NA	NA	50	0.710378378378378	0.0506311736938433	0.00716032925167011	0.635135135135135	0.784324324324324	0.052972972972973	0	0
GBM	Height to Eartip	AUC	100	0.0025	50	0.665162162162162	0.0348115375250035	0.00492309484949198	0.593243243243243	0.715405405405405	0.052567567567567	0	0
GBM	Height to Eartip	AUC	1080	0.0025	50	0.726410810810811	0.0256851690871002	0.00363243144748233	0.66972972972973	0.762162162162162	0.0283783783783778	2	0
GBM	Height to Eartip	AUC	2060	0.0025	50	0.742735135135135	0.0350089651973798	0.00495101533867822	0.667567567567568	0.786486486486486	0.0370270270270272	2	0
GBM	Height to Eartip	AUC	3040	0.0025	50	0.747005405405405	0.0407748273402249	0.00576643138279673	0.667027027027027	0.8	0.0547297297297298	0	0
GBM	Height to Eartip	AUC	4020	0.0025	50	0.74852972972973	0.0456545432956484	0.00645652743126556	0.668648648648649	0.814594594594595	0.0621621621621622	0	0
GBM	Height to Eartip	AUC	5000	0.0025	50	0.751351351351351	0.0492024614935189	0.00695827883462744	0.665945945945946	0.821081081081081	0.0618918918918924	0	0
GBM	Height to Eartip	AUC	100	0.042	50	0.725427027027027	0.0350575680761152	0.00495788882370602	0.668648648648649	0.818378378378378	0.048783783783784	0	0
GBM	Height to Eartip	AUC	1080	0.042	50	0.754616216216216	0.0543729106325272	0.00768949076422203	0.654594594594595	0.855135135135135	0.0770270270270275	0	0
GBM	Height to Eartip	AUC	2060	0.042	50	0.75307027027027	0.0517716351085777	0.00732161485167816	0.674054054054054	0.850810810810811	0.0774324324324327	0	0
GBM	Height to Eartip	AUC	3040	0.042	50	0.750843243243243	0.0513969559738396	0.00726862722028969	0.675675675675676	0.846486486486486	0.0783783783783785	0	0
GBM	Height to Eartip	AUC	4020	0.042	50	0.750594594594595	0.0514691365520326	0.00727883509555173	0.677837837837838	0.845405405405405	0.0787837837837833	0	0
GBM	Height to Eartip	AUC	5000	0.042	50	0.749502702702703	0.0512586721357413	0.00724907093236012	0.675675675675676	0.840540540540541	0.0802702702702709	0	0
GBM	Height to Eartip	AUC	100	0.0815	50	0.729686486486486	0.0466774563536811	0.0066011891832454	0.630810810810811	0.802162162162162	0.0736486486486492	0	0
GBM	Height to Eartip	AUC	1080	0.0815	50	0.746594594594595	0.0503100507453996	0.00711491560878228	0.658378378378378	0.855675675675676	0.0700000000000004	0	0
GBM	Height to Eartip	AUC	2060	0.0815	50	0.744291891891892	0.0479093684300822	0.00677540785985516	0.661081081081081	0.84972972972973	0.0640540540540536	0	0
GBM	Height to Eartip	AUC	3040	0.0815	50	0.744118918918919	0.0474522105715769	0.0067107559754908	0.665945945945946	0.847567567567568	0.0628378378378374	0	0
GBM	Height to Eartip	AUC	4020	0.0815	50	0.743751351351351	0.0479238039550802	0.00677744935137837	0.666486486486487	0.85027027027027	0.0663513513513516	0	0
GBM	Height to Eartip	AUC	5000	0.0815	50	0.743567567567567	0.0479386816839189	0.00677955337996849	0.667567567567568	0.84972972972973	0.0675675675675673	0	0
GBM	Height to Eartip	AUC	100	0.121	50	0.722324324324324	0.0440351171911845	0.00622750599524618	0.625945945945946	0.816756756756757	0.0551351351351347	0	0
GBM	Height to Eartip	AUC	1080	0.121	50	0.736616216216216	0.0479110362043036	0.00677564371874746	0.642702702702703	0.835675675675676	0.0664864864864866	0	0
GBM	Height to Eartip	AUC	2060	0.121	50	0.735989189189189	0.0486534397346614	0.00688063543288603	0.641081081081081	0.837297297297297	0.0624324324324319	0	0
GBM	Height to Eartip	AUC	3040	0.121	50	0.735189189189189	0.0491855220080069	0.00695588322961237	0.634594594594595	0.838378378378378	0.0614864864864864	0	0
GBM	Height to Eartip	AUC	4020	0.121	50	0.735275675675676	0.0491283343705612	0.0069477956763648	0.636216216216216	0.837837837837838	0.0609459459459454	0	0
GBM	Height to Eartip	AUC	5000	0.121	50	0.735254054054054	0.0492515548707913	0.00696522168662357	0.635135135135135	0.837837837837838	0.0613513513513513	0	0
GBM	Height to Eartip	AUC	100	0.1605	50	0.71532972972973	0.046287206101003	0.00654599946323971	0.627567567567568	0.841621621621622	0.0566216216216215	0	1
GBM	Height to Eartip	AUC	1080	0.1605	50	0.734356756756757	0.051084470363866	0.00722443508152257	0.657837837837838	0.841621621621622	0.0739189189189188	0	0
GBM	Height to Eartip	AUC	2060	0.1605	50	0.732972972972973	0.0516142138538318	0.00729935212433142	0.655675675675676	0.842702702702703	0.0775675675675674	0	0
GBM	Height to Eartip	AUC	3040	0.1605	50	0.732691891891892	0.0517863239465097	0.00732369216706006	0.656756756756757	0.842702702702703	0.0809459459459454	0	0
GBM	Height to Eartip	AUC	4020	0.1605	50	0.73267027027027	0.0519039745080194	0.00734033046903085	0.657297297297297	0.842702702702703	0.0818918918918924	0	0
GBM	Height to Eartip	AUC	5000	0.1605	50	0.732659459459459	0.0519215407577356	0.00734281471188971	0.657297297297297	0.843243243243243	0.0818918918918924	0	0
GBM	Height to Eartip	AUC	100	0.2	50	0.71572972972973	0.0535503558679731	0.00757316395383932	0.60972972972973	0.850810810810811	0.076756756756757	0	0
GBM	Height to Eartip	AUC	1080	0.2	50	0.720756756756757	0.0560168725793014	0.00792198209233736	0.590810810810811	0.832972972972973	0.08027027027027	0	0
GBM	Height to Eartip	AUC	2060	0.2	50	0.720886486486487	0.0556081887662365	0.00786418547322149	0.596216216216216	0.836216216216216	0.077837837837838	0	0
GBM	Height to Eartip	AUC	3040	0.2	50	0.720778378378378	0.0556335324786002	0.00786776961539604	0.595675675675676	0.836756756756757	0.0782432432432431	0	0
GBM	Height to Eartip	AUC	4020	0.2	50	0.720756756756757	0.0556037106053667	0.00786355216563783	0.595675675675676	0.836756756756757	0.078378378378378	0	0
GBM	Height to Eartip	AUC	5000	0.2	50	0.720735135135135	0.0556160161028185	0.00786529242577664	0.595675675675676	0.836756756756757	0.078378378378378	0	0
rrBLUP	Height to Eartip	AUC	NA	NA	50	0.729513513513513	0.0637237370090459	0.0090118973123289	0.616756756756757	0.785405405405405	0.0745945945945951	0	0
GBM	Grain Yield	NDCG@20%	100	0.0025	50	0.865201501147574	0.0203362234007447	0.00287597629407823	0.820795187763283	0.90973559512434	0.0314536687928915	0	0
GBM	Grain Yield	NDCG@20%	1080	0.0025	50	0.872461023571306	0.0205909798691419	0.00291200429934918	0.838278345043034	0.906863921125673	0.0345299676757853	0	0
GBM	Grain Yield	NDCG@20%	2060	0.0025	50	0.875512126481398	0.0200400922317205	0.00283409702253069	0.841944939030142	0.913719544160897	0.0353916487652257	0	0
GBM	Grain Yield	NDCG@20%	3040	0.0025	50	0.877308684694232	0.0196889892923064	0.00278444356865984	0.848694706544616	0.910601188888531	0.03553946847119	0	0
GBM	Grain Yield	NDCG@20%	4020	0.0025	50	0.877915144316661	0.020210912830838	0.00285825470333115	0.851104670784846	0.916261018674094	0.0333561043512448	0	0
GBM	Grain Yield	NDCG@20%	5000	0.0025	50	0.878087740441021	0.0206949165951418	0.00292670317210296	0.851994623226773	0.915893764123095	0.0346129195353079	0	0
GBM	Grain Yield	NDCG@20%	100	0.042	50	0.870512303120677	0.0219253086849181	0.00310070689014279	0.820293400491426	0.910736669564502	0.0398072406681327	0	0
GBM	Grain Yield	NDCG@20%	1080	0.042	50	0.878831454225921	0.0168543499065388	0.00238356502228089	0.846814097261853	0.911591411229213	0.0271961159520204	0	0
GBM	Grain Yield	NDCG@20%	2060	0.042	50	0.879754447316223	0.0175611150835366	0.00248351671215321	0.838685255132017	0.909930140702467	0.027478010070338	0	0
GBM	Grain Yield	NDCG@20%	3040	0.042	50	0.880097544716997	0.018101836330525	0.00255998624424865	0.846267993678888	0.907664123957202	0.0324371130694601	0	0
GBM	Grain Yield	NDCG@20%	4020	0.042	50	0.88016119539239	0.0180163979471961	0.00254790343220355	0.850320331296869	0.908417058958981	0.033787495445579	0	0
GBM	Grain Yield	NDCG@20%	5000	0.042	50	0.880450979841012	0.0179207235438164	0.00253437302832039	0.853220270902359	0.908996379585581	0.0323192145631763	0	0
GBM	Grain Yield	NDCG@20%	100	0.0815	50	0.873590262627156	0.0230563684258723	0.00326066289269394	0.826338476137808	0.914494280063025	0.0347652483399649	0	0
GBM	Grain Yield	NDCG@20%	1080	0.0815	50	0.878738894212128	0.0164418018484527	0.00232522191639329	0.845764968269235	0.909009559878544	0.0232374010601236	0	0
GBM	Grain Yield	NDCG@20%	2060	0.0815	50	0.878745946859665	0.0162921751052727	0.0023040614994434	0.843192871012859	0.908851566209934	0.0246631961897212	0	0
GBM	Grain Yield	NDCG@20%	3040	0.0815	50	0.878748176679558	0.0164637856259766	0.00232833089202594	0.844482734884597	0.908378235048019	0.0269192590778418	0	0
GBM	Grain Yield	NDCG@20%	4020	0.0815	50	0.87874007543365	0.0161403172356737	0.00228258555356939	0.844043662515183	0.908663658663802	0.0254426108568605	0	0
GBM	Grain Yield	NDCG@20%	5000	0.0815	50	0.879087039088519	0.0163439831150194	0.00231138825844573	0.844043662515183	0.908696569950842	0.02540245779662	0	0
GBM	Grain Yield	NDCG@20%	100	0.121	50	0.874551957658527	0.0183437949264394	0.00259420435703614	0.826253981085674	0.916877362717202	0.0189326877883559	1	1
GBM	Grain Yield	NDCG@20%	1080	0.121	50	0.878858946932289	0.0171736795485874	0.00242872505334618	0.838571046604696	0.902285349992553	0.0248639146660772	0	0
GBM	Grain Yield	NDCG@20%	2060	0.121	50	0.879513903945891	0.0169005811142985	0.00239010310238275	0.839787980156792	0.904351772588525	0.0238163845726564	0	0
GBM	Grain Yield	NDCG@20%	3040	0.121	50	0.880552152893982	0.016061520883131	0.00227144206652626	0.839658960433932	0.904500701959048	0.0228076686020963	0	0
GBM	Grain Yield	NDCG@20%	4020	0.121	50	0.880654783864575	0.0157989978963549	0.0022343157096929	0.839658960433932	0.904413080012733	0.0241353745025713	0	0
GBM	Grain Yield	NDCG@20%	5000	0.121	50	0.880722483304382	0.0158535786281149	0.00224203459080283	0.839658960433932	0.904502094877786	0.0241353745025713	0	0
GBM	Grain Yield	NDCG@20%	100	0.1605	50	0.876685074641636	0.0194929879813905	0.00275672479744582	0.838245862424301	0.915775052316694	0.0279861171675945	0	0
GBM	Grain Yield	NDCG@20%	1080	0.1605	50	0.87711292336862	0.0180030956268753	0.00254602220002269	0.837631793712088	0.909184163953274	0.0269511198362686	0	0
GBM	Grain Yield	NDCG@20%	2060	0.1605	50	0.878552132721474	0.017364046308806	0.00245564697875879	0.844967979646506	0.913596534502021	0.0276873697133733	0	0
GBM	Grain Yield	NDCG@20%	3040	0.1605	50	0.878579904990635	0.017111002465064	0.00241986117518929	0.845379327347231	0.912230457647518	0.0275426238626982	0	0
GBM	Grain Yield	NDCG@20%	4020	0.1605	50	0.878662709525382	0.0171559366480046	0.00242621582828217	0.845379327347231	0.912230457647518	0.0277617181606917	0	0
GBM	Grain Yield	NDCG@20%	5000	0.1605	50	0.878734428832575	0.017098981158281	0.0024181611056803	0.845379327347231	0.912230457647518	0.0272022949212841	0	0
GBM	Grain Yield	NDCG@20%	100	0.2	50	0.871851646924134	0.0174792670992265	0.00247194165920679	0.835451030231441	0.912021978757637	0.0206575343784552	0	0
GBM	Grain Yield	NDCG@20%	1080	0.2	50	0.875821305633034	0.0161081763553298	0.00227804014668051	0.845100003148414	0.913414911924138	0.0249243157107016	0	0
GBM	Grain Yield	NDCG@20%	2060	0.2	50	0.875655567254912	0.0161807944411378	0.00228830989486283	0.843977886623487	0.913914027072979	0.0266794505366864	0	0
GBM	Grain Yield	NDCG@20%	3040	0.2	50	0.875843648308947	0.0159773515583258	0.00225953872645872	0.843977886623487	0.913914027072979	0.0261048955856016	0	0
GBM	Grain Yield	NDCG@20%	4020	0.2	50	0.876012441091932	0.0159437579239144	0.00225478786911932	0.843977886623487	0.913914027072979	0.0261048955856016	0	0
GBM	Grain Yield	NDCG@20%	5000	0.2	50	0.876012441091932	0.0159437579239144	0.00225478786911932	0.843977886623487	0.913914027072979	0.0261048955856016	0	0
rrBLUP	Grain Yield	NDCG@20%	NA	NA	50	0.878074893487882	0.0159783434530702	0.00225967900155872	0.856970966692183	0.899923794825357	0.024567769366603	0	0
GBM	Grain Protein Content	NDCG@20%	100	0.0025	50	0.901206386288924	0.015664923011575	0.00221535465764998	0.880510103196261	0.936005083002588	0.0110231032916174	0	9
GBM	Grain Protein Content	NDCG@20%	1080	0.0025	50	0.903704883212512	0.0142904320653322	0.00202097228389642	0.883219669788473	0.932188738689061	0.0133865817490061	0	8
GBM	Grain Protein Content	NDCG@20%	2060	0.0025	50	0.905356474331753	0.0133872792052501	0.001893247181534	0.886797916261409	0.932725574969481	0.0183237731225155	0	0
GBM	Grain Protein Content	NDCG@20%	3040	0.0025	50	0.906205680170282	0.0126904728798505	0.00179470388596126	0.884921752403972	0.930406472750603	0.0161293203610176	0	0
GBM	Grain Protein Content	NDCG@20%	4020	0.0025	50	0.90713371626309	0.0115471190245874	0.00163300923309079	0.890232005920853	0.926454643381819	0.0169294394198141	0	0
GBM	Grain Protein Content	NDCG@20%	5000	0.0025	50	0.908756298298868	0.0101560924291121	0.0014362883653965	0.889023757903554	0.925299684279769	0.015213845791003	0	0
GBM	Grain Protein Content	NDCG@20%	100	0.042	50	0.904281860043022	0.0126644835026879	0.00179102843299516	0.882859911188546	0.931082482635567	0.0152309357395201	0	0
GBM	Grain Protein Content	NDCG@20%	1080	0.042	50	0.906461070859836	0.0100568868580102	0.00142225857898497	0.880907228971258	0.925350411002986	0.0132027897294404	0	0
GBM	Grain Protein Content	NDCG@20%	2060	0.042	50	0.907681342313608	0.00978678261437787	0.00138406007052504	0.882840546648843	0.925634695742748	0.0125777802703427	0	0
GBM	Grain Protein Content	NDCG@20%	3040	0.042	50	0.908490375480374	0.0115077242571187	0.00162743797164672	0.879161575986572	0.932493389710422	0.0113242813048582	3	1
GBM	Grain Protein Content	NDCG@20%	4020	0.042	50	0.908261688046655	0.0131861877200616	0.00186480855097087	0.877831602137441	0.932931062196863	0.0140522366859767	2	0
GBM	Grain Protein Content	NDCG@20%	5000	0.042	50	0.908097130422237	0.0136211000895689	0.00192631444811097	0.877934824516301	0.934781779666995	0.0150576178262752	2	0
GBM	Grain Protein Content	NDCG@20%	100	0.0815	50	0.90609602819528	0.0139180699829916	0.00196831233320046	0.869754468221182	0.932929788095177	0.0188245412196546	0	0
GBM	Grain Protein Content	NDCG@20%	1080	0.0815	50	0.907228989802756	0.0109931658613654	0.00155466842545599	0.883432028067513	0.930699900309688	0.0153400639751557	0	0
GBM	Grain Protein Content	NDCG@20%	2060	0.0815	50	0.907402724197046	0.0113756462452015	0.00160875932007225	0.879757882635771	0.927202422496299	0.015994315740861	0	0
GBM	Grain Protein Content	NDCG@20%	3040	0.0815	50	0.90734443792891	0.0121024420800811	0.00171154377274856	0.879967964102568	0.928203456631804	0.0163538884031227	0	0
GBM	Grain Protein Content	NDCG@20%	4020	0.0815	50	0.907756562410358	0.0128972664853065	0.00182394891810605	0.879892293695011	0.930296272188164	0.0175306032688023	0	0
GBM	Grain Protein Content	NDCG@20%	5000	0.0815	50	0.907890806787885	0.0130981171045668	0.00185235348508294	0.879892293695011	0.930476629852503	0.0179527110463491	0	0
GBM	Grain Protein Content	NDCG@20%	100	0.121	50	0.903934326087917	0.0118140651849536	0.00167076112113212	0.881495561648863	0.933456505911599	0.0187118439172065	0	0
GBM	Grain Protein Content	NDCG@20%	1080	0.121	50	0.90485000378412	0.0117561355429312	0.00166256863259097	0.877663245841111	0.927324130537597	0.0132005322280757	1	0
GBM	Grain Protein Content	NDCG@20%	2060	0.121	50	0.904580394085141	0.0128126764702938	0.00181198608345882	0.87593244539685	0.927225868763971	0.0170403635572962	0	0
GBM	Grain Protein Content	NDCG@20%	3040	0.121	50	0.904519563786551	0.0129658310859767	0.0018336454169227	0.875933934779525	0.927209693589939	0.0168770880508132	0	0
GBM	Grain Protein Content	NDCG@20%	4020	0.121	50	0.904629406534645	0.0126439170652408	0.00178811989951841	0.875933934779525	0.924925311378981	0.0165759074434496	0	0
GBM	Grain Protein Content	NDCG@20%	5000	0.121	50	0.90461733072768	0.0126556209779562	0.00178977508272791	0.875933934779525	0.924925311378981	0.0166743039601008	0	0
GBM	Grain Protein Content	NDCG@20%	100	0.1605	50	0.904925719805984	0.0124242265587626	0.0017570509701398	0.874587585412148	0.924820473814102	0.0173791312313847	0	0
GBM	Grain Protein Content	NDCG@20%	1080	0.1605	50	0.904306425915354	0.0123847306259176	0.00175146540175101	0.869819857010948	0.925151848929036	0.0139677681503571	2	0
GBM	Grain Protein Content	NDCG@20%	2060	0.1605	50	0.904522422861857	0.0134785628239969	0.00190615663469942	0.871989130437954	0.930908872151995	0.0143143061760276	3	0
GBM	Grain Protein Content	NDCG@20%	3040	0.1605	50	0.904238357629364	0.0135261013738275	0.00191287960089002	0.873309286915784	0.930878196866554	0.0149313577820535	2	0
GBM	Grain Protein Content	NDCG@20%	4020	0.1605	50	0.904515454583598	0.0135968744086463	0.00192288841945913	0.873309286915784	0.930878196866554	0.014667836015482	2	0
GBM	Grain Protein Content	NDCG@20%	5000	0.1605	50	0.904466342335483	0.0135384990083983	0.00191463289118515	0.873309286915784	0.930878196866554	0.014667836015482	2	0
GBM	Grain Protein Content	NDCG@20%	100	0.2	50	0.900675495321771	0.0128184282980131	0.00181279951473572	0.878415349037614	0.930255994182318	0.0208641096846357	0	0
GBM	Grain Protein Content	NDCG@20%	1080	0.2	50	0.906117418058977	0.0137615875848172	0.00194618238022337	0.876787404532234	0.93095179682138	0.0179272726735704	0	0
GBM	Grain Protein Content	NDCG@20%	2060	0.2	50	0.904864775755817	0.0141023501055025	0.00199437347805352	0.876364647765033	0.931133884046638	0.0183551330437745	0	0
GBM	Grain Protein Content	NDCG@20%	3040	0.2	50	0.905412404487595	0.0138102919119396	0.00195307021221964	0.876054092766544	0.931091704593373	0.0176212883214226	0	0
GBM	Grain Protein Content	NDCG@20%	4020	0.2	50	0.905506355327029	0.0137609130692966	0.00194608698932364	0.876060648786584	0.931133884046638	0.0170683086201006	0	0
GBM	Grain Protein Content	NDCG@20%	5000	0.2	50	0.905506355327029	0.0137609130692966	0.00194608698932364	0.876060648786584	0.931133884046638	0.0170683086201006	0	0
rrBLUP	Grain Protein Content	NDCG@20%	NA	NA	50	0.902948662078731	0.0104946570475978	0.00148416863291672	0.8900909075429	0.918958742834747	0.014547295788542	0	0
GBM	Thousand Grain Weight	NDCG@20%	100	0.0025	50	0.902270124928441	0.0212387518996146	0.00300361309843123	0.871264046836658	0.945942436099955	0.0321940626955862	0	0
GBM	Thousand Grain Weight	NDCG@20%	1080	0.0025	50	0.903493589541348	0.0167775592031775	0.00237270517686512	0.881498632034564	0.938658729300504	0.0268097074365551	0	0
GBM	Thousand Grain Weight	NDCG@20%	2060	0.0025	50	0.903582455981225	0.0139988834315717	0.00197974108070087	0.883874303314084	0.930762279659611	0.0177441707357536	0	0
GBM	Thousand Grain Weight	NDCG@20%	3040	0.0025	50	0.902713183406384	0.014239358075703	0.0020137493310146	0.881318449671519	0.930864911558235	0.01970038702611	0	0
GBM	Thousand Grain Weight	NDCG@20%	4020	0.0025	50	0.902727154316704	0.0148317954554192	0.00209753262873975	0.88450861993698	0.93189234434886	0.0229858009256384	0	0
GBM	Thousand Grain Weight	NDCG@20%	5000	0.0025	50	0.90434162705017	0.0147037533938406	0.00207942474673588	0.885221943827783	0.934917737691879	0.0236841371903603	0	0
GBM	Thousand Grain Weight	NDCG@20%	100	0.042	50	0.901265171652365	0.0171507531821466	0.00242548277551053	0.859114892445506	0.943420299784206	0.0232563182078368	0	0
GBM	Thousand Grain Weight	NDCG@20%	1080	0.042	50	0.914710837361736	0.0147683727977919	0.00208856331048192	0.890046811468323	0.945494457838424	0.0214258197219845	0	0
GBM	Thousand Grain Weight	NDCG@20%	2060	0.042	50	0.916373958144619	0.0149529233114946	0.00211466269442405	0.890453505626265	0.946667170029781	0.0253393754549351	0	0
GBM	Thousand Grain Weight	NDCG@20%	3040	0.042	50	0.916601819772832	0.0158667294481786	0.00224389439761188	0.890135175300202	0.944591617236397	0.02517509733053	0	0
GBM	Thousand Grain Weight	NDCG@20%	4020	0.042	50	0.917244383361836	0.0157803687825871	0.00223168115515837	0.889978410883059	0.945099160549303	0.0234509940807054	0	0
GBM	Thousand Grain Weight	NDCG@20%	5000	0.042	50	0.91734046205289	0.0161340706375749	0.00228170215119439	0.889824282535754	0.945881887387444	0.0241049785272897	0	0
GBM	Thousand Grain Weight	NDCG@20%	100	0.0815	50	0.903204668352751	0.0155715675164016	0.00220215219691035	0.877887227486852	0.937982040501627	0.0234385350900455	0	0
GBM	Thousand Grain Weight	NDCG@20%	1080	0.0815	50	0.914714958515433	0.0151414118637667	0.00214131900112158	0.887022568666426	0.941582074447909	0.0259525714613943	0	0
GBM	Thousand Grain Weight	NDCG@20%	2060	0.0815	50	0.917457396975275	0.0150087852916403	0.00212256277141836	0.888087474863981	0.943672270545397	0.0258577242532625	0	0
GBM	Thousand Grain Weight	NDCG@20%	3040	0.0815	50	0.916899146186583	0.0149279076985962	0.00211112495252085	0.884843553609644	0.942158586409843	0.0217820856229637	0	0
GBM	Thousand Grain Weight	NDCG@20%	4020	0.0815	50	0.916460955411464	0.0150586443638071	0.00212961390902492	0.884885071717078	0.942068348657257	0.0226366845498243	0	0
GBM	Thousand Grain Weight	NDCG@20%	5000	0.0815	50	0.916681689597326	0.0153476953954858	0.00217049189794671	0.884533238218671	0.942333248187897	0.0228438984476003	0	0
GBM	Thousand Grain Weight	NDCG@20%	100	0.121	50	0.902029213031034	0.017903509491248	0.00253193859365984	0.862172898901417	0.932816601039348	0.0294739464336863	0	0
GBM	Thousand Grain Weight	NDCG@20%	1080	0.121	50	0.914293192681503	0.0152901056273001	0.00216234747482449	0.882833271266513	0.942064387066147	0.0203437824630825	0	0
GBM	Thousand Grain Weight	NDCG@20%	2060	0.121	50	0.915526404119291	0.0154007081044211	0.00217798902714216	0.882914418701462	0.943561995993699	0.0205112159795532	0	0
GBM	Thousand Grain Weight	NDCG@20%	3040	0.121	50	0.915390641101046	0.0156013971658055	0.00220637074638513	0.882927491095328	0.945955604419128	0.0192695966740151	0	0
GBM	Thousand Grain Weight	NDCG@20%	4020	0.121	50	0.91545652172745	0.0156351291970096	0.00221114117598666	0.883114658422241	0.94565965620696	0.0199002635046903	0	0
GBM	Thousand Grain Weight	NDCG@20%	5000	0.121	50	0.915628131624276	0.0157499247003247	0.00222737571175541	0.883086706158894	0.945620369996327	0.0205497077700243	0	0
GBM	Thousand Grain Weight	NDCG@20%	100	0.1605	50	0.90335047113086	0.0171571803952102	0.0024263917206988	0.862414531450323	0.931876693687949	0.0277245473630545	0	0
GBM	Thousand Grain Weight	NDCG@20%	1080	0.1605	50	0.916693413482429	0.0165320274037823	0.00233798173679526	0.882892575400546	0.940997631427623	0.026636226916647	0	0
GBM	Thousand Grain Weight	NDCG@20%	2060	0.1605	50	0.916698979636908	0.0160349212992864	0.00226768031730361	0.887719210940599	0.942649274773481	0.0263643035322089	0	0
GBM	Thousand Grain Weight	NDCG@20%	3040	0.1605	50	0.916792399261309	0.0163105879591719	0.00230666547021402	0.88765725127051	0.943513048029821	0.0254987047721971	0	0
GBM	Thousand Grain Weight	NDCG@20%	4020	0.1605	50	0.916953194680722	0.0162536361440265	0.00229861126727598	0.88765725127051	0.943513048029821	0.0251607035057523	0	0
GBM	Thousand Grain Weight	NDCG@20%	5000	0.1605	50	0.916943875338567	0.016251239480909	0.00229827232792745	0.88765725127051	0.943513048029821	0.0251607035057523	0	0
GBM	Thousand Grain Weight	NDCG@20%	100	0.2	50	0.902346430119756	0.0166768557528031	0.0023584635583354	0.867281452862513	0.932270430387204	0.0252155413871581	0	0
GBM	Thousand Grain Weight	NDCG@20%	1080	0.2	50	0.916719604739716	0.0149974142863828	0.00212095466843306	0.884159499837179	0.946856173094354	0.0191554871224636	0	0
GBM	Thousand Grain Weight	NDCG@20%	2060	0.2	50	0.916100761353647	0.0160590185861372	0.00227108818829168	0.884081522551026	0.948504547256624	0.0197634455804785	0	0
GBM	Thousand Grain Weight	NDCG@20%	3040	0.2	50	0.916133555107386	0.0160516138382677	0.00227004099880539	0.884081522551026	0.948506279611651	0.0200898741049127	0	0
GBM	Thousand Grain Weight	NDCG@20%	4020	0.2	50	0.916133820104729	0.0160512864617441	0.00226999470077342	0.884081522551026	0.948506279611651	0.0200898741049127	0	0
GBM	Thousand Grain Weight	NDCG@20%	5000	0.2	50	0.916116668397978	0.0160164090010156	0.00226506228297508	0.884081522551026	0.947648694274093	0.0200898741049127	0	0
rrBLUP	Thousand Grain Weight	NDCG@20%	NA	NA	50	0.924057416512302	0.00664908118453545	0.00094032207884898	0.91619749755719	0.931832157392303	0.013605516598762	0	0
GBM	Height to Eartip	NDCG@20%	100	0.0025	50	0.892660368228292	0.016522291258999	0.00233660483799549	0.864382702570275	0.926331944988134	0.0234302560903243	0	0
GBM	Height to Eartip	NDCG@20%	1080	0.0025	50	0.905385069603583	0.0152328780675778	0.00215425427571442	0.877491108638873	0.935478759732052	0.0221541508196557	0	0
GBM	Height to Eartip	NDCG@20%	2060	0.0025	50	0.908703352531769	0.0155125954567638	0.00219381228825626	0.877843924407754	0.94222640350793	0.0191292256552656	0	0
GBM	Height to Eartip	NDCG@20%	3040	0.0025	50	0.910830432828129	0.0188181931721208	0.00266129440033701	0.872968605453266	0.937443863859081	0.0355674685972382	0	0
GBM	Height to Eartip	NDCG@20%	4020	0.0025	50	0.91089707468726	0.0194425215024009	0.00274958775954259	0.879914081970935	0.94214730375555	0.0376039176059657	0	0
GBM	Height to Eartip	NDCG@20%	5000	0.0025	50	0.911897625599108	0.0199668202349704	0.00282373479737607	0.877965481496426	0.940720823227973	0.0350370501971239	0	0
GBM	Height to Eartip	NDCG@20%	100	0.042	50	0.903168073814369	0.0176074608802168	0.00249007099757562	0.858727430335223	0.932374037294359	0.0232840169329732	0	0
GBM	Height to Eartip	NDCG@20%	1080	0.042	50	0.900924542323345	0.0219086575427828	0.0030983520630391	0.857863641447444	0.937308436670536	0.0379364023811737	0	0
GBM	Height to Eartip	NDCG@20%	2060	0.042	50	0.898648616488186	0.0215154847861481	0.00304274903856027	0.858551143599667	0.939007166083247	0.0339197313685755	0	0
GBM	Height to Eartip	NDCG@20%	3040	0.042	50	0.897241601879541	0.021496639615509	0.00304008392896995	0.857219667026393	0.939617928736147	0.034186160316458	0	0
GBM	Height to Eartip	NDCG@20%	4020	0.042	50	0.89656472113011	0.0225454855541385	0.00318841314409493	0.860365509417907	0.945621599095866	0.037474242453111	0	0
GBM	Height to Eartip	NDCG@20%	5000	0.042	50	0.89638634560248	0.0226940170140999	0.00320941866460659	0.85089691513945	0.944699811040483	0.035409903991516	0	0
GBM	Height to Eartip	NDCG@20%	100	0.0815	50	0.902849295329545	0.0177794718282373	0.00251439701913236	0.859594913365612	0.930558270191144	0.0292049991986458	0	0
GBM	Height to Eartip	NDCG@20%	1080	0.0815	50	0.896736860397669	0.0226140924943544	0.00319811563062756	0.852920429843955	0.933741095483726	0.038292319978496	0	0
GBM	Height to Eartip	NDCG@20%	2060	0.0815	50	0.896463398907019	0.0219105468183192	0.00309861924694776	0.851163643457295	0.930271053315461	0.0388716865682383	0	0
GBM	Height to Eartip	NDCG@20%	3040	0.0815	50	0.896881651272009	0.0212275378816154	0.00300202719679692	0.852514441078301	0.932767236454839	0.0348928674632942	0	0
GBM	Height to Eartip	NDCG@20%	4020	0.0815	50	0.896477890666467	0.0212194721190506	0.00300088652571591	0.852121632388949	0.932878587704313	0.0329972893076887	0	0
GBM	Height to Eartip	NDCG@20%	5000	0.0815	50	0.896307423666534	0.0211684374952508	0.00299366914000308	0.852139277050178	0.932590342212678	0.0329902791645825	0	0
GBM	Height to Eartip	NDCG@20%	100	0.121	50	0.897141391455874	0.0205701691754844	0.0029090612228279	0.854929141964284	0.9372976324291	0.0331957831815307	0	0
GBM	Height to Eartip	NDCG@20%	1080	0.121	50	0.894052296330241	0.0208504764156173	0.00294870265289064	0.845377984922787	0.934642669087279	0.0294375843051765	0	0
GBM	Height to Eartip	NDCG@20%	2060	0.121	50	0.89362028076288	0.020751517775562	0.00293470778780261	0.846571416768062	0.93508969249979	0.0329502789068549	0	0
GBM	Height to Eartip	NDCG@20%	3040	0.121	50	0.893291200030723	0.0206000298002507	0.00291328415288045	0.846216978146217	0.935199589176708	0.032183518519719	0	0
GBM	Height to Eartip	NDCG@20%	4020	0.121	50	0.893010292623534	0.0205704194372363	0.00290909661518428	0.846216978146217	0.935542337960378	0.0321813735126858	0	0
GBM	Height to Eartip	NDCG@20%	5000	0.121	50	0.892930034276671	0.0205150871121144	0.00290127144272177	0.846216978146217	0.935542337960378	0.0321529152031388	0	0
GBM	Height to Eartip	NDCG@20%	100	0.1605	50	0.896684639870858	0.0222628897768508	0.00314844806600397	0.850505777889646	0.944063625446434	0.0370644822413038	0	0
GBM	Height to Eartip	NDCG@20%	1080	0.1605	50	0.894916250901526	0.0208509500880648	0.00294876964029057	0.838455358795076	0.931531008277134	0.0276249906602167	1	0
GBM	Height to Eartip	NDCG@20%	2060	0.1605	50	0.893964578855181	0.0200894214502867	0.00284107322752245	0.839310952113835	0.930802789851784	0.0289086254247981	0	0
GBM	Height to Eartip	NDCG@20%	3040	0.1605	50	0.893684078930567	0.0201389898586403	0.00284808325905833	0.839362473059357	0.930801584655619	0.0293535321914665	0	0
GBM	Height to Eartip	NDCG@20%	4020	0.1605	50	0.893591540392735	0.0200575561541436	0.00283656679412498	0.839362473059357	0.930801584655619	0.0294380928400946	0	0
GBM	Height to Eartip	NDCG@20%	5000	0.1605	50	0.893583106332645	0.0200609814470861	0.00283705120369842	0.839362473059357	0.930801584655619	0.0294380928400946	0	0
GBM	Height to Eartip	NDCG@20%	100	0.2	50	0.895256045904704	0.0174817719603937	0.00247229590007025	0.853209455921008	0.93290230375136	0.0270148228403453	0	0
GBM	Height to Eartip	NDCG@20%	1080	0.2	50	0.89109766230603	0.0187237576840473	0.00264793920553672	0.855788807278196	0.938056838095135	0.024598987910746	0	0
GBM	Height to Eartip	NDCG@20%	2060	0.2	50	0.890739176194693	0.0191650806531101	0.00271035169836025	0.855079046080763	0.938037912466407	0.0280585012423485	0	0
GBM	Height to Eartip	NDCG@20%	3040	0.2	50	0.890506008802126	0.0191484023178336	0.00270799302556567	0.855079046080763	0.93821067457164	0.0277733655924436	0	0
GBM	Height to Eartip	NDCG@20%	4020	0.2	50	0.890481161784702	0.0191425122047294	0.00270716003778208	0.855079046080763	0.93821067457164	0.0277733655924436	0	0
GBM	Height to Eartip	NDCG@20%	5000	0.2	50	0.890479205890025	0.0191420926421496	0.00270710070267302	0.855079046080763	0.93821067457164	0.0277733655924436	0	0
rrBLUP	Height to Eartip	NDCG@20%	NA	NA	50	0.904273976462671	0.0232733509768263	0.00329134885932968	0.873878834247148	0.933983912447616	0.040565098387716	0	0
GBM	Grain Yield	ICC	100	0.0025	5	0.973747693399379	0.00994729656826147	0.0044485662637966	0.958746603910049	0.982865580025951	0.012011811995156	0	0
GBM	Grain Yield	ICC	1080	0.0025	5	0.988497162677705	0.0022453589602478	0.00100415505380047	0.986070441454128	0.991582215326384	0.00273159024641301	0	0
GBM	Grain Yield	ICC	2060	0.0025	5	0.990108604822033	0.00125893186972448	0.000563011447948972	0.988880977449728	0.991777113198587	0.001967916575357	0	0
GBM	Grain Yield	ICC	3040	0.0025	5	0.991585591432939	0.000692393997511104	0.00030964800912953	0.990839671188562	0.992532580909268	0.000827099596354963	0	0
GBM	Grain Yield	ICC	4020	0.0025	5	0.992297196913618	0.000691970346789241	0.000309458546766969	0.991548312163098	0.993117565132911	0.00115863303049601	0	0
GBM	Grain Yield	ICC	5000	0.0025	5	0.992956161648392	0.000575302880815841	0.000257283269831136	0.992172620459996	0.993704027994337	0.000537729309753932	0	0
GBM	Grain Yield	ICC	100	0.042	5	0.857346167461387	0.0262688479694901	0.0117477859500775	0.824252155108548	0.890023602773605	0.032056827417314	0	0
GBM	Grain Yield	ICC	1080	0.042	5	0.933299493956349	0.00833339276861566	0.00372680654276596	0.92768996810832	0.947814777617171	0.00374885307737105	0	1
GBM	Grain Yield	ICC	2060	0.042	5	0.941696246685077	0.00723490473200858	0.00323554775830122	0.932605823290062	0.952460318575147	0.0043237566742711	1	1
GBM	Grain Yield	ICC	3040	0.042	5	0.945287228555763	0.00703597985595695	0.00314658584924778	0.934623089404786	0.954292087721451	0.00200216046365198	1	1
GBM	Grain Yield	ICC	4020	0.042	5	0.947503442298301	0.00709692171018835	0.00317383987499504	0.935983199389196	0.955266605097899	0.00274026067924305	1	1
GBM	Grain Yield	ICC	5000	0.042	5	0.948802535726001	0.00695662451649051	0.00311109706256288	0.937455257988801	0.956423102460809	0.001992788354237	1	1
GBM	Grain Yield	ICC	100	0.0815	5	0.792390115850351	0.0271397746291978	0.0121372761929821	0.764760856981802	0.825570888094379	0.0457625615351189	0	0
GBM	Grain Yield	ICC	1080	0.0815	5	0.886194821713286	0.0183111531009488	0.0081889966160255	0.858454436381446	0.900717523922838	0.021704814695057	0	0
GBM	Grain Yield	ICC	2060	0.0815	5	0.895942208798151	0.0168787505147056	0.00754840670522824	0.86922263712446	0.907459923531844	0.0180287020929281	0	0
GBM	Grain Yield	ICC	3040	0.0815	5	0.899482637408669	0.0161170598520521	0.00720776828532426	0.873818401665336	0.91052097034182	0.017289801193403	0	0
GBM	Grain Yield	ICC	4020	0.0815	5	0.900334224942241	0.0161669548303325	0.00723008199795842	0.874394384500116	0.911350046957017	0.016838235143678	0	0
GBM	Grain Yield	ICC	5000	0.0815	5	0.900674918944529	0.0161156162152342	0.00720712267131231	0.874675594864459	0.911602933400208	0.016436532996271	0	0
GBM	Grain Yield	ICC	100	0.121	5	0.734292720832895	0.0315083978712026	0.0140909839004238	0.703943558409005	0.783905319499167	0.0304587928404131	0	0
GBM	Grain Yield	ICC	1080	0.121	5	0.835974686778807	0.0309928816676448	0.0138604380454921	0.804768699884321	0.872618813572856	0.055054620320466	0	0
GBM	Grain Yield	ICC	2060	0.121	5	0.843632816659339	0.0294098012929041	0.0131524629791389	0.807924891142726	0.876239480160519	0.0471556533661129	0	0
GBM	Grain Yield	ICC	3040	0.121	5	0.845420173699364	0.0285700842373976	0.0127769300955433	0.810449623522946	0.877104028690932	0.045223983617394	0	0
GBM	Grain Yield	ICC	4020	0.121	5	0.845865446681239	0.0284088412739081	0.012704820050092	0.810902142976544	0.877222092768136	0.0448436272237061	0	0
GBM	Grain Yield	ICC	5000	0.121	5	0.845976492240908	0.0283540954786092	0.0126803369861379	0.811096636670572	0.877257010101424	0.0447993664504269	0	0
GBM	Grain Yield	ICC	100	0.1605	5	0.689419583767537	0.0404658065334009	0.0180968588346079	0.657622461621895	0.746524510354692	0.056204393592219	0	0
GBM	Grain Yield	ICC	1080	0.1605	5	0.793053731841043	0.0232786199007545	0.0104105153040933	0.76814454703798	0.818823489187017	0.0419613852679429	0	0
GBM	Grain Yield	ICC	2060	0.1605	5	0.798233112134352	0.0220984448213279	0.00988272496350347	0.773004816575777	0.820385542214321	0.0405664640051701	0	0
GBM	Grain Yield	ICC	3040	0.1605	5	0.799024533788533	0.0217593380065401	0.00973107178560369	0.773695766821093	0.820743028984394	0.0393961382624549	0	0
GBM	Grain Yield	ICC	4020	0.1605	5	0.79918913058803	0.0216957429210614	0.00970263119877065	0.773911928353388	0.820772436562322	0.039325174651094	0	0
GBM	Grain Yield	ICC	5000	0.1605	5	0.799222189163472	0.0216803940325216	0.00969576696713981	0.773946380607444	0.820789699002284	0.039275974255455	0	0
GBM	Grain Yield	ICC	100	0.2	5	0.654052722266957	0.0373448738852439	0.0167011353237124	0.61219530594608	0.707401075344599	0.04115028242497	0	0
GBM	Grain Yield	ICC	1080	0.2	5	0.736009284816253	0.0222654583986243	0.00995741570590351	0.707740543123059	0.762598823851237	0.028262869969911	0	0
GBM	Grain Yield	ICC	2060	0.2	5	0.740005171272036	0.0222917316146191	0.0099691654452939	0.710829496085179	0.764752613741778	0.030598108242898	0	0
GBM	Grain Yield	ICC	3040	0.2	5	0.740296897987036	0.0223579306575811	0.00999877055731558	0.710866456768583	0.764869236924681	0.030716681804323	0	0
GBM	Grain Yield	ICC	4020	0.2	5	0.740326716786759	0.0223514758925573	0.0099958838986412	0.710907283652406	0.764864675896078	0.030734070152187	0	0
GBM	Grain Yield	ICC	5000	0.2	5	0.740331302728924	0.0223496673570387	0.00999507509696933	0.710912996522354	0.76486329318906	0.0307300752414309	0	0
rrBLUP	Grain Yield	ICC	NA	NA	5	1	0	0	1	1	0	0	0
GBM	Grain Protein Content	ICC	100	0.0025	5	0.958024713900855	0.0106191045519736	0.00474900792767807	0.94570000719455	0.971941141288261	0.01433604618594	0	0
GBM	Grain Protein Content	ICC	1080	0.0025	5	0.989410576750236	0.00217480160222797	0.000972600844031442	0.986221806253075	0.992265162129915	0.00106206160392297	1	1
GBM	Grain Protein Content	ICC	2060	0.0025	5	0.99165900860332	0.00170657436449138	0.000763203257532245	0.988941559235598	0.993634473909194	0.000563682451381942	1	1
GBM	Grain Protein Content	ICC	3040	0.0025	5	0.99255236281002	0.0012818106274832	0.000573243139466821	0.990372437383099	0.993634727684569	0.000683353696610989	1	0
GBM	Grain Protein Content	ICC	4020	0.0025	5	0.993225127073454	0.00119663242997936	0.00053515029150292	0.991172898377593	0.994141164579923	0.000700045515188985	1	0
GBM	Grain Protein Content	ICC	5000	0.0025	5	0.993609501238309	0.000945869468397936	0.000423005685835875	0.992183489591334	0.994451173803277	0.00120135471308003	0	0
GBM	Grain Protein Content	ICC	100	0.042	5	0.873240768405756	0.0140855072117468	0.00629923032460585	0.855391155390139	0.893617017071049	0.0107335046317829	0	0
GBM	Grain Protein Content	ICC	1080	0.042	5	0.931419272668978	0.00636973873819719	0.00284863376350453	0.926397377856706	0.941781836321765	0.00623361100050401	0	0
GBM	Grain Protein Content	ICC	2060	0.042	5	0.943028233189635	0.00524330320032825	0.00234487647651523	0.937582497117126	0.950473940261241	0.00606991592697204	0	0
GBM	Grain Protein Content	ICC	3040	0.042	5	0.94714995679906	0.00433248838988467	0.00193754771030214	0.94309354883381	0.953519227690747	0.00509282401740396	0	0
GBM	Grain Protein Content	ICC	4020	0.042	5	0.949066830504515	0.00406793036559071	0.00181923376503928	0.946114077935345	0.955304849871659	0.00484264478847396	0	0
GBM	Grain Protein Content	ICC	5000	0.042	5	0.950085760245008	0.00404449823209825	0.00180875459636988	0.946888001793379	0.956230424618206	0.00480789486302591	0	0
GBM	Grain Protein Content	ICC	100	0.0815	5	0.809925059258841	0.0222526078338875	0.00995166875864336	0.776322432365852	0.830206842036745	0.027530265080515	0	0
GBM	Grain Protein Content	ICC	1080	0.0815	5	0.897243472148359	0.00894300958648812	0.00399943547176394	0.883067767347858	0.906499722192511	0.00620255882313603	1	0
GBM	Grain Protein Content	ICC	2060	0.0815	5	0.906813942182806	0.00733512026222937	0.00328036550589619	0.895615077200887	0.913546370856578	0.00868833762832899	0	0
GBM	Grain Protein Content	ICC	3040	0.0815	5	0.909891714391138	0.00658703456170175	0.00294581141002113	0.900193019177359	0.915941655712881	0.008664026590123	0	0
GBM	Grain Protein Content	ICC	4020	0.0815	5	0.910803505004937	0.0063159499066107	0.00282457866673299	0.90177695386699	0.91674862646804	0.00872339975090997	0	0
GBM	Grain Protein Content	ICC	5000	0.0815	5	0.911140888223296	0.00627252795057448	0.00280515977765039	0.902251071000021	0.917072615877635	0.00879712995082105	0	0
GBM	Grain Protein Content	ICC	100	0.121	5	0.747436636345153	0.0202540993996489	0.00905790861613054	0.712735624178024	0.764362544417325	0.00823760760612191	1	0
GBM	Grain Protein Content	ICC	1080	0.121	5	0.843614845555603	0.0146367247734733	0.00654574231228831	0.82827049486187	0.860844680025778	0.0245738140993259	0	0
GBM	Grain Protein Content	ICC	2060	0.121	5	0.852722652332786	0.0124368587682172	0.0055619323264596	0.840933272890446	0.869159105407515	0.019760228673607	0	0
GBM	Grain Protein Content	ICC	3040	0.121	5	0.854526450272148	0.01208171699199	0.00540310809580077	0.842739915120844	0.870783525608561	0.0183512573290761	0	0
GBM	Grain Protein Content	ICC	4020	0.121	5	0.854764910144416	0.0121051488450994	0.00541358713907908	0.842737683212546	0.870974509427075	0.018228171603684	0	0
GBM	Grain Protein Content	ICC	5000	0.121	5	0.854848145838755	0.0120942314835107	0.00540870474654959	0.842819134520555	0.871059837530994	0.018153283954771	0	0
GBM	Grain Protein Content	ICC	100	0.1605	5	0.699048733829923	0.0193112275020203	0.00863624348469618	0.679837938194498	0.723496069237828	0.032103539589056	0	0
GBM	Grain Protein Content	ICC	1080	0.1605	5	0.792187279440967	0.0215954489057295	0.00965777835156692	0.758179970169968	0.811289240474636	0.023016919816861	0	0
GBM	Grain Protein Content	ICC	2060	0.1605	5	0.798990203806999	0.022035148082417	0.00985441780131173	0.764548015217031	0.817061877293318	0.0247367068169569	0	0
GBM	Grain Protein Content	ICC	3040	0.1605	5	0.799830072362643	0.0222076703739133	0.00993157211559567	0.765324374688054	0.817755212417782	0.0255735688284	0	0
GBM	Grain Protein Content	ICC	4020	0.1605	5	0.799956830317668	0.0222062792931078	0.00993095000534698	0.765453308896744	0.817817991425979	0.025559552434535	0	0
GBM	Grain Protein Content	ICC	5000	0.1605	5	0.799979362647116	0.0222091985588912	0.0099322555406942	0.765468790713685	0.81783164468032	0.025563148625985	0	0
GBM	Grain Protein Content	ICC	100	0.2	5	0.669528607261369	0.0072176018895312	0.00322780969190454	0.657981535775763	0.676783930795103	0.0056947292135	1	0
GBM	Grain Protein Content	ICC	1080	0.2	5	0.745858409590211	0.00602231372438812	0.00269326057391235	0.738979641792255	0.752922636899983	0.00945116641154597	0	0
GBM	Grain Protein Content	ICC	2060	0.2	5	0.750786694641196	0.00643621843071063	0.0028783643858212	0.743237641658291	0.757536169246943	0.00985454577553202	0	0
GBM	Grain Protein Content	ICC	3040	0.2	5	0.75113946843864	0.00649321752705173	0.00290385515663615	0.743572963917769	0.757770392853891	0.010200110518876	0	0
GBM	Grain Protein Content	ICC	4020	0.2	5	0.751181154927999	0.00649810557731297	0.00290604115916846	0.743603576038316	0.757798280232926	0.010233649383762	0	0
GBM	Grain Protein Content	ICC	5000	0.2	5	0.751185643748016	0.00649860884169783	0.0029062662258435	0.743606108675503	0.757798955020918	0.010238432499834	0	0
rrBLUP	Grain Protein Content	ICC	NA	NA	5	1	0	0	1	1	0	0	0
GBM	Thousand Grain Weight	ICC	100	0.0025	5	0.986098466226177	0.00284212858030361	0.00127103854127077	0.983719859582391	0.989543719865641	0.00468812068976798	0	0
GBM	Thousand Grain Weight	ICC	1080	0.0025	5	0.99300058020954	0.000615570672480347	0.000275291573724263	0.992246556702539	0.993763279205644	0.000844529921252946	0	0
GBM	Thousand Grain Weight	ICC	2060	0.0025	5	0.993429285362778	0.000347287331440195	0.000155311616164955	0.992979294482278	0.993875038278523	0.000374197992928926	0	0
GBM	Thousand Grain Weight	ICC	3040	0.0025	5	0.994067357470082	0.000231120969417368	0.000103360439728577	0.993703322533332	0.994284739691424	0.000230016276944967	0	0
GBM	Thousand Grain Weight	ICC	4020	0.0025	5	0.994423538752268	0.000132782950397883	5.93823406685297e-05	0.99422387276347	0.994556368623508	0.000141824467181917	0	0
GBM	Thousand Grain Weight	ICC	5000	0.0025	5	0.994822894617128	8.5858144063419e-05	3.8396929309555e-05	0.994723285479628	0.994930625507705	0.000113341004835066	0	0
GBM	Thousand Grain Weight	ICC	100	0.042	5	0.895990602565417	0.0106695309819722	0.00477155931274597	0.884117135795993	0.913051854739502	0.00497403438212596	1	1
GBM	Thousand Grain Weight	ICC	1080	0.042	5	0.940313623900026	0.00724047257435142	0.00323803777309454	0.929365356755869	0.94820550628188	0.00611153692783706	1	0
GBM	Thousand Grain Weight	ICC	2060	0.042	5	0.947100255002604	0.00693120714069667	0.00309973006654594	0.936797995759716	0.954228616603187	0.00754336488016505	0	0
GBM	Thousand Grain Weight	ICC	3040	0.042	5	0.949778573478004	0.0062231597125884	0.00278308163043714	0.94048681898158	0.955570321023451	0.00761068804088805	0	0
GBM	Thousand Grain Weight	ICC	4020	0.042	5	0.950843592302707	0.00593373214571063	0.00265364568761693	0.942156459934969	0.956322154052028	0.00797510642277899	0	0
GBM	Thousand Grain Weight	ICC	5000	0.042	5	0.951682885048206	0.00590590276035335	0.00264120000813075	0.943019599202109	0.957007450650495	0.00804975246419504	0	0
GBM	Thousand Grain Weight	ICC	100	0.0815	5	0.827443126364387	0.00996196787850513	0.00445512747320137	0.814082584140775	0.841763672668681	0.00489703118692908	1	1
GBM	Thousand Grain Weight	ICC	1080	0.0815	5	0.892442727741589	0.0118375286527304	0.00529390375062134	0.877740940490619	0.906321356536396	0.016854021610632	0	0
GBM	Thousand Grain Weight	ICC	2060	0.0815	5	0.901861633432795	0.0116854320992785	0.00522588410408897	0.88640180875938	0.914574816666627	0.016891656912832	0	0
GBM	Thousand Grain Weight	ICC	3040	0.0815	5	0.903703075955436	0.011893666633532	0.00531900941885974	0.888408611143445	0.91725313036313	0.017159740525362	0	0
GBM	Thousand Grain Weight	ICC	4020	0.0815	5	0.904150489810121	0.0122137213865269	0.00546214225570342	0.888498579042098	0.918152897463966	0.0175678285258259	0	0
GBM	Thousand Grain Weight	ICC	5000	0.0815	5	0.904396436907322	0.0123130803794049	0.00550657694815364	0.888616370407603	0.918693117950823	0.017432914526324	0	0
GBM	Thousand Grain Weight	ICC	100	0.121	5	0.788480133061234	0.00603806191466646	0.00270030337870935	0.782081957649062	0.794311351602159	0.011604190663175	0	0
GBM	Thousand Grain Weight	ICC	1080	0.121	5	0.852341062289957	0.0154285064510224	0.00689983784315601	0.829389252346192	0.86936766358344	0.0151095946063929	0	0
GBM	Thousand Grain Weight	ICC	2060	0.121	5	0.858376292987364	0.0161124573857913	0.00720570999983959	0.835455337641177	0.877443991723611	0.015709614867412	0	0
GBM	Thousand Grain Weight	ICC	3040	0.121	5	0.85920122089181	0.0160113311218228	0.00716048495973074	0.836313680698921	0.878180742536008	0.014700835048057	0	0
GBM	Thousand Grain Weight	ICC	4020	0.121	5	0.859466770029979	0.0160136127132727	0.00716150531844652	0.836509668186378	0.878487125462582	0.014493721819596	0	0
GBM	Thousand Grain Weight	ICC	5000	0.121	5	0.859521601726729	0.0160125306734693	0.00716102141553558	0.836578053001468	0.878554002580814	0.014500382699618	0	0
GBM	Thousand Grain Weight	ICC	100	0.1605	5	0.736045933496182	0.00739453162426157	0.00330693507472416	0.724371395775788	0.744043942009185	0.00505469529483793	1	0
GBM	Thousand Grain Weight	ICC	1080	0.1605	5	0.798472128735277	0.0157588527953236	0.00704757321955124	0.777030159621184	0.815659245213607	0.0189471804557449	0	0
GBM	Thousand Grain Weight	ICC	2060	0.1605	5	0.802667308118948	0.0161284332816596	0.00721285463767216	0.782161849299206	0.822429420026345	0.0189818160816959	0	0
GBM	Thousand Grain Weight	ICC	3040	0.1605	5	0.80325376714956	0.0160518899533678	0.00717862342061526	0.782940933647009	0.823061350473596	0.018970457494051	0	0
GBM	Thousand Grain Weight	ICC	4020	0.1605	5	0.803321355469706	0.0160515762265504	0.00717848311771723	0.783057065586058	0.823150716436072	0.019030913519008	0	0
GBM	Thousand Grain Weight	ICC	5000	0.1605	5	0.803333215014317	0.016065114860591	0.00718453777892473	0.783056664961583	0.823185863515457	0.019040445536835	0	0
GBM	Thousand Grain Weight	ICC	100	0.2	5	0.677879649386177	0.0240335655199657	0.0107481372488677	0.641744738768024	0.696767901033976	0.030675190304855	0	0
GBM	Thousand Grain Weight	ICC	1080	0.2	5	0.741324546392329	0.0200306038732149	0.00895795837817581	0.716101610430902	0.763020741173215	0.031377730567904	0	0
GBM	Thousand Grain Weight	ICC	2060	0.2	5	0.744141207219111	0.0215452082058832	0.0096353100275482	0.715274874826908	0.76745626146774	0.030616730336551	0	0
GBM	Thousand Grain Weight	ICC	3040	0.2	5	0.744410600992393	0.021579528423563	0.00965065849549516	0.71534239259028	0.767709813845238	0.030419765361415	0	0
GBM	Thousand Grain Weight	ICC	4020	0.2	5	0.744448068933321	0.0215850951514569	0.00965314801189175	0.715353821705034	0.767735222667689	0.030415733223111	0	0
GBM	Thousand Grain Weight	ICC	5000	0.2	5	0.744448999215408	0.0215859828727223	0.00965354501291065	0.715351981422115	0.767735568465961	0.030415919194668	0	0
rrBLUP	Thousand Grain Weight	ICC	NA	NA	5	1	0	0	1	1	0	0	0
GBM	Height to Eartip	ICC	100	0.0025	5	0.986233893441693	0.00398647571462874	0.00178280613771239	0.981686252860506	0.991696458655541	0.00475182600503299	0	0
GBM	Height to Eartip	ICC	1080	0.0025	5	0.995092560806748	0.000643512213102302	0.000287787410569616	0.994126157368645	0.99565355475498	0.00083682522433004	0	0
GBM	Height to Eartip	ICC	2060	0.0025	5	0.995277272539087	0.000821863723383303	0.00036754863074523	0.994348517624784	0.996036925265438	0.00155995270954001	0	0
GBM	Height to Eartip	ICC	3040	0.0025	5	0.995592706268783	0.000503289353837526	0.00022507784150653	0.994909648185625	0.996149435794873	0.000680234077715003	0	0
GBM	Height to Eartip	ICC	4020	0.0025	5	0.995679874090653	0.000537520315312907	0.000240386392865356	0.994818569299553	0.996145815687061	0.000522588057809026	0	0
GBM	Height to Eartip	ICC	5000	0.0025	5	0.995811772481603	0.000507869961841308	0.000227126351681478	0.994988220359922	0.996277856400564	0.00037869077003394	1	0
GBM	Height to Eartip	ICC	100	0.042	5	0.92680654173073	0.0111974976122017	0.0050076731677549	0.909150522942409	0.938054528348772	0.00995950827577907	0	0
GBM	Height to Eartip	ICC	1080	0.042	5	0.945819499990816	0.0051749413681648	0.00231430413575845	0.938224430690144	0.950680105633027	0.00658493957289596	0	0
GBM	Height to Eartip	ICC	2060	0.042	5	0.952364784408796	0.00451952107336722	0.00202119126915839	0.945185230904869	0.956602981213795	0.00431382519599	0	0
GBM	Height to Eartip	ICC	3040	0.042	5	0.95475464173653	0.00339497075167134	0.00151827707647214	0.949534641604916	0.957677451571584	0.00411275628212304	0	0
GBM	Height to Eartip	ICC	4020	0.042	5	0.955753674942438	0.00336066340338431	0.00150293436389262	0.950665700624232	0.959076649835114	0.00368718855701999	0	0
GBM	Height to Eartip	ICC	5000	0.042	5	0.956255782989709	0.00332045914433183	0.00148495447264735	0.95140560654136	0.959709061329053	0.00374946217930594	0	0
GBM	Height to Eartip	ICC	100	0.0815	5	0.870400933184002	0.0173494708972628	0.0077589192599868	0.84951065063625	0.887165327730005	0.0305650815201399	0	0
GBM	Height to Eartip	ICC	1080	0.0815	5	0.905662548835469	0.00763261362591456	0.00341340858270722	0.899926873563789	0.916593951056722	0.010727844483554	0	0
GBM	Height to Eartip	ICC	2060	0.0815	5	0.911834203177169	0.00656131690519811	0.0029343101243883	0.904417901024417	0.920349714548989	0.00824161361993903	0	0
GBM	Height to Eartip	ICC	3040	0.0815	5	0.913674321969249	0.00656445746824964	0.00293571462688247	0.906372299554827	0.921855601754258	0.00930234534292307	0	0
GBM	Height to Eartip	ICC	4020	0.0815	5	0.91417325183663	0.00672872826711039	0.00300917876147664	0.90655390275466	0.922543470973672	0.00971709678768895	0	0
GBM	Height to Eartip	ICC	5000	0.0815	5	0.914318057792457	0.00678813298656304	0.00303574535965272	0.90662156709169	0.922734323207902	0.00995494942812503	0	0
GBM	Height to Eartip	ICC	100	0.121	5	0.824124533986412	0.0252677332016585	0.0113000738152474	0.790175739742515	0.849475962854114	0.0371101632404151	0	0
GBM	Height to Eartip	ICC	1080	0.121	5	0.862168647800377	0.0108286592095162	0.00484272361953148	0.84479871488217	0.871477905034868	0.010646084564732	0	0
GBM	Height to Eartip	ICC	2060	0.121	5	0.866162282834904	0.00991587083566143	0.00443451224892932	0.850898756555082	0.875620934882581	0.010577365869594	0	0
GBM	Height to Eartip	ICC	3040	0.121	5	0.867011183009742	0.0100485054185471	0.00449382823762924	0.851566508762709	0.876704094911488	0.010661123031765	0	0
GBM	Height to Eartip	ICC	4020	0.121	5	0.86714421071234	0.0100702909239989	0.00450357101185215	0.851742521576628	0.876768505659789	0.011058743244711	0	0
GBM	Height to Eartip	ICC	5000	0.121	5	0.867174083942877	0.0100578756265962	0.00449801872206149	0.851782290730849	0.876776254297104	0.0110529680525719	0	0
GBM	Height to Eartip	ICC	100	0.1605	5	0.769802198223462	0.0279635967298398	0.0125057006366625	0.735663240902094	0.794162010466557	0.047483358727603	0	0
GBM	Height to Eartip	ICC	1080	0.1605	5	0.821446926559321	0.0128050902940888	0.00572661047112104	0.800659073956312	0.833070102873159	0.0110131851899881	1	0
GBM	Height to Eartip	ICC	2060	0.1605	5	0.825093092929369	0.0129485127687083	0.00579075095167114	0.803328449067418	0.835840799134965	0.0089585280548079	1	0
GBM	Height to Eartip	ICC	3040	0.1605	5	0.825563984447041	0.0130107295749116	0.00581857515327383	0.803788557092932	0.836537920546923	0.00926845722041592	1	0
GBM	Height to Eartip	ICC	4020	0.1605	5	0.825612117425537	0.0130046910549042	0.00581587464502983	0.803833069627601	0.836607213858022	0.00914230107742398	1	0
GBM	Height to Eartip	ICC	5000	0.1605	5	0.825612751617125	0.0130028344651165	0.00581504435283553	0.803839992662629	0.836608686351431	0.0091517145793909	1	0
GBM	Height to Eartip	ICC	100	0.2	5	0.731124680192005	0.0406088299791981	0.0181608208640436	0.678485368766684	0.767774066947175	0.060287067192999	0	0
GBM	Height to Eartip	ICC	1080	0.2	5	0.775794518698557	0.0230457163051034	0.0103063576496773	0.749589314509812	0.809852677187717	0.019900262511105	0	1
GBM	Height to Eartip	ICC	2060	0.2	5	0.779118439174062	0.0234123362233412	0.0104703150614943	0.752024526887165	0.813484590151368	0.019925275274162	0	1
GBM	Height to Eartip	ICC	3040	0.2	5	0.779358938814259	0.0234597290380208	0.0104915097725481	0.752159819247856	0.813819610879484	0.0198787313684881	0	1
GBM	Height to Eartip	ICC	4020	0.2	5	0.779386581795884	0.0234443731151711	0.0104846423950782	0.752215546210141	0.813838442561685	0.019848182523862	0	1
GBM	Height to Eartip	ICC	5000	0.2	5	0.779389766856533	0.0234425464482107	0.0104838254847791	0.752221828794006	0.813839439868987	0.019847707431354	0	1
rrBLUP	Height to Eartip	ICC	NA	NA	5	1	0	0	1	1	0	0	0
GBM	Grain Yield	Fleiss' Kappa	100	0.0025	5	0.550248648648649	0.043061130040674	0.0192575227917811	0.498162162162162	0.586162162162162	0.074918918918919	0	0
GBM	Grain Yield	Fleiss' Kappa	1080	0.0025	5	0.845405405405406	0.0304581044807616	0.0136212784169548	0.799027027027027	0.876324324324324	0.030918918918919	0	0
GBM	Grain Yield	Fleiss' Kappa	2060	0.0025	5	0.840886486486487	0.0139292588201349	0.00622935391960203	0.826378378378379	0.863243243243244	0.00951351351351304	0	1
GBM	Grain Yield	Fleiss' Kappa	3040	0.0025	5	0.854443243243244	0.0278965636146239	0.0124757225161893	0.804972972972973	0.870378378378379	0.00832432432432495	1	0
GBM	Grain Yield	Fleiss' Kappa	4020	0.0025	5	0.871091891891892	0.0189450938621667	0.00847250354318374	0.841837837837838	0.888216216216216	0.0214054054054049	0	0
GBM	Grain Yield	Fleiss' Kappa	5000	0.0025	5	0.873708108108108	0.0205870596984372	0.00920681298851038	0.846594594594595	0.898918918918919	0.0249729729729721	0	0
GBM	Grain Yield	Fleiss' Kappa	100	0.042	5	0.531697297297298	0.0188290374573551	0.00842060154110715	0.512432432432433	0.554054054054054	0.032108108108108	0	0
GBM	Grain Yield	Fleiss' Kappa	1080	0.042	5	0.740994594594595	0.042106366407445	0.0188305395145121	0.675351351351351	0.782378378378379	0.039243243243244	0	0
GBM	Grain Yield	Fleiss' Kappa	2060	0.042	5	0.771675675675676	0.0480556045109069	0.0214911196772467	0.701513513513514	0.827567567567568	0.041621621621622	0	0
GBM	Grain Yield	Fleiss' Kappa	3040	0.042	5	0.772389189189189	0.0526113747848955	0.023528522081749	0.701513513513514	0.835891891891892	0.063027027027027	0	0
GBM	Grain Yield	Fleiss' Kappa	4020	0.042	5	0.772151351351351	0.044927120596406	0.0200920191373789	0.712216216216216	0.831135135135135	0.040432432432432	0	0
GBM	Grain Yield	Fleiss' Kappa	5000	0.042	5	0.780237837837838	0.0427397307816743	0.0191137886735728	0.724108108108108	0.834702702702703	0.042810810810811	0	0
GBM	Grain Yield	Fleiss' Kappa	100	0.0815	5	0.501016216216216	0.0322026635741674	0.0144014689616789	0.460108108108108	0.538594594594595	0.040432432432432	0	0
GBM	Grain Yield	Fleiss' Kappa	1080	0.0815	5	0.657989189189189	0.0525037464314244	0.0234803892188154	0.612324324324324	0.719351351351352	0.0880000000000001	0	0
GBM	Grain Yield	Fleiss' Kappa	2060	0.0815	5	0.676778378378378	0.0401639736232566	0.017961875053622	0.634918918918919	0.736	0.044000000000001	0	0
GBM	Grain Yield	Fleiss' Kappa	3040	0.0815	5	0.6832	0.050225472628971	0.0224615142000868	0.627783783783784	0.753837837837838	0.0547027027027029	0	0
GBM	Grain Yield	Fleiss' Kappa	4020	0.0815	5	0.683675675675676	0.0476566732983034	0.0213127122153011	0.636108108108108	0.752648648648649	0.0547027027027029	0	0
GBM	Grain Yield	Fleiss' Kappa	5000	0.0815	5	0.687243243243243	0.0453609821298092	0.0202860479136813	0.640864864864865	0.752648648648649	0.0547027027027029	0	0
GBM	Grain Yield	Fleiss' Kappa	100	0.121	5	0.466291891891892	0.0254830785030518	0.0113963791617575	0.429189189189189	0.488648648648649	0.033297297297297	0	0
GBM	Grain Yield	Fleiss' Kappa	1080	0.121	5	0.617794594594595	0.071284924033406	0.0318795871819208	0.525513513513514	0.70627027027027	0.0891891891891889	0	0
GBM	Grain Yield	Fleiss' Kappa	2060	0.121	5	0.632302702702703	0.0629675394941623	0.0281599397369699	0.565945945945946	0.716972972972973	0.0891891891891901	0	0
GBM	Grain Yield	Fleiss' Kappa	3040	0.121	5	0.631589189189189	0.0592056203282378	0.0264775583407966	0.567135135135135	0.708648648648649	0.0880000000000001	0	0
GBM	Grain Yield	Fleiss' Kappa	4020	0.121	5	0.635632432432433	0.0631872517216208	0.0282581980321869	0.571891891891892	0.724108108108108	0.0880000000000001	0	0
GBM	Grain Yield	Fleiss' Kappa	5000	0.121	5	0.63587027027027	0.0632532401431327	0.0282877089514327	0.567135135135135	0.724108108108108	0.0820540540540541	0	0
GBM	Grain Yield	Fleiss' Kappa	100	0.1605	5	0.432043243243243	0.0343385456812498	0.0153566644783513	0.394702702702703	0.470810810810811	0.055891891891892	0	0
GBM	Grain Yield	Fleiss' Kappa	1080	0.1605	5	0.569275675675676	0.0687902519127362	0.0307639358932426	0.460108108108108	0.638486486486487	0.053513513513514	1	0
GBM	Grain Yield	Fleiss' Kappa	2060	0.1605	5	0.572367567567567	0.0732370636667088	0.0327526105662482	0.462486486486486	0.650378378378378	0.0761081081081081	0	0
GBM	Grain Yield	Fleiss' Kappa	3040	0.1605	5	0.569513513513514	0.0773430218190701	0.034588850874538	0.450594594594595	0.650378378378378	0.07372972972973	0	0
GBM	Grain Yield	Fleiss' Kappa	4020	0.1605	5	0.569513513513514	0.0773430218190701	0.034588850874538	0.450594594594595	0.650378378378378	0.07372972972973	0	0
GBM	Grain Yield	Fleiss' Kappa	5000	0.1605	5	0.569513513513514	0.0773430218190701	0.034588850874538	0.450594594594595	0.650378378378378	0.07372972972973	0	0
GBM	Grain Yield	Fleiss' Kappa	100	0.2	5	0.416108108108108	0.0298484117574319	0.0133486155420043	0.376864864864865	0.452972972972973	0.032108108108108	0	0
GBM	Grain Yield	Fleiss' Kappa	1080	0.2	5	0.506486486486486	0.068484289305398	0.0306271052555263	0.429189189189189	0.617081081081081	0.019027027027027	1	1
GBM	Grain Yield	Fleiss' Kappa	2060	0.2	5	0.51385945945946	0.0663787041104784	0.0296854589298749	0.447027027027027	0.625405405405406	0.00951351351351404	1	1
GBM	Grain Yield	Fleiss' Kappa	3040	0.2	5	0.516	0.0659812488581157	0.0295077115374154	0.447027027027027	0.625405405405406	0.016648648648649	1	1
GBM	Grain Yield	Fleiss' Kappa	4020	0.2	5	0.516	0.0659812488581157	0.0295077115374154	0.447027027027027	0.625405405405406	0.016648648648649	1	1
GBM	Grain Yield	Fleiss' Kappa	5000	0.2	5	0.516	0.0659812488581157	0.0295077115374154	0.447027027027027	0.625405405405406	0.016648648648649	1	1
rrBLUP	Grain Yield	Fleiss' Kappa	NA	NA	5	1	0	0	1	1	0	0	0
GBM	Grain Protein Content	Fleiss' Kappa	100	0.0025	5	0.852778378378379	0.0498424926008249	0.022290240324695	0.806162162162162	0.92745945945946	0.0606486486486491	0	0
GBM	Grain Protein Content	Fleiss' Kappa	1080	0.0025	5	0.926983783783784	0.0383741604077251	0.0171614462502309	0.866810810810811	0.963135135135135	0.038054054054055	0	0
GBM	Grain Protein Content	Fleiss' Kappa	2060	0.0025	5	0.922940540540541	0.0306824638280491	0.0137216149673392	0.872756756756757	0.946486486486487	0.0261621621621621	1	0
GBM	Grain Protein Content	Fleiss' Kappa	3040	0.0025	5	0.92745945945946	0.0280658726342194	0.0125514398115931	0.884648648648649	0.957189189189189	0.023783783783784	1	0
GBM	Grain Protein Content	Fleiss' Kappa	4020	0.0025	5	0.923654054054054	0.0370790638486846	0.0165822614615427	0.866810810810811	0.951243243243244	0.0428108108108111	0	0
GBM	Grain Protein Content	Fleiss' Kappa	5000	0.0025	5	0.921513513513514	0.0278509022086344	0.0124553021146411	0.881081081081081	0.944108108108108	0.0368648648648651	0	0
GBM	Grain Protein Content	Fleiss' Kappa	100	0.042	5	0.729102702702703	0.0663094280502893	0.0296544777339156	0.623027027027027	0.79545945945946	0.049945945945946	1	0
GBM	Grain Protein Content	Fleiss' Kappa	1080	0.042	5	0.750508108108108	0.0428141139866817	0.019147053854129	0.678918918918919	0.790702702702703	0.021405405405405	1	0
GBM	Grain Protein Content	Fleiss' Kappa	2060	0.042	5	0.775481081081081	0.0476076857849638	0.0212908043333259	0.701513513513514	0.820432432432432	0.049945945945947	0	0
GBM	Grain Protein Content	Fleiss' Kappa	3040	0.042	5	0.788086486486487	0.0450983439628971	0.020168592554741	0.711027027027027	0.828756756756757	0.0142702702702711	1	0
GBM	Grain Protein Content	Fleiss' Kappa	4020	0.042	5	0.787135135135135	0.0357053930283301	0.0159679371949386	0.728864864864865	0.818054054054054	0.027351351351352	1	0
GBM	Grain Protein Content	Fleiss' Kappa	5000	0.042	5	0.786897297297297	0.0395161680625686	0.0176721675996419	0.725297297297297	0.822810810810811	0.039243243243243	0	0
GBM	Grain Protein Content	Fleiss' Kappa	100	0.0815	5	0.625881081081081	0.052003067842301	0.0232564789467837	0.556432432432432	0.67772972972973	0.079675675675675	0	0
GBM	Grain Protein Content	Fleiss' Kappa	1080	0.0815	5	0.69865945945946	0.0254580937259212	0.0113852056297441	0.655135135135135	0.720540540540541	0.010702702702702	1	0
GBM	Grain Protein Content	Fleiss' Kappa	2060	0.0815	5	0.711502702702703	0.028523192926053	0.0127559596635991	0.662270270270271	0.732432432432432	0.01545945945946	1	0
GBM	Grain Protein Content	Fleiss' Kappa	3040	0.0815	5	0.716021621621622	0.0323756620256591	0.0144788362211865	0.659891891891892	0.743135135135135	0.00713513513513497	1	1
GBM	Grain Protein Content	Fleiss' Kappa	4020	0.0815	5	0.717210810810811	0.0395966072728933	0.0177081411081104	0.646810810810811	0.738378378378379	0.010702702702703	1	0
GBM	Grain Protein Content	Fleiss' Kappa	5000	0.0815	5	0.716021621621622	0.0388211534814888	0.0173613476299123	0.646810810810811	0.738378378378379	0.00356756756756804	1	0
GBM	Grain Protein Content	Fleiss' Kappa	100	0.121	5	0.557145945945946	0.052402644087657	0.0234351748761457	0.489837837837838	0.626594594594595	0.057081081081081	0	0
GBM	Grain Protein Content	Fleiss' Kappa	1080	0.121	5	0.650616216216216	0.0427645395588625	0.0191248834960191	0.600432432432433	0.714594594594595	0.035675675675676	0	0
GBM	Grain Protein Content	Fleiss' Kappa	2060	0.121	5	0.639913513513514	0.0453407132451053	0.0202769833928761	0.581405405405405	0.699135135135135	0.0487567567567559	0	0
GBM	Grain Protein Content	Fleiss' Kappa	3040	0.121	5	0.638010810810811	0.0490142180591544	0.0219198246888534	0.573081081081081	0.701513513513514	0.0487567567567559	0	0
GBM	Grain Protein Content	Fleiss' Kappa	4020	0.121	5	0.638962162162162	0.0468305058124835	0.0209432388834824	0.580216216216216	0.701513513513514	0.047567567567567	0	0
GBM	Grain Protein Content	Fleiss' Kappa	5000	0.121	5	0.638962162162162	0.0468305058124835	0.0209432388834824	0.580216216216216	0.701513513513514	0.047567567567567	0	0
GBM	Grain Protein Content	Fleiss' Kappa	100	0.1605	5	0.482940540540541	0.0412753160688255	0.0184588825045367	0.437513513513513	0.542162162162162	0.045189189189189	0	0
GBM	Grain Protein Content	Fleiss' Kappa	1080	0.1605	5	0.585210810810811	0.0629113676159597	0.028134818909353	0.481513513513514	0.63372972972973	0.055891891891892	1	0
GBM	Grain Protein Content	Fleiss' Kappa	2060	0.1605	5	0.592108108108108	0.0591614151793127	0.0264577891972062	0.491027027027027	0.631351351351352	0.039243243243244	1	0
GBM	Grain Protein Content	Fleiss' Kappa	3040	0.1605	5	0.591632432432432	0.0617955156627591	0.0276357947453164	0.485081081081081	0.634918918918919	0.033297297297297	1	0
GBM	Grain Protein Content	Fleiss' Kappa	4020	0.1605	5	0.591632432432432	0.0617955156627591	0.0276357947453164	0.485081081081081	0.634918918918919	0.033297297297297	1	0
GBM	Grain Protein Content	Fleiss' Kappa	5000	0.1605	5	0.591632432432432	0.0617955156627591	0.0276357947453164	0.485081081081081	0.634918918918919	0.033297297297297	1	0
GBM	Grain Protein Content	Fleiss' Kappa	100	0.2	5	0.473189189189189	0.0335406167649458	0.0149998198187376	0.428	0.517189189189189	0.0285405405405399	0	0
GBM	Grain Protein Content	Fleiss' Kappa	1080	0.2	5	0.517664864864865	0.0434062199109065	0.0194118516734184	0.473189189189189	0.579027027027027	0.05827027027027	0	0
GBM	Grain Protein Content	Fleiss' Kappa	2060	0.2	5	0.519567567567568	0.0374358570001448	0.016741824209657	0.476756756756757	0.568324324324325	0.0523243243243239	0	0
GBM	Grain Protein Content	Fleiss' Kappa	3040	0.2	5	0.521232432432433	0.0399804627232068	0.0178798064841973	0.476756756756757	0.57545945945946	0.053513513513513	0	0
GBM	Grain Protein Content	Fleiss' Kappa	4020	0.2	5	0.521232432432433	0.0399804627232068	0.0178798064841973	0.476756756756757	0.57545945945946	0.053513513513513	0	0
GBM	Grain Protein Content	Fleiss' Kappa	5000	0.2	5	0.521232432432433	0.0399804627232068	0.0178798064841973	0.476756756756757	0.57545945945946	0.053513513513513	0	0
rrBLUP	Grain Protein Content	Fleiss' Kappa	NA	NA	5	1	0	0	1	1	0	0	0
GBM	Thousand Grain Weight	Fleiss' Kappa	100	0.0025	5	0.640389189189189	0.0893855855674257	0.0399744491074776	0.561189189189189	0.789513513513514	0.055891891891892	0	1
GBM	Thousand Grain Weight	Fleiss' Kappa	1080	0.0025	5	0.867286486486487	0.019278073549903	0.00862141658656478	0.841837837837838	0.885837837837838	0.030918918918919	0	0
GBM	Thousand Grain Weight	Fleiss' Kappa	2060	0.0025	5	0.872281081081081	0.0111745824492252	0.00499742519532875	0.852540540540541	0.879891891891892	0.00237837837837906	1	0
GBM	Thousand Grain Weight	Fleiss' Kappa	3040	0.0025	5	0.904864864864865	0.0225162225423107	0.010069560840224	0.871567567567568	0.932216216216216	0.017837837837838	0	0
GBM	Thousand Grain Weight	Fleiss' Kappa	4020	0.0025	5	0.906054054054054	0.0165421302892628	0.00739786556388997	0.887027027027027	0.922702702702703	0.02972972972973	0	0
GBM	Thousand Grain Weight	Fleiss' Kappa	5000	0.0025	5	0.917708108108108	0.0121098936907341	0.00541570909855546	0.900108108108108	0.928648648648649	0.016648648648649	0	0
GBM	Thousand Grain Weight	Fleiss' Kappa	100	0.042	5	0.555005405405406	0.0462057772310476	0.0206638517683669	0.514810810810811	0.627783783783784	0.046378378378378	0	0
GBM	Thousand Grain Weight	Fleiss' Kappa	1080	0.042	5	0.733383783783784	0.0400405492059718	0.0179066779761956	0.702702702702703	0.800216216216216	0.033297297297298	0	1
GBM	Thousand Grain Weight	Fleiss' Kappa	2060	0.042	5	0.734572972972973	0.0378248162921958	0.0169157720931583	0.675351351351351	0.774054054054054	0.032108108108108	1	0
GBM	Thousand Grain Weight	Fleiss' Kappa	3040	0.042	5	0.741945945945946	0.0259858926721661	0.0116212444941954	0.705081081081081	0.775243243243244	0.021405405405406	0	0
GBM	Thousand Grain Weight	Fleiss' Kappa	4020	0.042	5	0.747654054054054	0.0263962500380284	0.0118047618872226	0.719351351351352	0.775243243243244	0.043999999999999	0	0
GBM	Thousand Grain Weight	Fleiss' Kappa	5000	0.042	5	0.753124324324324	0.0274107463210829	0.0122584584175887	0.718162162162162	0.778810810810811	0.046378378378379	0	0
GBM	Thousand Grain Weight	Fleiss' Kappa	100	0.0815	5	0.508151351351351	0.0419987547208343	0.0187824141052251	0.461297297297297	0.562378378378378	0.057081081081081	0	0
GBM	Thousand Grain Weight	Fleiss' Kappa	1080	0.0815	5	0.648951351351351	0.0303464678028287	0.0135713529768267	0.606378378378378	0.684864864864865	0.02972972972973	0	0
GBM	Thousand Grain Weight	Fleiss' Kappa	2060	0.0815	5	0.662745945945946	0.0320154820108284	0.0143177588217268	0.620648648648649	0.699135135135135	0.042810810810811	0	0
GBM	Thousand Grain Weight	Fleiss' Kappa	3040	0.0815	5	0.671545945945946	0.0254969483557648	0.0114025819484583	0.644432432432432	0.700324324324324	0.044	0	0
GBM	Thousand Grain Weight	Fleiss' Kappa	4020	0.0815	5	0.670832432432432	0.0270968179986834	0.0121180654037992	0.637297297297297	0.703891891891892	0.034486486486487	0	0
GBM	Thousand Grain Weight	Fleiss' Kappa	5000	0.0815	5	0.66774054054054	0.0238520641498268	0.0106669673685397	0.637297297297297	0.694378378378378	0.034486486486487	0	0
GBM	Thousand Grain Weight	Fleiss' Kappa	100	0.121	5	0.481037837837838	0.0383003851584688	0.0171284529557521	0.432756756756757	0.521945945945946	0.0582702702702699	0	0
GBM	Thousand Grain Weight	Fleiss' Kappa	1080	0.121	5	0.602335135135135	0.0429229761851075	0.019195738509301	0.549297297297297	0.646810810810811	0.0677837837837839	0	0
GBM	Thousand Grain Weight	Fleiss' Kappa	2060	0.121	5	0.612324324324324	0.0357152933177283	0.0159723647389569	0.558810810810811	0.651567567567568	0.033297297297297	0	0
GBM	Thousand Grain Weight	Fleiss' Kappa	3040	0.121	5	0.610897297297297	0.0366667738006714	0.0163978797467819	0.561189189189189	0.650378378378379	0.0487567567567559	0	0
GBM	Thousand Grain Weight	Fleiss' Kappa	4020	0.121	5	0.610421621621622	0.0341837598509244	0.015287442150639	0.562378378378378	0.646810810810811	0.0439999999999999	0	0
GBM	Thousand Grain Weight	Fleiss' Kappa	5000	0.121	5	0.609232432432433	0.0346766425683066	0.0155078660028393	0.561189189189189	0.646810810810811	0.0439999999999999	0	0
GBM	Thousand Grain Weight	Fleiss' Kappa	100	0.1605	5	0.447502702702703	0.0302203836027708	0.0135149664083831	0.414918918918919	0.488648648648649	0.039243243243243	0	0
GBM	Thousand Grain Weight	Fleiss' Kappa	1080	0.1605	5	0.524324324324324	0.0168176747957881	0.0075210928133734	0.502918918918919	0.546918918918919	0.016648648648648	0	0
GBM	Thousand Grain Weight	Fleiss' Kappa	2060	0.1605	5	0.520518918918919	0.0153769105840169	0.00687676346995957	0.499351351351351	0.537405405405406	0.0202162162162171	0	0
GBM	Thousand Grain Weight	Fleiss' Kappa	3040	0.1605	5	0.520518918918919	0.0178457640047866	0.00798086828502434	0.496972972972973	0.539783783783784	0.0261621621621619	0	0
GBM	Thousand Grain Weight	Fleiss' Kappa	4020	0.1605	5	0.521232432432433	0.0177703226800173	0.007947129898925	0.496972972972973	0.538594594594595	0.0261621621621619	0	0
GBM	Thousand Grain Weight	Fleiss' Kappa	5000	0.1605	5	0.52147027027027	0.0180662849005979	0.00807948822772297	0.496972972972973	0.539783783783784	0.0261621621621619	0	0
GBM	Thousand Grain Weight	Fleiss' Kappa	100	0.2	5	0.397556756756757	0.0241466907356739	0.0107987283833263	0.361405405405406	0.422054054054054	0.027351351351351	0	0
GBM	Thousand Grain Weight	Fleiss' Kappa	1080	0.2	5	0.47532972972973	0.0233244840431722	0.0104310263721284	0.449405405405406	0.510054054054054	0.020216216216216	0	1
GBM	Thousand Grain Weight	Fleiss' Kappa	2060	0.2	5	0.474616216216216	0.0169308135375013	0.0075716899968453	0.460108108108108	0.496972972972973	0.024972972972973	0	0
GBM	Thousand Grain Weight	Fleiss' Kappa	3040	0.2	5	0.472951351351351	0.0187537812111351	0.0083869459246513	0.454162162162162	0.496972972972973	0.028540540540541	0	0
GBM	Thousand Grain Weight	Fleiss' Kappa	4020	0.2	5	0.472951351351351	0.0185643059411523	0.00830221000790397	0.454162162162162	0.494594594594595	0.030918918918919	0	0
GBM	Thousand Grain Weight	Fleiss' Kappa	5000	0.2	5	0.472951351351351	0.0185643059411523	0.00830221000790397	0.454162162162162	0.494594594594595	0.030918918918919	0	0
rrBLUP	Thousand Grain Weight	Fleiss' Kappa	NA	NA	5	1	0	0	1	1	0	0	0
GBM	Height to Eartip	Fleiss' Kappa	100	0.0025	5	0.732832239301143	0.125207384951728	0.0559944448074096	0.549237908719346	0.835891891891892	0.169131018340623	0	0
GBM	Height to Eartip	Fleiss' Kappa	1080	0.0025	5	0.900583783783784	0.0461613772956888	0.0206439955136351	0.831135135135135	0.959567567567568	0.016648648648649	1	1
GBM	Height to Eartip	Fleiss' Kappa	2060	0.0025	5	0.905340540540541	0.0202267063403589	0.00904565806759369	0.88227027027027	0.931027027027027	0.0273513513513519	0	0
GBM	Height to Eartip	Fleiss' Kappa	3040	0.0025	5	0.926508108108108	0.0276521648447093	0.01236642406356	0.895351351351352	0.965513513513514	0.02972972972973	0	0
GBM	Height to Eartip	Fleiss' Kappa	4020	0.0025	5	0.932691891891892	0.0315706773736642	0.0141188361406455	0.900108108108108	0.980972972972973	0.0309189189189191	0	0
GBM	Height to Eartip	Fleiss' Kappa	5000	0.0025	5	0.934118918918919	0.0232971844231292	0.0104188176108932	0.908432432432432	0.964324324324324	0.0309189189189191	0	0
GBM	Height to Eartip	Fleiss' Kappa	100	0.042	5	0.659891891891892	0.0458879124750965	0.0205216983279753	0.594486486486487	0.70745945945946	0.059459459459459	0	0
GBM	Height to Eartip	Fleiss' Kappa	1080	0.042	5	0.773102702702703	0.0605868259359286	0.0270952522667367	0.719351351351352	0.872756756756757	0.046378378378379	0	1
GBM	Height to Eartip	Fleiss' Kappa	2060	0.042	5	0.7536	0.0481467442789265	0.0215318786205957	0.715783783783784	0.835891891891892	0.028540540540541	0	1
GBM	Height to Eartip	Fleiss' Kappa	3040	0.042	5	0.758594594594595	0.0461414600075564	0.0206350882315968	0.724108108108108	0.837081081081081	0.0321081081081079	0	1
GBM	Height to Eartip	Fleiss' Kappa	4020	0.042	5	0.763113513513514	0.0523337829288734	0.0234043792297358	0.72172972972973	0.850162162162162	0.041621621621622	0	1
GBM	Height to Eartip	Fleiss' Kappa	5000	0.042	5	0.761686486486487	0.0436255800474643	0.0195099525087977	0.715783783783784	0.829945945945946	0.0368648648648651	0	1
GBM	Height to Eartip	Fleiss' Kappa	100	0.0815	5	0.573794594594595	0.066952513071386	0.0299420740984125	0.48745945945946	0.644432432432432	0.10345945945946	0	0
GBM	Height to Eartip	Fleiss' Kappa	1080	0.0815	5	0.663697297297297	0.0687028260359963	0.030724837852566	0.607567567567568	0.783567567567568	0.00356756756756693	1	1
GBM	Height to Eartip	Fleiss' Kappa	2060	0.0815	5	0.668216216216216	0.0682774813764522	0.0305346179380446	0.612324324324324	0.785945945945946	0.0261621621621619	0	1
GBM	Height to Eartip	Fleiss' Kappa	3040	0.0815	5	0.671308108108108	0.0607802493774918	0.0271817538594922	0.617081081081081	0.770486486486487	0.0511351351351349	0	1
GBM	Height to Eartip	Fleiss' Kappa	4020	0.0815	5	0.666551351351352	0.0588354280751486	0.0263120033322664	0.602810810810811	0.753837837837838	0.0594594594594601	0	0
GBM	Height to Eartip	Fleiss' Kappa	5000	0.0815	5	0.668691891891892	0.0568116388449957	0.0254069372741156	0.606378378378378	0.753837837837838	0.053513513513514	0	0
GBM	Height to Eartip	Fleiss' Kappa	100	0.121	5	0.536454054054054	0.0579258436288749	0.0259052248016375	0.456540540540541	0.596864864864865	0.079675675675676	0	0
GBM	Height to Eartip	Fleiss' Kappa	1080	0.121	5	0.582356756756757	0.0501677187043619	0.0224356858598082	0.537405405405406	0.667027027027027	0.0249729729729731	0	1
GBM	Height to Eartip	Fleiss' Kappa	2060	0.121	5	0.588064864864865	0.0488118344150547	0.0218293159717052	0.544540540540541	0.669405405405405	0.028540540540541	0	1
GBM	Height to Eartip	Fleiss' Kappa	3040	0.121	5	0.592583783783784	0.0485212506063999	0.0216993629418426	0.54572972972973	0.671783783783784	0.032108108108108	0	1
GBM	Height to Eartip	Fleiss' Kappa	4020	0.121	5	0.594010810810811	0.0463753290750858	0.0207396776581629	0.551675675675676	0.671783783783784	0.0261621621621621	0	1
GBM	Height to Eartip	Fleiss' Kappa	5000	0.121	5	0.593535135135135	0.0469270387792605	0.0209864097386391	0.549297297297297	0.671783783783784	0.0261621621621621	0	1
GBM	Height to Eartip	Fleiss' Kappa	100	0.1605	5	0.479848648648649	0.0772725948054159	0.0345573549565414	0.401837837837838	0.565945945945946	0.143891891891891	0	0
GBM	Height to Eartip	Fleiss' Kappa	1080	0.1605	5	0.554291891891892	0.0439630231770554	0.0196608616640589	0.488648648648649	0.611135135135135	0.017837837837838	1	1
GBM	Height to Eartip	Fleiss' Kappa	2060	0.1605	5	0.560951351351351	0.0480217506113116	0.0214759797530869	0.483891891891892	0.613513513513513	0.022594594594595	1	0
GBM	Height to Eartip	Fleiss' Kappa	3040	0.1605	5	0.564756756756757	0.0482904530911819	0.0215961471552295	0.488648648648649	0.620648648648649	0.021405405405405	1	1
GBM	Height to Eartip	Fleiss' Kappa	4020	0.1605	5	0.564756756756757	0.047959868785045	0.0214483053590662	0.488648648648649	0.620648648648649	0.0154594594594589	1	1
GBM	Height to Eartip	Fleiss' Kappa	5000	0.1605	5	0.564756756756757	0.047959868785045	0.0214483053590662	0.488648648648649	0.620648648648649	0.0154594594594589	1	1
GBM	Height to Eartip	Fleiss' Kappa	100	0.2	5	0.431567567567568	0.0700562645630559	0.0313301139625405	0.343567567567567	0.527891891891892	0.067783783783784	0	0
GBM	Height to Eartip	Fleiss' Kappa	1080	0.2	5	0.50172972972973	0.049726028064347	0.0222381558005884	0.432756756756757	0.567135135135135	0.0404324324324321	0	0
GBM	Height to Eartip	Fleiss' Kappa	2060	0.2	5	0.498637837837838	0.0505272478544863	0.0225964721837224	0.425621621621622	0.562378378378378	0.039243243243243	0	0
GBM	Height to Eartip	Fleiss' Kappa	3040	0.2	5	0.501016216216216	0.0487320965982429	0.0217936561359515	0.429189189189189	0.562378378378378	0.030918918918919	1	0
GBM	Height to Eartip	Fleiss' Kappa	4020	0.2	5	0.501016216216216	0.0487320965982429	0.0217936561359515	0.429189189189189	0.562378378378378	0.030918918918919	1	0
GBM	Height to Eartip	Fleiss' Kappa	5000	0.2	5	0.501016216216216	0.0487320965982429	0.0217936561359515	0.429189189189189	0.562378378378378	0.030918918918919	1	0
rrBLUP	Height to Eartip	Fleiss' Kappa	NA	NA	5	1	0	0	1	1	0	0	0
