# Supplementary material for: Multi-metric evaluation and parametric optimization of stochastic gradient boosting machines for genomic prediction and selection in wheat (Triticum aestivum) breeding
Source: G3 (Bethesda). 2026 May 23;16(7):jkag127. doi: 10.1093/g3journal/jkag127 (PMC13334169; doi:10.1093/g3journal/jkag127)
Supplement: jkag127_Supplementary_Data [file jkag127_supplementary_data.zip › File_S3_G3-2026-406682.xlsx]

## Sheet: Pairwise_overallmodel_ICC
contrast	estimate	SE	df	t.ratio	p.value
LearningRate0.0025 BoostRounds100 - LearningRate0.042 BoostRounds100	0.0876802	0.00556226	677	15.7634	0
LearningRate0.0025 BoostRounds100 - LearningRate0.0815 BoostRounds100	0.150986	0.00556226	677	27.1448	0
LearningRate0.0025 BoostRounds100 - LearningRate0.121 BoostRounds100	0.202443	0.00556226	677	36.3958	0
LearningRate0.0025 BoostRounds100 - LearningRate0.1605 BoostRounds100	0.252447	0.00556226	677	45.3857	0
LearningRate0.0025 BoostRounds100 - LearningRate0.2 BoostRounds100	0.29288	0.00556226	677	52.6548	0
LearningRate0.0025 BoostRounds100 - LearningRate0.0815 BoostRounds1080	0.0806403	0.00556226	677	14.4978	0
LearningRate0.0025 BoostRounds100 - LearningRate0.121 BoostRounds1080	0.127501	0.00556226	677	22.9226	0
LearningRate0.0025 BoostRounds100 - LearningRate0.1605 BoostRounds1080	0.174736	0.00556226	677	31.4146	0
LearningRate0.0025 BoostRounds100 - LearningRate0.2 BoostRounds1080	0.22628	0.00556226	677	40.6812	0
LearningRate0.0025 BoostRounds100 - LearningRate0.0815 BoostRounds2060	0.0719132	0.00556226	677	12.9288	0
LearningRate0.0025 BoostRounds100 - LearningRate0.121 BoostRounds2060	0.120803	0.00556226	677	21.7183	0
LearningRate0.0025 BoostRounds100 - LearningRate0.1605 BoostRounds2060	0.16978	0.00556226	677	30.5236	0
LearningRate0.0025 BoostRounds100 - LearningRate0.2 BoostRounds2060	0.222513	0.00556226	677	40.0041	0
LearningRate0.0025 BoostRounds100 - LearningRate0.0815 BoostRounds3040	0.0693383	0.00556226	677	12.4658	0
LearningRate0.0025 BoostRounds100 - LearningRate0.121 BoostRounds3040	0.119486	0.00556226	677	21.4816	0
LearningRate0.0025 BoostRounds100 - LearningRate0.1605 BoostRounds3040	0.169108	0.00556226	677	30.4028	0
LearningRate0.0025 BoostRounds100 - LearningRate0.2 BoostRounds3040	0.222225	0.00556226	677	39.9522	0
LearningRate0.0025 BoostRounds100 - LearningRate0.0815 BoostRounds4020	0.0686608	0.00556226	677	12.344	0
LearningRate0.0025 BoostRounds100 - LearningRate0.121 BoostRounds4020	0.119216	0.00556226	677	21.433	0
LearningRate0.0025 BoostRounds100 - LearningRate0.1605 BoostRounds4020	0.169006	0.00556226	677	30.3845	0
LearningRate0.0025 BoostRounds100 - LearningRate0.2 BoostRounds4020	0.222191	0.00556226	677	39.9461	0
LearningRate0.0025 BoostRounds100 - LearningRate0.0815 BoostRounds5000	0.0683936	0.00556226	677	12.296	0
LearningRate0.0025 BoostRounds100 - LearningRate0.121 BoostRounds5000	0.119146	0.00556226	677	21.4204	0
LearningRate0.0025 BoostRounds100 - LearningRate0.1605 BoostRounds5000	0.168989	0.00556226	677	30.3814	0
LearningRate0.0025 BoostRounds100 - LearningRate0.2 BoostRounds5000	0.222187	0.00556226	677	39.9455	0
LearningRate0.042 BoostRounds100 - LearningRate0.0815 BoostRounds100	0.0633062	0.00556226	677	11.3814	0
LearningRate0.042 BoostRounds100 - LearningRate0.121 BoostRounds100	0.114763	0.00556226	677	20.6323	0
LearningRate0.042 BoostRounds100 - LearningRate0.1605 BoostRounds100	0.164767	0.00556226	677	29.6223	0
LearningRate0.042 BoostRounds100 - LearningRate0.2 BoostRounds100	0.2052	0.00556226	677	36.8914	0
LearningRate0.042 BoostRounds100 - LearningRate0.0025 BoostRounds1080	-0.103154	0.00556226	677	-18.5454	0
LearningRate0.042 BoostRounds100 - LearningRate0.042 BoostRounds1080	-0.049367	0.00556226	677	-8.87534	0
LearningRate0.042 BoostRounds100 - LearningRate0.121 BoostRounds1080	0.0398212	0.00556226	677	7.15918	0
LearningRate0.042 BoostRounds100 - LearningRate0.1605 BoostRounds1080	0.087056	0.00556226	677	15.6512	0
LearningRate0.042 BoostRounds100 - LearningRate0.2 BoostRounds1080	0.138599	0.00556226	677	24.9178	0
LearningRate0.042 BoostRounds100 - LearningRate0.0025 BoostRounds2060	-0.104273	0.00556226	677	-18.7464	0
LearningRate0.042 BoostRounds100 - LearningRate0.042 BoostRounds2060	-0.0577014	0.00556226	677	-10.3737	0
LearningRate0.042 BoostRounds100 - LearningRate0.1605 BoostRounds2060	0.0821001	0.00556226	677	14.7602	0
LearningRate0.042 BoostRounds100 - LearningRate0.2 BoostRounds2060	0.134833	0.00556226	677	24.2407	0
LearningRate0.042 BoostRounds100 - LearningRate0.0025 BoostRounds3040	-0.105103	0.00556226	677	-18.8958	0
LearningRate0.042 BoostRounds100 - LearningRate0.042 BoostRounds3040	-0.0608966	0.00556226	677	-10.9482	0
LearningRate0.042 BoostRounds100 - LearningRate0.1605 BoostRounds3040	0.0814279	0.00556226	677	14.6394	0
LearningRate0.042 BoostRounds100 - LearningRate0.2 BoostRounds3040	0.134545	0.00556226	677	24.1888	0
LearningRate0.042 BoostRounds100 - LearningRate0.0025 BoostRounds4020	-0.10556	0.00556226	677	-18.978	0
LearningRate0.042 BoostRounds100 - LearningRate0.042 BoostRounds4020	-0.0624459	0.00556226	677	-11.2267	0
LearningRate0.042 BoostRounds100 - LearningRate0.1605 BoostRounds4020	0.0813262	0.00556226	677	14.6211	0
LearningRate0.042 BoostRounds100 - LearningRate0.2 BoostRounds4020	0.13451	0.00556226	677	24.1827	0
LearningRate0.042 BoostRounds100 - LearningRate0.0025 BoostRounds5000	-0.105954	0.00556226	677	-19.0487	0
LearningRate0.042 BoostRounds100 - LearningRate0.042 BoostRounds5000	-0.0633607	0.00556226	677	-11.3912	0
LearningRate0.042 BoostRounds100 - LearningRate0.1605 BoostRounds5000	0.0813091	0.00556226	677	14.618	0
LearningRate0.042 BoostRounds100 - LearningRate0.2 BoostRounds5000	0.134507	0.00556226	677	24.1821	0
LearningRate0.0815 BoostRounds100 - LearningRate0.121 BoostRounds100	0.0514563	0.00556226	677	9.25097	0
LearningRate0.0815 BoostRounds100 - LearningRate0.1605 BoostRounds100	0.101461	0.00556226	677	18.2409	0
LearningRate0.0815 BoostRounds100 - LearningRate0.2 BoostRounds100	0.141893	0.00556226	677	25.51	0
LearningRate0.0815 BoostRounds100 - LearningRate0.0025 BoostRounds1080	-0.16646	0.00556226	677	-29.9267	0
LearningRate0.0815 BoostRounds100 - LearningRate0.042 BoostRounds1080	-0.112673	0.00556226	677	-20.2567	0
LearningRate0.0815 BoostRounds100 - LearningRate0.0815 BoostRounds1080	-0.0703461	0.00556226	677	-12.647	0
LearningRate0.0815 BoostRounds100 - LearningRate0.2 BoostRounds1080	0.0752931	0.00556226	677	13.5364	0
LearningRate0.0815 BoostRounds100 - LearningRate0.0025 BoostRounds2060	-0.167579	0.00556226	677	-30.1278	0
LearningRate0.0815 BoostRounds100 - LearningRate0.042 BoostRounds2060	-0.121008	0.00556226	677	-21.7551	0
LearningRate0.0815 BoostRounds100 - LearningRate0.0815 BoostRounds2060	-0.0790732	0.00556226	677	-14.216	0
LearningRate0.0815 BoostRounds100 - LearningRate0.2 BoostRounds2060	0.0715269	0.00556226	677	12.8593	0
LearningRate0.0815 BoostRounds100 - LearningRate0.0025 BoostRounds3040	-0.16841	0.00556226	677	-30.2772	0
LearningRate0.0815 BoostRounds100 - LearningRate0.042 BoostRounds3040	-0.124203	0.00556226	677	-22.3295	0
LearningRate0.0815 BoostRounds100 - LearningRate0.0815 BoostRounds3040	-0.0816481	0.00556226	677	-14.6789	0
LearningRate0.0815 BoostRounds100 - LearningRate0.2 BoostRounds3040	0.0712383	0.00556226	677	12.8074	0
LearningRate0.0815 BoostRounds100 - LearningRate0.0025 BoostRounds4020	-0.168867	0.00556226	677	-30.3593	0
LearningRate0.0815 BoostRounds100 - LearningRate0.042 BoostRounds4020	-0.125752	0.00556226	677	-22.6081	0
LearningRate0.0815 BoostRounds100 - LearningRate0.0815 BoostRounds4020	-0.0823256	0.00556226	677	-14.8007	0
LearningRate0.0815 BoostRounds100 - LearningRate0.2 BoostRounds4020	0.0712042	0.00556226	677	12.8013	0
LearningRate0.0815 BoostRounds100 - LearningRate0.0025 BoostRounds5000	-0.16926	0.00556226	677	-30.4301	0
LearningRate0.0815 BoostRounds100 - LearningRate0.042 BoostRounds5000	-0.126667	0.00556226	677	-22.7726	0
LearningRate0.0815 BoostRounds100 - LearningRate0.0815 BoostRounds5000	-0.0825928	0.00556226	677	-14.8488	0
LearningRate0.0815 BoostRounds100 - LearningRate0.2 BoostRounds5000	0.0712009	0.00556226	677	12.8007	0
LearningRate0.121 BoostRounds100 - LearningRate0.1605 BoostRounds100	0.0500044	0.00556226	677	8.98994	0
LearningRate0.121 BoostRounds100 - LearningRate0.2 BoostRounds100	0.0904371	0.00556226	677	16.2591	0
LearningRate0.121 BoostRounds100 - LearningRate0.0025 BoostRounds1080	-0.217917	0.00556226	677	-39.1777	0
LearningRate0.121 BoostRounds100 - LearningRate0.042 BoostRounds1080	-0.164129	0.00556226	677	-29.5077	0
LearningRate0.121 BoostRounds100 - LearningRate0.0815 BoostRounds1080	-0.121802	0.00556226	677	-21.898	0
LearningRate0.121 BoostRounds100 - LearningRate0.121 BoostRounds1080	-0.0749413	0.00556226	677	-13.4732	0
LearningRate0.121 BoostRounds100 - LearningRate0.0025 BoostRounds2060	-0.219035	0.00556226	677	-39.3788	0
LearningRate0.121 BoostRounds100 - LearningRate0.042 BoostRounds2060	-0.172464	0.00556226	677	-31.0061	0
LearningRate0.121 BoostRounds100 - LearningRate0.0815 BoostRounds2060	-0.130529	0.00556226	677	-23.467	0
LearningRate0.121 BoostRounds100 - LearningRate0.121 BoostRounds2060	-0.08164	0.00556226	677	-14.6775	0
LearningRate0.121 BoostRounds100 - LearningRate0.0025 BoostRounds3040	-0.219866	0.00556226	677	-39.5282	0
LearningRate0.121 BoostRounds100 - LearningRate0.042 BoostRounds3040	-0.175659	0.00556226	677	-31.5805	0
LearningRate0.121 BoostRounds100 - LearningRate0.0815 BoostRounds3040	-0.133104	0.00556226	677	-23.9299	0
LearningRate0.121 BoostRounds100 - LearningRate0.121 BoostRounds3040	-0.0829563	0.00556226	677	-14.9141	0
LearningRate0.121 BoostRounds100 - LearningRate0.0025 BoostRounds4020	-0.220323	0.00556226	677	-39.6103	0
LearningRate0.121 BoostRounds100 - LearningRate0.042 BoostRounds4020	-0.177208	0.00556226	677	-31.8591	0
LearningRate0.121 BoostRounds100 - LearningRate0.0815 BoostRounds4020	-0.133782	0.00556226	677	-24.0517	0
LearningRate0.121 BoostRounds100 - LearningRate0.121 BoostRounds4020	-0.0832268	0.00556226	677	-14.9628	0
LearningRate0.121 BoostRounds100 - LearningRate0.0025 BoostRounds5000	-0.220717	0.00556226	677	-39.6811	0
LearningRate0.121 BoostRounds100 - LearningRate0.042 BoostRounds5000	-0.178123	0.00556226	677	-32.0235	0
LearningRate0.121 BoostRounds100 - LearningRate0.0815 BoostRounds5000	-0.134049	0.00556226	677	-24.0997	0
LearningRate0.121 BoostRounds100 - LearningRate0.121 BoostRounds5000	-0.0832966	0.00556226	677	-14.9753	0
LearningRate0.1605 BoostRounds100 - LearningRate0.2 BoostRounds100	0.0404327	0.00556226	677	7.26911	0
LearningRate0.1605 BoostRounds100 - LearningRate0.0025 BoostRounds1080	-0.267921	0.00556226	677	-48.1677	0
LearningRate0.1605 BoostRounds100 - LearningRate0.042 BoostRounds1080	-0.214134	0.00556226	677	-38.4976	0
LearningRate0.1605 BoostRounds100 - LearningRate0.0815 BoostRounds1080	-0.171807	0.00556226	677	-30.8879	0
LearningRate0.1605 BoostRounds100 - LearningRate0.121 BoostRounds1080	-0.124946	0.00556226	677	-22.4631	0
LearningRate0.1605 BoostRounds100 - LearningRate0.1605 BoostRounds1080	-0.0777109	0.00556226	677	-13.9711	0
LearningRate0.1605 BoostRounds100 - LearningRate0.0025 BoostRounds2060	-0.269039	0.00556226	677	-48.3687	0
LearningRate0.1605 BoostRounds100 - LearningRate0.042 BoostRounds2060	-0.222468	0.00556226	677	-39.996	0
LearningRate0.1605 BoostRounds100 - LearningRate0.0815 BoostRounds2060	-0.180534	0.00556226	677	-32.4569	0
LearningRate0.1605 BoostRounds100 - LearningRate0.121 BoostRounds2060	-0.131644	0.00556226	677	-23.6674	0
LearningRate0.1605 BoostRounds100 - LearningRate0.1605 BoostRounds2060	-0.0826668	0.00556226	677	-14.8621	0
LearningRate0.1605 BoostRounds100 - LearningRate0.0025 BoostRounds3040	-0.26987	0.00556226	677	-48.5181	0
LearningRate0.1605 BoostRounds100 - LearningRate0.042 BoostRounds3040	-0.225663	0.00556226	677	-40.5705	0
LearningRate0.1605 BoostRounds100 - LearningRate0.0815 BoostRounds3040	-0.183109	0.00556226	677	-32.9199	0
LearningRate0.1605 BoostRounds100 - LearningRate0.121 BoostRounds3040	-0.132961	0.00556226	677	-23.9041	0
LearningRate0.1605 BoostRounds100 - LearningRate0.1605 BoostRounds3040	-0.083339	0.00556226	677	-14.9829	0
LearningRate0.1605 BoostRounds100 - LearningRate0.0025 BoostRounds4020	-0.270327	0.00556226	677	-48.6003	0
LearningRate0.1605 BoostRounds100 - LearningRate0.042 BoostRounds4020	-0.227213	0.00556226	677	-40.849	0
LearningRate0.1605 BoostRounds100 - LearningRate0.0815 BoostRounds4020	-0.183786	0.00556226	677	-33.0416	0
LearningRate0.1605 BoostRounds100 - LearningRate0.121 BoostRounds4020	-0.133231	0.00556226	677	-23.9527	0
LearningRate0.1605 BoostRounds100 - LearningRate0.1605 BoostRounds4020	-0.0834407	0.00556226	677	-15.0012	0
LearningRate0.1605 BoostRounds100 - LearningRate0.0025 BoostRounds5000	-0.270721	0.00556226	677	-48.671	0
LearningRate0.1605 BoostRounds100 - LearningRate0.042 BoostRounds5000	-0.228128	0.00556226	677	-41.0135	0
LearningRate0.1605 BoostRounds100 - LearningRate0.0815 BoostRounds5000	-0.184053	0.00556226	677	-33.0897	0
LearningRate0.1605 BoostRounds100 - LearningRate0.121 BoostRounds5000	-0.133301	0.00556226	677	-23.9652	0
LearningRate0.1605 BoostRounds100 - LearningRate0.1605 BoostRounds5000	-0.0834578	0.00556226	677	-15.0043	0
LearningRate0.2 BoostRounds100 - LearningRate0.0025 BoostRounds1080	-0.308354	0.00556226	677	-55.4368	0
LearningRate0.2 BoostRounds100 - LearningRate0.042 BoostRounds1080	-0.254567	0.00556226	677	-45.7667	0
LearningRate0.2 BoostRounds100 - LearningRate0.0815 BoostRounds1080	-0.212239	0.00556226	677	-38.157	0
LearningRate0.2 BoostRounds100 - LearningRate0.121 BoostRounds1080	-0.165378	0.00556226	677	-29.7322	0
LearningRate0.2 BoostRounds100 - LearningRate0.1605 BoostRounds1080	-0.118144	0.00556226	677	-21.2402	0
LearningRate0.2 BoostRounds100 - LearningRate0.2 BoostRounds1080	-0.0666003	0.00556226	677	-11.9736	0
LearningRate0.2 BoostRounds100 - LearningRate0.0025 BoostRounds2060	-0.309472	0.00556226	677	-55.6378	0
LearningRate0.2 BoostRounds100 - LearningRate0.042 BoostRounds2060	-0.262901	0.00556226	677	-47.2651	0
LearningRate0.2 BoostRounds100 - LearningRate0.0815 BoostRounds2060	-0.220967	0.00556226	677	-39.726	0
LearningRate0.2 BoostRounds100 - LearningRate0.121 BoostRounds2060	-0.172077	0.00556226	677	-30.9365	0
LearningRate0.2 BoostRounds100 - LearningRate0.1605 BoostRounds2060	-0.1231	0.00556226	677	-22.1312	0
LearningRate0.2 BoostRounds100 - LearningRate0.2 BoostRounds2060	-0.0703665	0.00556226	677	-12.6507	0
LearningRate0.2 BoostRounds100 - LearningRate0.0025 BoostRounds3040	-0.310303	0.00556226	677	-55.7872	0
LearningRate0.2 BoostRounds100 - LearningRate0.042 BoostRounds3040	-0.266096	0.00556226	677	-47.8396	0
LearningRate0.2 BoostRounds100 - LearningRate0.0815 BoostRounds3040	-0.223542	0.00556226	677	-40.189	0
LearningRate0.2 BoostRounds100 - LearningRate0.121 BoostRounds3040	-0.173393	0.00556226	677	-31.1732	0
LearningRate0.2 BoostRounds100 - LearningRate0.1605 BoostRounds3040	-0.123772	0.00556226	677	-22.252	0
LearningRate0.2 BoostRounds100 - LearningRate0.2 BoostRounds3040	-0.0706551	0.00556226	677	-12.7026	0
LearningRate0.2 BoostRounds100 - LearningRate0.0025 BoostRounds4020	-0.31076	0.00556226	677	-55.8694	0
LearningRate0.2 BoostRounds100 - LearningRate0.042 BoostRounds4020	-0.267645	0.00556226	677	-48.1181	0
LearningRate0.2 BoostRounds100 - LearningRate0.0815 BoostRounds4020	-0.224219	0.00556226	677	-40.3108	0
LearningRate0.2 BoostRounds100 - LearningRate0.121 BoostRounds4020	-0.173664	0.00556226	677	-31.2218	0
LearningRate0.2 BoostRounds100 - LearningRate0.1605 BoostRounds4020	-0.123873	0.00556226	677	-22.2703	0
LearningRate0.2 BoostRounds100 - LearningRate0.2 BoostRounds4020	-0.0706892	0.00556226	677	-12.7087	0
LearningRate0.2 BoostRounds100 - LearningRate0.0025 BoostRounds5000	-0.311154	0.00556226	677	-55.9401	0
LearningRate0.2 BoostRounds100 - LearningRate0.042 BoostRounds5000	-0.26856	0.00556226	677	-48.2826	0
LearningRate0.2 BoostRounds100 - LearningRate0.0815 BoostRounds5000	-0.224486	0.00556226	677	-40.3588	0
LearningRate0.2 BoostRounds100 - LearningRate0.121 BoostRounds5000	-0.173734	0.00556226	677	-31.2344	0
LearningRate0.2 BoostRounds100 - LearningRate0.1605 BoostRounds5000	-0.12389	0.00556226	677	-22.2734	0
LearningRate0.2 BoostRounds100 - LearningRate0.2 BoostRounds5000	-0.0706925	0.00556226	677	-12.7093	0
LearningRate0.0025 BoostRounds1080 - LearningRate0.042 BoostRounds1080	0.0537872	0.00556226	677	9.67003	0
LearningRate0.0025 BoostRounds1080 - LearningRate0.0815 BoostRounds1080	0.0961143	0.00556226	677	17.2797	0
LearningRate0.0025 BoostRounds1080 - LearningRate0.121 BoostRounds1080	0.142975	0.00556226	677	25.7045	0
LearningRate0.0025 BoostRounds1080 - LearningRate0.1605 BoostRounds1080	0.19021	0.00556226	677	34.1966	0
LearningRate0.0025 BoostRounds1080 - LearningRate0.2 BoostRounds1080	0.241754	0.00556226	677	43.4632	0
LearningRate0.0025 BoostRounds1080 - LearningRate0.042 BoostRounds2060	0.0454528	0.00556226	677	8.17165	0
LearningRate0.0025 BoostRounds1080 - LearningRate0.0815 BoostRounds2060	0.0873872	0.00556226	677	15.7107	0
LearningRate0.0025 BoostRounds1080 - LearningRate0.121 BoostRounds2060	0.136277	0.00556226	677	24.5002	0
LearningRate0.0025 BoostRounds1080 - LearningRate0.1605 BoostRounds2060	0.185254	0.00556226	677	33.3056	0
LearningRate0.0025 BoostRounds1080 - LearningRate0.2 BoostRounds2060	0.237987	0.00556226	677	42.7861	0
LearningRate0.0025 BoostRounds1080 - LearningRate0.042 BoostRounds3040	0.0422576	0.00556226	677	7.5972	0
LearningRate0.0025 BoostRounds1080 - LearningRate0.0815 BoostRounds3040	0.0848123	0.00556226	677	15.2478	0
LearningRate0.0025 BoostRounds1080 - LearningRate0.121 BoostRounds3040	0.13496	0.00556226	677	24.2636	0
LearningRate0.0025 BoostRounds1080 - LearningRate0.1605 BoostRounds3040	0.184582	0.00556226	677	33.1847	0
LearningRate0.0025 BoostRounds1080 - LearningRate0.2 BoostRounds3040	0.237699	0.00556226	677	42.7342	0
LearningRate0.0025 BoostRounds1080 - LearningRate0.042 BoostRounds4020	0.0407083	0.00556226	677	7.31867	0
LearningRate0.0025 BoostRounds1080 - LearningRate0.0815 BoostRounds4020	0.0841349	0.00556226	677	15.126	0
LearningRate0.0025 BoostRounds1080 - LearningRate0.121 BoostRounds4020	0.13469	0.00556226	677	24.2149	0
LearningRate0.0025 BoostRounds1080 - LearningRate0.1605 BoostRounds4020	0.18448	0.00556226	677	33.1664	0
LearningRate0.0025 BoostRounds1080 - LearningRate0.2 BoostRounds4020	0.237665	0.00556226	677	42.728	0
LearningRate0.0025 BoostRounds1080 - LearningRate0.042 BoostRounds5000	0.0397935	0.00556226	677	7.15419	0
LearningRate0.0025 BoostRounds1080 - LearningRate0.0815 BoostRounds5000	0.0838676	0.00556226	677	15.078	0
LearningRate0.0025 BoostRounds1080 - LearningRate0.121 BoostRounds5000	0.13462	0.00556226	677	24.2024	0
LearningRate0.0025 BoostRounds1080 - LearningRate0.1605 BoostRounds5000	0.184463	0.00556226	677	33.1634	0
LearningRate0.0025 BoostRounds1080 - LearningRate0.2 BoostRounds5000	0.237661	0.00556226	677	42.7275	0
LearningRate0.042 BoostRounds1080 - LearningRate0.0815 BoostRounds1080	0.0423271	0.00556226	677	7.60969	0
LearningRate0.042 BoostRounds1080 - LearningRate0.121 BoostRounds1080	0.0891882	0.00556226	677	16.0345	0
LearningRate0.042 BoostRounds1080 - LearningRate0.1605 BoostRounds1080	0.136423	0.00556226	677	24.5265	0
LearningRate0.042 BoostRounds1080 - LearningRate0.2 BoostRounds1080	0.187966	0.00556226	677	33.7931	0
LearningRate0.042 BoostRounds1080 - LearningRate0.0025 BoostRounds2060	-0.0549056	0.00556226	677	-9.87109	0
LearningRate0.042 BoostRounds1080 - LearningRate0.121 BoostRounds2060	0.0824895	0.00556226	677	14.8302	0
LearningRate0.042 BoostRounds1080 - LearningRate0.1605 BoostRounds2060	0.131467	0.00556226	677	23.6355	0
LearningRate0.042 BoostRounds1080 - LearningRate0.2 BoostRounds2060	0.1842	0.00556226	677	33.116	0
LearningRate0.042 BoostRounds1080 - LearningRate0.0025 BoostRounds3040	-0.0557365	0.00556226	677	-10.0205	0
LearningRate0.042 BoostRounds1080 - LearningRate0.121 BoostRounds3040	0.0811732	0.00556226	677	14.5936	0
LearningRate0.042 BoostRounds1080 - LearningRate0.1605 BoostRounds3040	0.130795	0.00556226	677	23.5147	0
LearningRate0.042 BoostRounds1080 - LearningRate0.2 BoostRounds3040	0.183911	0.00556226	677	33.0642	0
LearningRate0.042 BoostRounds1080 - LearningRate0.0025 BoostRounds4020	-0.0561935	0.00556226	677	-10.1026	0
LearningRate0.042 BoostRounds1080 - LearningRate0.121 BoostRounds4020	0.0809026	0.00556226	677	14.5449	0
LearningRate0.042 BoostRounds1080 - LearningRate0.1605 BoostRounds4020	0.130693	0.00556226	677	23.4964	0
LearningRate0.042 BoostRounds1080 - LearningRate0.2 BoostRounds4020	0.183877	0.00556226	677	33.058	0
LearningRate0.042 BoostRounds1080 - LearningRate0.0025 BoostRounds5000	-0.0565871	0.00556226	677	-10.1734	0
LearningRate0.042 BoostRounds1080 - LearningRate0.121 BoostRounds5000	0.0808329	0.00556226	677	14.5324	0
LearningRate0.042 BoostRounds1080 - LearningRate0.1605 BoostRounds5000	0.130676	0.00556226	677	23.4933	0
LearningRate0.042 BoostRounds1080 - LearningRate0.2 BoostRounds5000	0.183874	0.00556226	677	33.0574	0
LearningRate0.0815 BoostRounds1080 - LearningRate0.121 BoostRounds1080	0.0468611	0.00556226	677	8.42483	0
LearningRate0.0815 BoostRounds1080 - LearningRate0.1605 BoostRounds1080	0.0940959	0.00556226	677	16.9168	0
LearningRate0.0815 BoostRounds1080 - LearningRate0.2 BoostRounds1080	0.145639	0.00556226	677	26.1835	0
LearningRate0.0815 BoostRounds1080 - LearningRate0.0025 BoostRounds2060	-0.0972327	0.00556226	677	-17.4808	0
LearningRate0.0815 BoostRounds1080 - LearningRate0.042 BoostRounds2060	-0.0506615	0.00556226	677	-9.10807	0
LearningRate0.0815 BoostRounds1080 - LearningRate0.121 BoostRounds2060	0.0401624	0.00556226	677	7.22051	0
LearningRate0.0815 BoostRounds1080 - LearningRate0.1605 BoostRounds2060	0.08914	0.00556226	677	16.0258	0
LearningRate0.0815 BoostRounds1080 - LearningRate0.2 BoostRounds2060	0.141873	0.00556226	677	25.5064	0
LearningRate0.0815 BoostRounds1080 - LearningRate0.0025 BoostRounds3040	-0.0980636	0.00556226	677	-17.6302	0
LearningRate0.0815 BoostRounds1080 - LearningRate0.042 BoostRounds3040	-0.0538567	0.00556226	677	-9.68252	0
LearningRate0.0815 BoostRounds1080 - LearningRate0.1605 BoostRounds3040	0.0884678	0.00556226	677	15.905	0
LearningRate0.0815 BoostRounds1080 - LearningRate0.2 BoostRounds3040	0.141584	0.00556226	677	25.4545	0
LearningRate0.0815 BoostRounds1080 - LearningRate0.0025 BoostRounds4020	-0.0985205	0.00556226	677	-17.7123	0
LearningRate0.0815 BoostRounds1080 - LearningRate0.042 BoostRounds4020	-0.055406	0.00556226	677	-9.96105	0
LearningRate0.0815 BoostRounds1080 - LearningRate0.1605 BoostRounds4020	0.088366	0.00556226	677	15.8867	0
LearningRate0.0815 BoostRounds1080 - LearningRate0.2 BoostRounds4020	0.14155	0.00556226	677	25.4483	0
LearningRate0.0815 BoostRounds1080 - LearningRate0.0025 BoostRounds5000	-0.0989142	0.00556226	677	-17.7831	0
LearningRate0.0815 BoostRounds1080 - LearningRate0.042 BoostRounds5000	-0.0563208	0.00556226	677	-10.1255	0
LearningRate0.0815 BoostRounds1080 - LearningRate0.1605 BoostRounds5000	0.088349	0.00556226	677	15.8836	0
LearningRate0.0815 BoostRounds1080 - LearningRate0.2 BoostRounds5000	0.141547	0.00556226	677	25.4477	0
LearningRate0.121 BoostRounds1080 - LearningRate0.1605 BoostRounds1080	0.0472348	0.00556226	677	8.49201	0
LearningRate0.121 BoostRounds1080 - LearningRate0.2 BoostRounds1080	0.0987781	0.00556226	677	17.7586	0
LearningRate0.121 BoostRounds1080 - LearningRate0.0025 BoostRounds2060	-0.144094	0.00556226	677	-25.9056	0
LearningRate0.121 BoostRounds1080 - LearningRate0.042 BoostRounds2060	-0.0975226	0.00556226	677	-17.5329	0
LearningRate0.121 BoostRounds1080 - LearningRate0.0815 BoostRounds2060	-0.0555882	0.00556226	677	-9.99381	0
LearningRate0.121 BoostRounds1080 - LearningRate0.1605 BoostRounds2060	0.0422789	0.00556226	677	7.60102	0
LearningRate0.121 BoostRounds1080 - LearningRate0.2 BoostRounds2060	0.0950119	0.00556226	677	17.0815	0
LearningRate0.121 BoostRounds1080 - LearningRate0.0025 BoostRounds3040	-0.144925	0.00556226	677	-26.055	0
LearningRate0.121 BoostRounds1080 - LearningRate0.042 BoostRounds3040	-0.100718	0.00556226	677	-18.1073	0
LearningRate0.121 BoostRounds1080 - LearningRate0.0815 BoostRounds3040	-0.0581631	0.00556226	677	-10.4567	0
LearningRate0.121 BoostRounds1080 - LearningRate0.1605 BoostRounds3040	0.0416067	0.00556226	677	7.48018	0
LearningRate0.121 BoostRounds1080 - LearningRate0.2 BoostRounds3040	0.0947233	0.00556226	677	17.0296	0
LearningRate0.121 BoostRounds1080 - LearningRate0.0025 BoostRounds4020	-0.145382	0.00556226	677	-26.1371	0
LearningRate0.121 BoostRounds1080 - LearningRate0.042 BoostRounds4020	-0.102267	0.00556226	677	-18.3859	0
LearningRate0.121 BoostRounds1080 - LearningRate0.0815 BoostRounds4020	-0.0588406	0.00556226	677	-10.5785	0
LearningRate0.121 BoostRounds1080 - LearningRate0.1605 BoostRounds4020	0.041505	0.00556226	677	7.46188	0
LearningRate0.121 BoostRounds1080 - LearningRate0.2 BoostRounds4020	0.0946892	0.00556226	677	17.0235	0
LearningRate0.121 BoostRounds1080 - LearningRate0.0025 BoostRounds5000	-0.145775	0.00556226	677	-26.2079	0
LearningRate0.121 BoostRounds1080 - LearningRate0.042 BoostRounds5000	-0.103182	0.00556226	677	-18.5504	0
LearningRate0.121 BoostRounds1080 - LearningRate0.0815 BoostRounds5000	-0.0591078	0.00556226	677	-10.6266	0
LearningRate0.121 BoostRounds1080 - LearningRate0.1605 BoostRounds5000	0.0414879	0.00556226	677	7.45882	0
LearningRate0.121 BoostRounds1080 - LearningRate0.2 BoostRounds5000	0.0946859	0.00556226	677	17.0229	0
LearningRate0.1605 BoostRounds1080 - LearningRate0.2 BoostRounds1080	0.0515433	0.00556226	677	9.26661	0
LearningRate0.1605 BoostRounds1080 - LearningRate0.0025 BoostRounds2060	-0.191329	0.00556226	677	-34.3976	0
LearningRate0.1605 BoostRounds1080 - LearningRate0.042 BoostRounds2060	-0.144757	0.00556226	677	-26.0249	0
LearningRate0.1605 BoostRounds1080 - LearningRate0.0815 BoostRounds2060	-0.102823	0.00556226	677	-18.4858	0
LearningRate0.1605 BoostRounds1080 - LearningRate0.121 BoostRounds2060	-0.0539335	0.00556226	677	-9.69632	0
LearningRate0.1605 BoostRounds1080 - LearningRate0.2 BoostRounds2060	0.0477771	0.00556226	677	8.58952	0
LearningRate0.1605 BoostRounds1080 - LearningRate0.0025 BoostRounds3040	-0.192159	0.00556226	677	-34.547	0
LearningRate0.1605 BoostRounds1080 - LearningRate0.042 BoostRounds3040	-0.147953	0.00556226	677	-26.5994	0
LearningRate0.1605 BoostRounds1080 - LearningRate0.0815 BoostRounds3040	-0.105398	0.00556226	677	-18.9488	0
LearningRate0.1605 BoostRounds1080 - LearningRate0.121 BoostRounds3040	-0.0552497	0.00556226	677	-9.93296	0
LearningRate0.1605 BoostRounds1080 - LearningRate0.2 BoostRounds3040	0.0474885	0.00556226	677	8.53763	0
LearningRate0.1605 BoostRounds1080 - LearningRate0.0025 BoostRounds4020	-0.192616	0.00556226	677	-34.6292	0
LearningRate0.1605 BoostRounds1080 - LearningRate0.042 BoostRounds4020	-0.149502	0.00556226	677	-26.8779	0
LearningRate0.1605 BoostRounds1080 - LearningRate0.0815 BoostRounds4020	-0.106075	0.00556226	677	-19.0705	0
LearningRate0.1605 BoostRounds1080 - LearningRate0.121 BoostRounds4020	-0.0555203	0.00556226	677	-9.98161	0
LearningRate0.1605 BoostRounds1080 - LearningRate0.2 BoostRounds4020	0.0474544	0.00556226	677	8.53149	0
LearningRate0.1605 BoostRounds1080 - LearningRate0.0025 BoostRounds5000	-0.19301	0.00556226	677	-34.6999	0
LearningRate0.1605 BoostRounds1080 - LearningRate0.042 BoostRounds5000	-0.150417	0.00556226	677	-27.0424	0
LearningRate0.1605 BoostRounds1080 - LearningRate0.0815 BoostRounds5000	-0.106343	0.00556226	677	-19.1186	0
LearningRate0.1605 BoostRounds1080 - LearningRate0.121 BoostRounds5000	-0.0555901	0.00556226	677	-9.99415	0
LearningRate0.1605 BoostRounds1080 - LearningRate0.2 BoostRounds5000	0.0474511	0.00556226	677	8.5309	0
LearningRate0.2 BoostRounds1080 - LearningRate0.0025 BoostRounds2060	-0.242872	0.00556226	677	-43.6642	0
LearningRate0.2 BoostRounds1080 - LearningRate0.042 BoostRounds2060	-0.196301	0.00556226	677	-35.2915	0
LearningRate0.2 BoostRounds1080 - LearningRate0.0815 BoostRounds2060	-0.154366	0.00556226	677	-27.7524	0
LearningRate0.2 BoostRounds1080 - LearningRate0.121 BoostRounds2060	-0.105477	0.00556226	677	-18.9629	0
LearningRate0.2 BoostRounds1080 - LearningRate0.1605 BoostRounds2060	-0.0564992	0.00556226	677	-10.1576	0
LearningRate0.2 BoostRounds1080 - LearningRate0.0025 BoostRounds3040	-0.243703	0.00556226	677	-43.8136	0
LearningRate0.2 BoostRounds1080 - LearningRate0.042 BoostRounds3040	-0.199496	0.00556226	677	-35.866	0
LearningRate0.2 BoostRounds1080 - LearningRate0.0815 BoostRounds3040	-0.156941	0.00556226	677	-28.2154	0
LearningRate0.2 BoostRounds1080 - LearningRate0.121 BoostRounds3040	-0.106793	0.00556226	677	-19.1996	0
LearningRate0.2 BoostRounds1080 - LearningRate0.1605 BoostRounds3040	-0.0571714	0.00556226	677	-10.2784	0
LearningRate0.2 BoostRounds1080 - LearningRate0.0025 BoostRounds4020	-0.24416	0.00556226	677	-43.8958	0
LearningRate0.2 BoostRounds1080 - LearningRate0.042 BoostRounds4020	-0.201045	0.00556226	677	-36.1445	0
LearningRate0.2 BoostRounds1080 - LearningRate0.0815 BoostRounds4020	-0.157619	0.00556226	677	-28.3372	0
LearningRate0.2 BoostRounds1080 - LearningRate0.121 BoostRounds4020	-0.107064	0.00556226	677	-19.2482	0
LearningRate0.2 BoostRounds1080 - LearningRate0.1605 BoostRounds4020	-0.0572732	0.00556226	677	-10.2967	0
LearningRate0.2 BoostRounds1080 - LearningRate0.0025 BoostRounds5000	-0.244553	0.00556226	677	-43.9665	0
LearningRate0.2 BoostRounds1080 - LearningRate0.042 BoostRounds5000	-0.20196	0.00556226	677	-36.309	0
LearningRate0.2 BoostRounds1080 - LearningRate0.0815 BoostRounds5000	-0.157886	0.00556226	677	-28.3852	0
LearningRate0.2 BoostRounds1080 - LearningRate0.121 BoostRounds5000	-0.107133	0.00556226	677	-19.2608	0
LearningRate0.2 BoostRounds1080 - LearningRate0.1605 BoostRounds5000	-0.0572902	0.00556226	677	-10.2998	0
LearningRate0.0025 BoostRounds2060 - LearningRate0.042 BoostRounds2060	0.0465712	0.00556226	677	8.3727	0
LearningRate0.0025 BoostRounds2060 - LearningRate0.0815 BoostRounds2060	0.0885055	0.00556226	677	15.9118	0
LearningRate0.0025 BoostRounds2060 - LearningRate0.121 BoostRounds2060	0.137395	0.00556226	677	24.7013	0
LearningRate0.0025 BoostRounds2060 - LearningRate0.1605 BoostRounds2060	0.186373	0.00556226	677	33.5066	0
LearningRate0.0025 BoostRounds2060 - LearningRate0.2 BoostRounds2060	0.239106	0.00556226	677	42.9871	0
LearningRate0.0025 BoostRounds2060 - LearningRate0.042 BoostRounds3040	0.0433759	0.00556226	677	7.79826	0
LearningRate0.0025 BoostRounds2060 - LearningRate0.0815 BoostRounds3040	0.0859306	0.00556226	677	15.4489	0
LearningRate0.0025 BoostRounds2060 - LearningRate0.121 BoostRounds3040	0.136079	0.00556226	677	24.4647	0
LearningRate0.0025 BoostRounds2060 - LearningRate0.1605 BoostRounds3040	0.1857	0.00556226	677	33.3858	0
LearningRate0.0025 BoostRounds2060 - LearningRate0.2 BoostRounds3040	0.238817	0.00556226	677	42.9352	0
LearningRate0.0025 BoostRounds2060 - LearningRate0.042 BoostRounds4020	0.0418267	0.00556226	677	7.51972	0
LearningRate0.0025 BoostRounds2060 - LearningRate0.0815 BoostRounds4020	0.0852532	0.00556226	677	15.3271	0
LearningRate0.0025 BoostRounds2060 - LearningRate0.121 BoostRounds4020	0.135808	0.00556226	677	24.416	0
LearningRate0.0025 BoostRounds2060 - LearningRate0.1605 BoostRounds4020	0.185599	0.00556226	677	33.3675	0
LearningRate0.0025 BoostRounds2060 - LearningRate0.2 BoostRounds4020	0.238783	0.00556226	677	42.9291	0
LearningRate0.0025 BoostRounds2060 - LearningRate0.042 BoostRounds5000	0.0409118	0.00556226	677	7.35525	0
LearningRate0.0025 BoostRounds2060 - LearningRate0.0815 BoostRounds5000	0.084986	0.00556226	677	15.279	0
LearningRate0.0025 BoostRounds2060 - LearningRate0.121 BoostRounds5000	0.135738	0.00556226	677	24.4035	0
LearningRate0.0025 BoostRounds2060 - LearningRate0.1605 BoostRounds5000	0.185582	0.00556226	677	33.3644	0
LearningRate0.0025 BoostRounds2060 - LearningRate0.2 BoostRounds5000	0.23878	0.00556226	677	42.9285	0
LearningRate0.042 BoostRounds2060 - LearningRate0.0815 BoostRounds2060	0.0419344	0.00556226	677	7.53909	0
LearningRate0.042 BoostRounds2060 - LearningRate0.121 BoostRounds2060	0.0908239	0.00556226	677	16.3286	0
LearningRate0.042 BoostRounds2060 - LearningRate0.1605 BoostRounds2060	0.139801	0.00556226	677	25.1339	0
LearningRate0.042 BoostRounds2060 - LearningRate0.2 BoostRounds2060	0.192535	0.00556226	677	34.6144	0
LearningRate0.042 BoostRounds2060 - LearningRate0.0025 BoostRounds3040	-0.0474021	0.00556226	677	-8.5221	0
LearningRate0.042 BoostRounds2060 - LearningRate0.121 BoostRounds3040	0.0895076	0.00556226	677	16.0919	0
LearningRate0.042 BoostRounds2060 - LearningRate0.1605 BoostRounds3040	0.139129	0.00556226	677	25.0131	0
LearningRate0.042 BoostRounds2060 - LearningRate0.2 BoostRounds3040	0.192246	0.00556226	677	34.5625	0
LearningRate0.042 BoostRounds2060 - LearningRate0.0025 BoostRounds4020	-0.0478591	0.00556226	677	-8.60424	0
LearningRate0.042 BoostRounds2060 - LearningRate0.121 BoostRounds4020	0.089237	0.00556226	677	16.0433	0
LearningRate0.042 BoostRounds2060 - LearningRate0.1605 BoostRounds4020	0.139028	0.00556226	677	24.9948	0
LearningRate0.042 BoostRounds2060 - LearningRate0.2 BoostRounds4020	0.192212	0.00556226	677	34.5564	0
LearningRate0.042 BoostRounds2060 - LearningRate0.0025 BoostRounds5000	-0.0482527	0.00556226	677	-8.67502	0
LearningRate0.042 BoostRounds2060 - LearningRate0.121 BoostRounds5000	0.0891673	0.00556226	677	16.0308	0
LearningRate0.042 BoostRounds2060 - LearningRate0.1605 BoostRounds5000	0.139011	0.00556226	677	24.9917	0
LearningRate0.042 BoostRounds2060 - LearningRate0.2 BoostRounds5000	0.192208	0.00556226	677	34.5558	0
LearningRate0.0815 BoostRounds2060 - LearningRate0.121 BoostRounds2060	0.0488895	0.00556226	677	8.7895	0
LearningRate0.0815 BoostRounds2060 - LearningRate0.1605 BoostRounds2060	0.0978671	0.00556226	677	17.5948	0
LearningRate0.0815 BoostRounds2060 - LearningRate0.2 BoostRounds2060	0.1506	0.00556226	677	27.0753	0
LearningRate0.0815 BoostRounds2060 - LearningRate0.0025 BoostRounds3040	-0.0893365	0.00556226	677	-16.0612	0
LearningRate0.0815 BoostRounds2060 - LearningRate0.042 BoostRounds3040	-0.0451296	0.00556226	677	-8.11353	0
LearningRate0.0815 BoostRounds2060 - LearningRate0.121 BoostRounds3040	0.0475732	0.00556226	677	8.55286	0
LearningRate0.0815 BoostRounds2060 - LearningRate0.1605 BoostRounds3040	0.0971949	0.00556226	677	17.474	0
LearningRate0.0815 BoostRounds2060 - LearningRate0.2 BoostRounds3040	0.150312	0.00556226	677	27.0235	0
LearningRate0.0815 BoostRounds2060 - LearningRate0.0025 BoostRounds4020	-0.0897934	0.00556226	677	-16.1433	0
LearningRate0.0815 BoostRounds2060 - LearningRate0.042 BoostRounds4020	-0.0466789	0.00556226	677	-8.39207	0
LearningRate0.0815 BoostRounds2060 - LearningRate0.121 BoostRounds4020	0.0473027	0.00556226	677	8.50421	0
LearningRate0.0815 BoostRounds2060 - LearningRate0.1605 BoostRounds4020	0.0970931	0.00556226	677	17.4557	0
LearningRate0.0815 BoostRounds2060 - LearningRate0.2 BoostRounds4020	0.150277	0.00556226	677	27.0173	0
LearningRate0.0815 BoostRounds2060 - LearningRate0.0025 BoostRounds5000	-0.0901871	0.00556226	677	-16.2141	0
LearningRate0.0815 BoostRounds2060 - LearningRate0.042 BoostRounds5000	-0.0475937	0.00556226	677	-8.55655	0
LearningRate0.0815 BoostRounds2060 - LearningRate0.121 BoostRounds5000	0.0472329	0.00556226	677	8.49167	0
LearningRate0.0815 BoostRounds2060 - LearningRate0.1605 BoostRounds5000	0.0970761	0.00556226	677	17.4526	0
LearningRate0.0815 BoostRounds2060 - LearningRate0.2 BoostRounds5000	0.150274	0.00556226	677	27.0167	0
LearningRate0.121 BoostRounds2060 - LearningRate0.1605 BoostRounds2060	0.0489776	0.00556226	677	8.80534	0
LearningRate0.121 BoostRounds2060 - LearningRate0.2 BoostRounds2060	0.101711	0.00556226	677	18.2858	0
LearningRate0.121 BoostRounds2060 - LearningRate0.0025 BoostRounds3040	-0.138226	0.00556226	677	-24.8507	0
LearningRate0.121 BoostRounds2060 - LearningRate0.042 BoostRounds3040	-0.0940191	0.00556226	677	-16.903	0
LearningRate0.121 BoostRounds2060 - LearningRate0.0815 BoostRounds3040	-0.0514644	0.00556226	677	-9.25243	0
LearningRate0.121 BoostRounds2060 - LearningRate0.1605 BoostRounds3040	0.0483054	0.00556226	677	8.68449	0
LearningRate0.121 BoostRounds2060 - LearningRate0.2 BoostRounds3040	0.101422	0.00556226	677	18.234	0
LearningRate0.121 BoostRounds2060 - LearningRate0.0025 BoostRounds4020	-0.138683	0.00556226	677	-24.9328	0
LearningRate0.121 BoostRounds2060 - LearningRate0.042 BoostRounds4020	-0.0955684	0.00556226	677	-17.1816	0
LearningRate0.121 BoostRounds2060 - LearningRate0.0815 BoostRounds4020	-0.0521419	0.00556226	677	-9.37422	0
LearningRate0.121 BoostRounds2060 - LearningRate0.1605 BoostRounds4020	0.0482037	0.00556226	677	8.6662	0
LearningRate0.121 BoostRounds2060 - LearningRate0.2 BoostRounds4020	0.101388	0.00556226	677	18.2278	0
LearningRate0.121 BoostRounds2060 - LearningRate0.0025 BoostRounds5000	-0.139077	0.00556226	677	-25.0036	0
LearningRate0.121 BoostRounds2060 - LearningRate0.042 BoostRounds5000	-0.0964832	0.00556226	677	-17.346	0
LearningRate0.121 BoostRounds2060 - LearningRate0.0815 BoostRounds5000	-0.0524091	0.00556226	677	-9.42226	0
LearningRate0.121 BoostRounds2060 - LearningRate0.1605 BoostRounds5000	0.0481866	0.00556226	677	8.66314	0
LearningRate0.121 BoostRounds2060 - LearningRate0.2 BoostRounds5000	0.101385	0.00556226	677	18.2272	0
LearningRate0.1605 BoostRounds2060 - LearningRate0.2 BoostRounds2060	0.0527331	0.00556226	677	9.48051	0
LearningRate0.1605 BoostRounds2060 - LearningRate0.0025 BoostRounds3040	-0.187204	0.00556226	677	-33.656	0
LearningRate0.1605 BoostRounds2060 - LearningRate0.042 BoostRounds3040	-0.142997	0.00556226	677	-25.7084	0
LearningRate0.1605 BoostRounds2060 - LearningRate0.0815 BoostRounds3040	-0.100442	0.00556226	677	-18.0578	0
LearningRate0.1605 BoostRounds2060 - LearningRate0.121 BoostRounds3040	-0.0502938	0.00556226	677	-9.04197	0
LearningRate0.1605 BoostRounds2060 - LearningRate0.2 BoostRounds3040	0.0524445	0.00556226	677	9.42862	0
LearningRate0.1605 BoostRounds2060 - LearningRate0.0025 BoostRounds4020	-0.187661	0.00556226	677	-33.7382	0
LearningRate0.1605 BoostRounds2060 - LearningRate0.042 BoostRounds4020	-0.144546	0.00556226	677	-25.9869	0
LearningRate0.1605 BoostRounds2060 - LearningRate0.0815 BoostRounds4020	-0.101119	0.00556226	677	-18.1796	0
LearningRate0.1605 BoostRounds2060 - LearningRate0.121 BoostRounds4020	-0.0505644	0.00556226	677	-9.09062	0
LearningRate0.1605 BoostRounds2060 - LearningRate0.2 BoostRounds4020	0.0524103	0.00556226	677	9.42248	0
LearningRate0.1605 BoostRounds2060 - LearningRate0.0025 BoostRounds5000	-0.188054	0.00556226	677	-33.8089	0
LearningRate0.1605 BoostRounds2060 - LearningRate0.042 BoostRounds5000	-0.145461	0.00556226	677	-26.1514	0
LearningRate0.1605 BoostRounds2060 - LearningRate0.0815 BoostRounds5000	-0.101387	0.00556226	677	-18.2276	0
LearningRate0.1605 BoostRounds2060 - LearningRate0.121 BoostRounds5000	-0.0506342	0.00556226	677	-9.10316	0
LearningRate0.1605 BoostRounds2060 - LearningRate0.2 BoostRounds5000	0.052407	0.00556226	677	9.42189	0
LearningRate0.2 BoostRounds2060 - LearningRate0.0025 BoostRounds3040	-0.239937	0.00556226	677	-43.1365	0
LearningRate0.2 BoostRounds2060 - LearningRate0.042 BoostRounds3040	-0.19573	0.00556226	677	-35.1889	0
LearningRate0.2 BoostRounds2060 - LearningRate0.0815 BoostRounds3040	-0.153175	0.00556226	677	-27.5383	0
LearningRate0.2 BoostRounds2060 - LearningRate0.121 BoostRounds3040	-0.103027	0.00556226	677	-18.5225	0
LearningRate0.2 BoostRounds2060 - LearningRate0.1605 BoostRounds3040	-0.0534052	0.00556226	677	-9.60135	0
LearningRate0.2 BoostRounds2060 - LearningRate0.0025 BoostRounds4020	-0.240394	0.00556226	677	-43.2187	0
LearningRate0.2 BoostRounds2060 - LearningRate0.042 BoostRounds4020	-0.197279	0.00556226	677	-35.4674	0
LearningRate0.2 BoostRounds2060 - LearningRate0.0815 BoostRounds4020	-0.153852	0.00556226	677	-27.6601	0
LearningRate0.2 BoostRounds2060 - LearningRate0.121 BoostRounds4020	-0.103297	0.00556226	677	-18.5711	0
LearningRate0.2 BoostRounds2060 - LearningRate0.1605 BoostRounds4020	-0.053507	0.00556226	677	-9.61964	0
LearningRate0.2 BoostRounds2060 - LearningRate0.0025 BoostRounds5000	-0.240787	0.00556226	677	-43.2894	0
LearningRate0.2 BoostRounds2060 - LearningRate0.042 BoostRounds5000	-0.198194	0.00556226	677	-35.6319	0
LearningRate0.2 BoostRounds2060 - LearningRate0.0815 BoostRounds5000	-0.15412	0.00556226	677	-27.7081	0
LearningRate0.2 BoostRounds2060 - LearningRate0.121 BoostRounds5000	-0.103367	0.00556226	677	-18.5837	0
LearningRate0.2 BoostRounds2060 - LearningRate0.1605 BoostRounds5000	-0.053524	0.00556226	677	-9.6227	0
LearningRate0.0025 BoostRounds3040 - LearningRate0.042 BoostRounds3040	0.0442069	0.00556226	677	7.94765	0
LearningRate0.0025 BoostRounds3040 - LearningRate0.0815 BoostRounds3040	0.0867616	0.00556226	677	15.5983	0
LearningRate0.0025 BoostRounds3040 - LearningRate0.121 BoostRounds3040	0.13691	0.00556226	677	24.614	0
LearningRate0.0025 BoostRounds3040 - LearningRate0.1605 BoostRounds3040	0.186531	0.00556226	677	33.5352	0
LearningRate0.0025 BoostRounds3040 - LearningRate0.2 BoostRounds3040	0.239648	0.00556226	677	43.0846	0
LearningRate0.0025 BoostRounds3040 - LearningRate0.042 BoostRounds4020	0.0426576	0.00556226	677	7.66911	0
LearningRate0.0025 BoostRounds3040 - LearningRate0.0815 BoostRounds4020	0.0860841	0.00556226	677	15.4765	0
LearningRate0.0025 BoostRounds3040 - LearningRate0.121 BoostRounds4020	0.136639	0.00556226	677	24.5654	0
LearningRate0.0025 BoostRounds3040 - LearningRate0.1605 BoostRounds4020	0.18643	0.00556226	677	33.5169	0
LearningRate0.0025 BoostRounds3040 - LearningRate0.2 BoostRounds4020	0.239614	0.00556226	677	43.0785	0
LearningRate0.0025 BoostRounds3040 - LearningRate0.042 BoostRounds5000	0.0417428	0.00556226	677	7.50464	0
LearningRate0.0025 BoostRounds3040 - LearningRate0.0815 BoostRounds5000	0.0858169	0.00556226	677	15.4284	0
LearningRate0.0025 BoostRounds3040 - LearningRate0.121 BoostRounds5000	0.136569	0.00556226	677	24.5529	0
LearningRate0.0025 BoostRounds3040 - LearningRate0.1605 BoostRounds5000	0.186413	0.00556226	677	33.5138	0
LearningRate0.0025 BoostRounds3040 - LearningRate0.2 BoostRounds5000	0.239611	0.00556226	677	43.0779	0
LearningRate0.042 BoostRounds3040 - LearningRate0.0815 BoostRounds3040	0.0425547	0.00556226	677	7.6506	0
LearningRate0.042 BoostRounds3040 - LearningRate0.121 BoostRounds3040	0.0927028	0.00556226	677	16.6664	0
LearningRate0.042 BoostRounds3040 - LearningRate0.1605 BoostRounds3040	0.142325	0.00556226	677	25.5875	0
LearningRate0.042 BoostRounds3040 - LearningRate0.2 BoostRounds3040	0.195441	0.00556226	677	35.137	0
LearningRate0.042 BoostRounds3040 - LearningRate0.0025 BoostRounds4020	-0.0446638	0.00556226	677	-8.0298	0
LearningRate0.042 BoostRounds3040 - LearningRate0.0815 BoostRounds4020	0.0418772	0.00556226	677	7.52881	0
LearningRate0.042 BoostRounds3040 - LearningRate0.121 BoostRounds4020	0.0924323	0.00556226	677	16.6177	0
LearningRate0.042 BoostRounds3040 - LearningRate0.1605 BoostRounds4020	0.142223	0.00556226	677	25.5692	0
LearningRate0.042 BoostRounds3040 - LearningRate0.2 BoostRounds4020	0.195407	0.00556226	677	35.1308	0
LearningRate0.042 BoostRounds3040 - LearningRate0.0025 BoostRounds5000	-0.0450575	0.00556226	677	-8.10057	0
LearningRate0.042 BoostRounds3040 - LearningRate0.0815 BoostRounds5000	0.04161	0.00556226	677	7.48077	0
LearningRate0.042 BoostRounds3040 - LearningRate0.121 BoostRounds5000	0.0923625	0.00556226	677	16.6052	0
LearningRate0.042 BoostRounds3040 - LearningRate0.1605 BoostRounds5000	0.142206	0.00556226	677	25.5662	0
LearningRate0.042 BoostRounds3040 - LearningRate0.2 BoostRounds5000	0.195404	0.00556226	677	35.1303	0
LearningRate0.0815 BoostRounds3040 - LearningRate0.121 BoostRounds3040	0.0501482	0.00556226	677	9.01579	0
LearningRate0.0815 BoostRounds3040 - LearningRate0.1605 BoostRounds3040	0.0997698	0.00556226	677	17.9369	0
LearningRate0.0815 BoostRounds3040 - LearningRate0.2 BoostRounds3040	0.152886	0.00556226	677	27.4864	0
LearningRate0.0815 BoostRounds3040 - LearningRate0.0025 BoostRounds4020	-0.0872185	0.00556226	677	-15.6804	0
LearningRate0.0815 BoostRounds3040 - LearningRate0.042 BoostRounds4020	-0.0441039	0.00556226	677	-7.92914	0
LearningRate0.0815 BoostRounds3040 - LearningRate0.121 BoostRounds4020	0.0498776	0.00556226	677	8.96714	0
LearningRate0.0815 BoostRounds3040 - LearningRate0.1605 BoostRounds4020	0.0996681	0.00556226	677	17.9186	0
LearningRate0.0815 BoostRounds3040 - LearningRate0.2 BoostRounds4020	0.152852	0.00556226	677	27.4802	0
LearningRate0.0815 BoostRounds3040 - LearningRate0.0025 BoostRounds5000	-0.0876121	0.00556226	677	-15.7512	0
LearningRate0.0815 BoostRounds3040 - LearningRate0.042 BoostRounds5000	-0.0450188	0.00556226	677	-8.09361	0
LearningRate0.0815 BoostRounds3040 - LearningRate0.121 BoostRounds5000	0.0498079	0.00556226	677	8.95461	0
LearningRate0.0815 BoostRounds3040 - LearningRate0.1605 BoostRounds5000	0.0996511	0.00556226	677	17.9156	0
LearningRate0.0815 BoostRounds3040 - LearningRate0.2 BoostRounds5000	0.152849	0.00556226	677	27.4797	0
LearningRate0.121 BoostRounds3040 - LearningRate0.1605 BoostRounds3040	0.0496217	0.00556226	677	8.92113	0
LearningRate0.121 BoostRounds3040 - LearningRate0.2 BoostRounds3040	0.102738	0.00556226	677	18.4706	0
LearningRate0.121 BoostRounds3040 - LearningRate0.0025 BoostRounds4020	-0.137367	0.00556226	677	-24.6962	0
LearningRate0.121 BoostRounds3040 - LearningRate0.042 BoostRounds4020	-0.0942521	0.00556226	677	-16.9449	0
LearningRate0.121 BoostRounds3040 - LearningRate0.0815 BoostRounds4020	-0.0508256	0.00556226	677	-9.13758	0
LearningRate0.121 BoostRounds3040 - LearningRate0.1605 BoostRounds4020	0.0495199	0.00556226	677	8.90284	0
LearningRate0.121 BoostRounds3040 - LearningRate0.2 BoostRounds4020	0.102704	0.00556226	677	18.4645	0
LearningRate0.121 BoostRounds3040 - LearningRate0.0025 BoostRounds5000	-0.13776	0.00556226	677	-24.767	0
LearningRate0.121 BoostRounds3040 - LearningRate0.042 BoostRounds5000	-0.095167	0.00556226	677	-17.1094	0
LearningRate0.121 BoostRounds3040 - LearningRate0.0815 BoostRounds5000	-0.0510928	0.00556226	677	-9.18562	0
LearningRate0.121 BoostRounds3040 - LearningRate0.1605 BoostRounds5000	0.0495029	0.00556226	677	8.89978	0
LearningRate0.121 BoostRounds3040 - LearningRate0.2 BoostRounds5000	0.102701	0.00556226	677	18.4639	0
LearningRate0.1605 BoostRounds3040 - LearningRate0.2 BoostRounds3040	0.0531166	0.00556226	677	9.54946	0
LearningRate0.1605 BoostRounds3040 - LearningRate0.0025 BoostRounds4020	-0.186988	0.00556226	677	-33.6173	0
LearningRate0.1605 BoostRounds3040 - LearningRate0.042 BoostRounds4020	-0.143874	0.00556226	677	-25.8661	0
LearningRate0.1605 BoostRounds3040 - LearningRate0.0815 BoostRounds4020	-0.100447	0.00556226	677	-18.0587	0
LearningRate0.1605 BoostRounds3040 - LearningRate0.121 BoostRounds4020	-0.0498922	0.00556226	677	-8.96978	0
LearningRate0.1605 BoostRounds3040 - LearningRate0.2 BoostRounds4020	0.0530825	0.00556226	677	9.54332	0
LearningRate0.1605 BoostRounds3040 - LearningRate0.0025 BoostRounds5000	-0.187382	0.00556226	677	-33.6881	0
LearningRate0.1605 BoostRounds3040 - LearningRate0.042 BoostRounds5000	-0.144789	0.00556226	677	-26.0305	0
LearningRate0.1605 BoostRounds3040 - LearningRate0.0815 BoostRounds5000	-0.100714	0.00556226	677	-18.1068	0
LearningRate0.1605 BoostRounds3040 - LearningRate0.121 BoostRounds5000	-0.049962	0.00556226	677	-8.98232	0
LearningRate0.1605 BoostRounds3040 - LearningRate0.2 BoostRounds5000	0.0530792	0.00556226	677	9.54273	0
LearningRate0.2 BoostRounds3040 - LearningRate0.0025 BoostRounds4020	-0.240105	0.00556226	677	-43.1668	0
LearningRate0.2 BoostRounds3040 - LearningRate0.042 BoostRounds4020	-0.19699	0.00556226	677	-35.4155	0
LearningRate0.2 BoostRounds3040 - LearningRate0.0815 BoostRounds4020	-0.153564	0.00556226	677	-27.6082	0
LearningRate0.2 BoostRounds3040 - LearningRate0.121 BoostRounds4020	-0.103009	0.00556226	677	-18.5192	0
LearningRate0.2 BoostRounds3040 - LearningRate0.1605 BoostRounds4020	-0.0532184	0.00556226	677	-9.56776	0
LearningRate0.2 BoostRounds3040 - LearningRate0.0025 BoostRounds5000	-0.240499	0.00556226	677	-43.2376	0
LearningRate0.2 BoostRounds3040 - LearningRate0.042 BoostRounds5000	-0.197905	0.00556226	677	-35.58	0
LearningRate0.2 BoostRounds3040 - LearningRate0.0815 BoostRounds5000	-0.153831	0.00556226	677	-27.6562	0
LearningRate0.2 BoostRounds3040 - LearningRate0.121 BoostRounds5000	-0.103079	0.00556226	677	-18.5318	0
LearningRate0.2 BoostRounds3040 - LearningRate0.1605 BoostRounds5000	-0.0532354	0.00556226	677	-9.57082	0
LearningRate0.0025 BoostRounds4020 - LearningRate0.042 BoostRounds4020	0.0431145	0.00556226	677	7.75126	0
LearningRate0.0025 BoostRounds4020 - LearningRate0.0815 BoostRounds4020	0.0865411	0.00556226	677	15.5586	0
LearningRate0.0025 BoostRounds4020 - LearningRate0.121 BoostRounds4020	0.137096	0.00556226	677	24.6475	0
LearningRate0.0025 BoostRounds4020 - LearningRate0.1605 BoostRounds4020	0.186887	0.00556226	677	33.599	0
LearningRate0.0025 BoostRounds4020 - LearningRate0.2 BoostRounds4020	0.240071	0.00556226	677	43.1606	0
LearningRate0.0025 BoostRounds4020 - LearningRate0.042 BoostRounds5000	0.0421997	0.00556226	677	7.58679	0
LearningRate0.0025 BoostRounds4020 - LearningRate0.0815 BoostRounds5000	0.0862739	0.00556226	677	15.5106	0
LearningRate0.0025 BoostRounds4020 - LearningRate0.121 BoostRounds5000	0.137026	0.00556226	677	24.635	0
LearningRate0.0025 BoostRounds4020 - LearningRate0.1605 BoostRounds5000	0.18687	0.00556226	677	33.596	0
LearningRate0.0025 BoostRounds4020 - LearningRate0.2 BoostRounds5000	0.240068	0.00556226	677	43.1601	0
LearningRate0.042 BoostRounds4020 - LearningRate0.0815 BoostRounds4020	0.0434265	0.00556226	677	7.80735	0
LearningRate0.042 BoostRounds4020 - LearningRate0.121 BoostRounds4020	0.0939816	0.00556226	677	16.8963	0
LearningRate0.042 BoostRounds4020 - LearningRate0.1605 BoostRounds4020	0.143772	0.00556226	677	25.8478	0
LearningRate0.042 BoostRounds4020 - LearningRate0.2 BoostRounds4020	0.196956	0.00556226	677	35.4094	0
LearningRate0.042 BoostRounds4020 - LearningRate0.0025 BoostRounds5000	-0.0435082	0.00556226	677	-7.82203	0
LearningRate0.042 BoostRounds4020 - LearningRate0.0815 BoostRounds5000	0.0431593	0.00556226	677	7.75931	0
LearningRate0.042 BoostRounds4020 - LearningRate0.121 BoostRounds5000	0.0939118	0.00556226	677	16.8837	0
LearningRate0.042 BoostRounds4020 - LearningRate0.1605 BoostRounds5000	0.143755	0.00556226	677	25.8447	0
LearningRate0.042 BoostRounds4020 - LearningRate0.2 BoostRounds5000	0.196953	0.00556226	677	35.4088	0
LearningRate0.0815 BoostRounds4020 - LearningRate0.121 BoostRounds4020	0.050555	0.00556226	677	9.08893	0
LearningRate0.0815 BoostRounds4020 - LearningRate0.1605 BoostRounds4020	0.100346	0.00556226	677	18.0404	0
LearningRate0.0815 BoostRounds4020 - LearningRate0.2 BoostRounds4020	0.15353	0.00556226	677	27.602	0
LearningRate0.0815 BoostRounds4020 - LearningRate0.0025 BoostRounds5000	-0.0869347	0.00556226	677	-15.6294	0
LearningRate0.0815 BoostRounds4020 - LearningRate0.042 BoostRounds5000	-0.0443414	0.00556226	677	-7.97182	0
LearningRate0.0815 BoostRounds4020 - LearningRate0.121 BoostRounds5000	0.0504853	0.00556226	677	9.0764	0
LearningRate0.0815 BoostRounds4020 - LearningRate0.1605 BoostRounds5000	0.100328	0.00556226	677	18.0374	0
LearningRate0.0815 BoostRounds4020 - LearningRate0.2 BoostRounds5000	0.153526	0.00556226	677	27.6014	0
LearningRate0.121 BoostRounds4020 - LearningRate0.1605 BoostRounds4020	0.0497905	0.00556226	677	8.95148	0
LearningRate0.121 BoostRounds4020 - LearningRate0.2 BoostRounds4020	0.102975	0.00556226	677	18.5131	0
LearningRate0.121 BoostRounds4020 - LearningRate0.0025 BoostRounds5000	-0.13749	0.00556226	677	-24.7183	0
LearningRate0.121 BoostRounds4020 - LearningRate0.042 BoostRounds5000	-0.0948964	0.00556226	677	-17.0608	0
LearningRate0.121 BoostRounds4020 - LearningRate0.0815 BoostRounds5000	-0.0508222	0.00556226	677	-9.13697	0
LearningRate0.121 BoostRounds4020 - LearningRate0.1605 BoostRounds5000	0.0497735	0.00556226	677	8.94842	0
LearningRate0.121 BoostRounds4020 - LearningRate0.2 BoostRounds5000	0.102971	0.00556226	677	18.5125	0
LearningRate0.1605 BoostRounds4020 - LearningRate0.2 BoostRounds4020	0.0531842	0.00556226	677	9.56162	0
LearningRate0.1605 BoostRounds4020 - LearningRate0.0025 BoostRounds5000	-0.18728	0.00556226	677	-33.6698	0
LearningRate0.1605 BoostRounds4020 - LearningRate0.042 BoostRounds5000	-0.144687	0.00556226	677	-26.0122	0
LearningRate0.1605 BoostRounds4020 - LearningRate0.0815 BoostRounds5000	-0.100613	0.00556226	677	-18.0885	0
LearningRate0.1605 BoostRounds4020 - LearningRate0.121 BoostRounds5000	-0.0498602	0.00556226	677	-8.96402	0
LearningRate0.1605 BoostRounds4020 - LearningRate0.2 BoostRounds5000	0.0531809	0.00556226	677	9.56103	0
LearningRate0.2 BoostRounds4020 - LearningRate0.0025 BoostRounds5000	-0.240464	0.00556226	677	-43.2314	0
LearningRate0.2 BoostRounds4020 - LearningRate0.042 BoostRounds5000	-0.197871	0.00556226	677	-35.5739	0
LearningRate0.2 BoostRounds4020 - LearningRate0.0815 BoostRounds5000	-0.153797	0.00556226	677	-27.6501	0
LearningRate0.2 BoostRounds4020 - LearningRate0.121 BoostRounds5000	-0.103044	0.00556226	677	-18.5256	0
LearningRate0.2 BoostRounds4020 - LearningRate0.1605 BoostRounds5000	-0.0532012	0.00556226	677	-9.56468	0
LearningRate0.0025 BoostRounds5000 - LearningRate0.042 BoostRounds5000	0.0425933	0.00556226	677	7.65756	0
LearningRate0.0025 BoostRounds5000 - LearningRate0.0815 BoostRounds5000	0.0866675	0.00556226	677	15.5813	0
LearningRate0.0025 BoostRounds5000 - LearningRate0.121 BoostRounds5000	0.13742	0.00556226	677	24.7058	0
LearningRate0.0025 BoostRounds5000 - LearningRate0.1605 BoostRounds5000	0.187263	0.00556226	677	33.6667	0
LearningRate0.0025 BoostRounds5000 - LearningRate0.2 BoostRounds5000	0.240461	0.00556226	677	43.2308	0
LearningRate0.042 BoostRounds5000 - LearningRate0.0815 BoostRounds5000	0.0440742	0.00556226	677	7.92379	0
LearningRate0.042 BoostRounds5000 - LearningRate0.121 BoostRounds5000	0.0948267	0.00556226	677	17.0482	0
LearningRate0.042 BoostRounds5000 - LearningRate0.1605 BoostRounds5000	0.14467	0.00556226	677	26.0092	0
LearningRate0.042 BoostRounds5000 - LearningRate0.2 BoostRounds5000	0.197868	0.00556226	677	35.5733	0
LearningRate0.0815 BoostRounds5000 - LearningRate0.121 BoostRounds5000	0.0507525	0.00556226	677	9.12444	0
LearningRate0.0815 BoostRounds5000 - LearningRate0.1605 BoostRounds5000	0.100596	0.00556226	677	18.0854	0
LearningRate0.0815 BoostRounds5000 - LearningRate0.2 BoostRounds5000	0.153794	0.00556226	677	27.6495	0
LearningRate0.121 BoostRounds5000 - LearningRate0.1605 BoostRounds5000	0.0498432	0.00556226	677	8.96096	0
LearningRate0.121 BoostRounds5000 - LearningRate0.2 BoostRounds5000	0.103041	0.00556226	677	18.525	0
LearningRate0.1605 BoostRounds5000 - LearningRate0.2 BoostRounds5000	0.053198	0.00556226	677	9.56409	0
LearningRate0.042 BoostRounds2060 - LearningRate0.0815 BoostRounds3040	0.0393594	0.00556226	677	7.07616	8.51421e-10
LearningRate0.0815 BoostRounds1080 - LearningRate0.121 BoostRounds3040	0.0388461	0.00556226	677	6.98387	2.83764e-09
LearningRate0.042 BoostRounds2060 - LearningRate0.0815 BoostRounds4020	0.038682	0.00556226	677	6.95437	3.77024e-09
LearningRate0.0815 BoostRounds1080 - LearningRate0.121 BoostRounds4020	0.0385756	0.00556226	677	6.93523	4.47805e-09
LearningRate0.0815 BoostRounds1080 - LearningRate0.121 BoostRounds5000	0.0385058	0.00556226	677	6.92269	4.99172e-09
LearningRate0.042 BoostRounds2060 - LearningRate0.0815 BoostRounds5000	0.0384148	0.00556226	677	6.90633	5.72775e-09
LearningRate0.0025 BoostRounds100 - LearningRate0.042 BoostRounds1080	0.0383132	0.00556226	677	6.88806	6.64654e-09
LearningRate0.042 BoostRounds1080 - LearningRate0.0815 BoostRounds2060	0.0336	0.00556226	677	6.0407	1.56764e-06
LearningRate0.121 BoostRounds100 - LearningRate0.1605 BoostRounds5000	-0.0334534	0.00556226	677	-6.01435	1.82872e-06
LearningRate0.121 BoostRounds100 - LearningRate0.1605 BoostRounds4020	-0.0334364	0.00556226	677	-6.01129	1.86165e-06
LearningRate0.121 BoostRounds100 - LearningRate0.1605 BoostRounds3040	-0.0333346	0.00556226	677	-5.99299	2.07089e-06
LearningRate0.042 BoostRounds100 - LearningRate0.121 BoostRounds2060	0.0331225	0.00556226	677	5.95486	2.58306e-06
LearningRate0.121 BoostRounds100 - LearningRate0.1605 BoostRounds2060	-0.0326624	0.00556226	677	-5.87215	4.1532e-06
LearningRate0.0815 BoostRounds100 - LearningRate0.121 BoostRounds5000	-0.0318403	0.00556226	677	-5.72434	9.55437e-06
LearningRate0.042 BoostRounds100 - LearningRate0.121 BoostRounds3040	0.0318063	0.00556226	677	5.71822	9.88511e-06
LearningRate0.0815 BoostRounds100 - LearningRate0.121 BoostRounds4020	-0.0317705	0.00556226	677	-5.7118	1.02446e-05
LearningRate0.042 BoostRounds100 - LearningRate0.121 BoostRounds4020	0.0315357	0.00556226	677	5.66958	1.2943e-05
LearningRate0.0815 BoostRounds100 - LearningRate0.121 BoostRounds3040	-0.0314999	0.00556226	677	-5.66315	1.34098e-05
LearningRate0.042 BoostRounds100 - LearningRate0.121 BoostRounds5000	0.0314659	0.00556226	677	5.65704	1.38692e-05
LearningRate0.042 BoostRounds1080 - LearningRate0.0815 BoostRounds3040	0.031025	0.00556226	677	5.57777	2.13963e-05
LearningRate0.042 BoostRounds1080 - LearningRate0.0815 BoostRounds4020	0.0303476	0.00556226	677	5.45598	4.11733e-05
LearningRate0.1605 BoostRounds100 - LearningRate0.2 BoostRounds5000	-0.0302598	0.00556226	677	-5.4402	4.47718e-05
LearningRate0.1605 BoostRounds100 - LearningRate0.2 BoostRounds4020	-0.0302565	0.00556226	677	-5.43961	4.49128e-05
LearningRate0.1605 BoostRounds100 - LearningRate0.2 BoostRounds3040	-0.0302224	0.00556226	677	-5.43347	4.63978e-05
LearningRate0.0815 BoostRounds100 - LearningRate0.121 BoostRounds2060	-0.0301837	0.00556226	677	-5.42652	4.8136e-05
LearningRate0.042 BoostRounds1080 - LearningRate0.0815 BoostRounds5000	0.0300804	0.00556226	677	5.40794	5.30947e-05
LearningRate0.0025 BoostRounds100 - LearningRate0.042 BoostRounds2060	0.0299788	0.00556226	677	5.38968	5.84495e-05
LearningRate0.1605 BoostRounds100 - LearningRate0.2 BoostRounds2060	-0.0299338	0.00556226	677	-5.38158	6.09874e-05
LearningRate0.121 BoostRounds100 - LearningRate0.1605 BoostRounds1080	-0.0277065	0.00556226	677	-4.98116	0.000459585
LearningRate0.0025 BoostRounds100 - LearningRate0.042 BoostRounds3040	0.0267836	0.00556226	677	4.81523	0.00101036
LearningRate0.1605 BoostRounds100 - LearningRate0.2 BoostRounds1080	-0.0261676	0.00556226	677	-4.70449	0.00168055
LearningRate0.0025 BoostRounds100 - LearningRate0.042 BoostRounds4020	0.0252343	0.00556226	677	4.5367	0.00353597
LearningRate0.0025 BoostRounds100 - LearningRate0.042 BoostRounds5000	0.0243195	0.00556226	677	4.37222	0.00709296
LearningRate0.121 BoostRounds100 - LearningRate0.2 BoostRounds1080	0.0238368	0.00556226	677	4.28545	0.0100998
LearningRate0.0815 BoostRounds100 - LearningRate0.1605 BoostRounds1080	0.0237498	0.00556226	677	4.26981	0.010753
LearningRate0.0815 BoostRounds100 - LearningRate0.121 BoostRounds1080	-0.023485	0.00556226	677	-4.2222	0.0129861
LearningRate0.121 BoostRounds100 - LearningRate0.2 BoostRounds2060	0.0200706	0.00556226	677	3.60836	0.109842
LearningRate0.121 BoostRounds100 - LearningRate0.2 BoostRounds3040	0.019782	0.00556226	677	3.55647	0.127913
LearningRate0.121 BoostRounds100 - LearningRate0.2 BoostRounds4020	0.0197479	0.00556226	677	3.55033	0.130198
LearningRate0.121 BoostRounds100 - LearningRate0.2 BoostRounds5000	0.0197446	0.00556226	677	3.54974	0.13042
LearningRate0.042 BoostRounds100 - LearningRate0.0815 BoostRounds5000	-0.0192866	0.00556226	677	-3.46739	0.164244
LearningRate0.042 BoostRounds100 - LearningRate0.0815 BoostRounds4020	-0.0190193	0.00556226	677	-3.41936	0.186787
LearningRate0.0815 BoostRounds100 - LearningRate0.1605 BoostRounds2060	0.0187939	0.00556226	677	3.37882	0.207477
LearningRate0.042 BoostRounds100 - LearningRate0.0815 BoostRounds3040	-0.0183419	0.00556226	677	-3.29756	0.253604
LearningRate0.0025 BoostRounds100 - LearningRate0.0025 BoostRounds5000	-0.0182739	0.00556226	677	-3.28533	0.261082
LearningRate0.0815 BoostRounds100 - LearningRate0.1605 BoostRounds3040	0.0181217	0.00556226	677	3.25798	0.278306
LearningRate0.0815 BoostRounds100 - LearningRate0.1605 BoostRounds4020	0.01802	0.00556226	677	3.23968	0.290203
LearningRate0.0815 BoostRounds100 - LearningRate0.1605 BoostRounds5000	0.0180029	0.00556226	677	3.23662	0.292222
LearningRate0.0025 BoostRounds100 - LearningRate0.0025 BoostRounds4020	-0.0178802	0.00556226	677	-3.21456	0.307018
LearningRate0.0025 BoostRounds100 - LearningRate0.0025 BoostRounds3040	-0.0174233	0.00556226	677	-3.13242	0.365676
LearningRate0.0025 BoostRounds100 - LearningRate0.0025 BoostRounds2060	-0.0165924	0.00556226	677	-2.98302	0.48392
LearningRate0.042 BoostRounds100 - LearningRate0.0815 BoostRounds2060	-0.015767	0.00556226	677	-2.83463	0.60825
LearningRate0.0025 BoostRounds100 - LearningRate0.0025 BoostRounds1080	-0.015474	0.00556226	677	-2.78197	0.651809
LearningRate0.042 BoostRounds1080 - LearningRate0.042 BoostRounds5000	-0.0139938	0.00556226	677	-2.51584	0.842628
LearningRate0.042 BoostRounds1080 - LearningRate0.042 BoostRounds4020	-0.0130789	0.00556226	677	-2.35137	0.921394
LearningRate0.0815 BoostRounds1080 - LearningRate0.0815 BoostRounds5000	-0.0122467	0.00556226	677	-2.20175	0.964713
LearningRate0.0815 BoostRounds1080 - LearningRate0.0815 BoostRounds4020	-0.0119795	0.00556226	677	-2.15371	0.973765
LearningRate0.042 BoostRounds1080 - LearningRate0.042 BoostRounds3040	-0.0115296	0.00556226	677	-2.07283	0.984816
LearningRate0.0815 BoostRounds1080 - LearningRate0.0815 BoostRounds3040	-0.011302	0.00556226	677	-2.03192	0.988763
LearningRate0.0815 BoostRounds1080 - LearningRate0.0815 BoostRounds2060	-0.0087271	0.00556226	677	-1.56898	0.999911
LearningRate0.121 BoostRounds1080 - LearningRate0.121 BoostRounds5000	-0.00835527	0.00556226	677	-1.50214	0.999966
LearningRate0.042 BoostRounds1080 - LearningRate0.042 BoostRounds2060	-0.00833441	0.00556226	677	-1.49838	0.999968
LearningRate0.121 BoostRounds1080 - LearningRate0.121 BoostRounds4020	-0.00828552	0.00556226	677	-1.4896	0.999972
LearningRate0.121 BoostRounds1080 - LearningRate0.121 BoostRounds3040	-0.00801495	0.00556226	677	-1.44095	0.999987
LearningRate0.042 BoostRounds100 - LearningRate0.0815 BoostRounds1080	-0.00703987	0.00556226	677	-1.26565	0.999999
LearningRate0.121 BoostRounds1080 - LearningRate0.121 BoostRounds2060	-0.0066987	0.00556226	677	-1.20431	1
LearningRate0.1605 BoostRounds1080 - LearningRate0.1605 BoostRounds5000	-0.00574686	0.00556226	677	-1.03319	1
LearningRate0.1605 BoostRounds1080 - LearningRate0.1605 BoostRounds4020	-0.00572984	0.00556226	677	-1.03013	1
LearningRate0.042 BoostRounds2060 - LearningRate0.042 BoostRounds5000	-0.00565936	0.00556226	677	-1.01746	1
LearningRate0.1605 BoostRounds1080 - LearningRate0.1605 BoostRounds3040	-0.00562807	0.00556226	677	-1.01183	1
LearningRate0.1605 BoostRounds1080 - LearningRate0.1605 BoostRounds2060	-0.00495591	0.00556226	677	-0.890989	1
LearningRate0.042 BoostRounds2060 - LearningRate0.042 BoostRounds4020	-0.00474451	0.00556226	677	-0.852981	1
LearningRate0.0025 BoostRounds1080 - LearningRate0.0025 BoostRounds2060	-0.00111832	0.00556226	677	-0.201055	1
LearningRate0.0025 BoostRounds1080 - LearningRate0.0025 BoostRounds3040	-0.00194928	0.00556226	677	-0.350448	1
LearningRate0.0025 BoostRounds1080 - LearningRate0.0025 BoostRounds4020	-0.00240621	0.00556226	677	-0.432596	1
LearningRate0.0025 BoostRounds1080 - LearningRate0.0025 BoostRounds5000	-0.00279986	0.00556226	677	-0.503368	1
LearningRate0.2 BoostRounds1080 - LearningRate0.2 BoostRounds2060	-0.00376619	0.00556226	677	-0.677097	1
LearningRate0.2 BoostRounds1080 - LearningRate0.2 BoostRounds3040	-0.00405479	0.00556226	677	-0.728982	1
LearningRate0.2 BoostRounds1080 - LearningRate0.2 BoostRounds4020	-0.00408894	0.00556226	677	-0.735122	1
LearningRate0.2 BoostRounds1080 - LearningRate0.2 BoostRounds5000	-0.00409224	0.00556226	677	-0.735715	1
LearningRate0.0025 BoostRounds2060 - LearningRate0.0025 BoostRounds3040	-0.000830962	0.00556226	677	-0.149393	1
LearningRate0.0025 BoostRounds2060 - LearningRate0.0025 BoostRounds4020	-0.00128789	0.00556226	677	-0.231541	1
LearningRate0.0025 BoostRounds2060 - LearningRate0.0025 BoostRounds5000	-0.00168154	0.00556226	677	-0.302312	1
LearningRate0.042 BoostRounds2060 - LearningRate0.042 BoostRounds3040	-0.00319522	0.00556226	677	-0.574446	1
LearningRate0.0815 BoostRounds2060 - LearningRate0.0815 BoostRounds3040	-0.00257494	0.00556226	677	-0.462931	1
LearningRate0.0815 BoostRounds2060 - LearningRate0.0815 BoostRounds4020	-0.00325237	0.00556226	677	-0.584721	1
LearningRate0.0815 BoostRounds2060 - LearningRate0.0815 BoostRounds5000	-0.00351958	0.00556226	677	-0.63276	1
LearningRate0.121 BoostRounds2060 - LearningRate0.121 BoostRounds3040	-0.00131625	0.00556226	677	-0.236639	1
LearningRate0.121 BoostRounds2060 - LearningRate0.121 BoostRounds4020	-0.00158682	0.00556226	677	-0.285284	1
LearningRate0.121 BoostRounds2060 - LearningRate0.121 BoostRounds5000	-0.00165657	0.00556226	677	-0.297823	1
LearningRate0.1605 BoostRounds2060 - LearningRate0.1605 BoostRounds3040	-0.00067216	0.00556226	677	-0.120843	1
LearningRate0.1605 BoostRounds2060 - LearningRate0.1605 BoostRounds4020	-0.000773929	0.00556226	677	-0.139139	1
LearningRate0.1605 BoostRounds2060 - LearningRate0.1605 BoostRounds5000	-0.00079095	0.00556226	677	-0.142199	1
LearningRate0.2 BoostRounds2060 - LearningRate0.2 BoostRounds3040	-0.000288598	0.00556226	677	-0.0518851	1
LearningRate0.2 BoostRounds2060 - LearningRate0.2 BoostRounds4020	-0.000322753	0.00556226	677	-0.0580254	1
LearningRate0.2 BoostRounds2060 - LearningRate0.2 BoostRounds5000	-0.00032605	0.00556226	677	-0.0586183	1
LearningRate0.0025 BoostRounds3040 - LearningRate0.0025 BoostRounds4020	-0.00045693	0.00556226	677	-0.0821482	1
LearningRate0.0025 BoostRounds3040 - LearningRate0.0025 BoostRounds5000	-0.000850578	0.00556226	677	-0.152919	1
LearningRate0.042 BoostRounds3040 - LearningRate0.042 BoostRounds4020	-0.00154928	0.00556226	677	-0.278535	1
LearningRate0.042 BoostRounds3040 - LearningRate0.042 BoostRounds5000	-0.00246414	0.00556226	677	-0.443011	1
LearningRate0.0815 BoostRounds3040 - LearningRate0.0815 BoostRounds4020	-0.00067743	0.00556226	677	-0.12179	1
LearningRate0.0815 BoostRounds3040 - LearningRate0.0815 BoostRounds5000	-0.000944638	0.00556226	677	-0.16983	1
LearningRate0.121 BoostRounds3040 - LearningRate0.121 BoostRounds4020	-0.000270577	0.00556226	677	-0.0486452	1
LearningRate0.121 BoostRounds3040 - LearningRate0.121 BoostRounds5000	-0.000340324	0.00556226	677	-0.0611845	1
LearningRate0.1605 BoostRounds3040 - LearningRate0.1605 BoostRounds4020	-0.000101769	0.00556226	677	-0.0182963	1
LearningRate0.1605 BoostRounds3040 - LearningRate0.1605 BoostRounds5000	-0.00011879	0.00556226	677	-0.0213565	1
LearningRate0.2 BoostRounds3040 - LearningRate0.2 BoostRounds4020	-3.41541e-05	0.00556226	677	-0.00614032	1
LearningRate0.2 BoostRounds3040 - LearningRate0.2 BoostRounds5000	-3.74516e-05	0.00556226	677	-0.00673316	1
LearningRate0.0025 BoostRounds4020 - LearningRate0.0025 BoostRounds5000	-0.000393648	0.00556226	677	-0.0707713	1
LearningRate0.042 BoostRounds4020 - LearningRate0.042 BoostRounds5000	-0.000914856	0.00556226	677	-0.164476	1
LearningRate0.0815 BoostRounds4020 - LearningRate0.0815 BoostRounds5000	-0.000267208	0.00556226	677	-0.0480394	1
LearningRate0.121 BoostRounds4020 - LearningRate0.121 BoostRounds5000	-6.97465e-05	0.00556226	677	-0.0125392	1
LearningRate0.1605 BoostRounds4020 - LearningRate0.1605 BoostRounds5000	-1.70212e-05	0.00556226	677	-0.00306012	1
LearningRate0.2 BoostRounds4020 - LearningRate0.2 BoostRounds5000	-3.29753e-06	0.00556226	677	-0.000592839	1

## Sheet: Pairwise_overallmodel_Adj_Fleis
contrast	estimate	SE	df	t.ratio	p.value
LearningRate0.0025 BoostRounds100 - LearningRate0.0815 BoostRounds100	0.141851	0.0159106	677	8.9155	0
LearningRate0.0025 BoostRounds100 - LearningRate0.121 BoostRounds100	0.18383	0.0159106	677	11.5539	0
LearningRate0.0025 BoostRounds100 - LearningRate0.1605 BoostRounds100	0.233478	0.0159106	677	14.6744	0
LearningRate0.0025 BoostRounds100 - LearningRate0.2 BoostRounds100	0.264457	0.0159106	677	16.6214	0
LearningRate0.0025 BoostRounds100 - LearningRate0.0025 BoostRounds1080	-0.191003	0.0159106	677	-12.0047	0
LearningRate0.0025 BoostRounds100 - LearningRate0.1605 BoostRounds1080	0.135786	0.0159106	677	8.53432	0
LearningRate0.0025 BoostRounds100 - LearningRate0.2 BoostRounds1080	0.193759	0.0159106	677	12.178	0
LearningRate0.0025 BoostRounds100 - LearningRate0.0025 BoostRounds2060	-0.1913	0.0159106	677	-12.0234	0
LearningRate0.0025 BoostRounds100 - LearningRate0.1605 BoostRounds2060	0.132576	0.0159106	677	8.33251	0
LearningRate0.0025 BoostRounds100 - LearningRate0.2 BoostRounds2060	0.192392	0.0159106	677	12.092	0
LearningRate0.0025 BoostRounds100 - LearningRate0.0025 BoostRounds3040	-0.209257	0.0159106	677	-13.152	0
LearningRate0.0025 BoostRounds100 - LearningRate0.1605 BoostRounds3040	0.132457	0.0159106	677	8.32504	0
LearningRate0.0025 BoostRounds100 - LearningRate0.2 BoostRounds3040	0.191262	0.0159106	677	12.021	0
LearningRate0.0025 BoostRounds100 - LearningRate0.0025 BoostRounds4020	-0.214311	0.0159106	677	-13.4697	0
LearningRate0.0025 BoostRounds100 - LearningRate0.1605 BoostRounds4020	0.132278	0.0159106	677	8.31383	0
LearningRate0.0025 BoostRounds100 - LearningRate0.2 BoostRounds4020	0.191262	0.0159106	677	12.021	0
LearningRate0.0025 BoostRounds100 - LearningRate0.0025 BoostRounds5000	-0.2177	0.0159106	677	-13.6827	0
LearningRate0.0025 BoostRounds100 - LearningRate0.1605 BoostRounds5000	0.132219	0.0159106	677	8.31009	0
LearningRate0.0025 BoostRounds100 - LearningRate0.2 BoostRounds5000	0.191262	0.0159106	677	12.021	0
LearningRate0.042 BoostRounds100 - LearningRate0.1605 BoostRounds100	0.158341	0.0159106	677	9.95186	0
LearningRate0.042 BoostRounds100 - LearningRate0.2 BoostRounds100	0.189319	0.0159106	677	11.8989	0
LearningRate0.042 BoostRounds100 - LearningRate0.0025 BoostRounds1080	-0.266141	0.0159106	677	-16.7272	0
LearningRate0.042 BoostRounds100 - LearningRate0.042 BoostRounds1080	-0.130573	0.0159106	677	-8.20664	0
LearningRate0.042 BoostRounds100 - LearningRate0.2 BoostRounds1080	0.118622	0.0159106	677	7.45549	0
LearningRate0.042 BoostRounds100 - LearningRate0.0025 BoostRounds2060	-0.266438	0.0159106	677	-16.7459	0
LearningRate0.042 BoostRounds100 - LearningRate0.042 BoostRounds2060	-0.139908	0.0159106	677	-8.79337	0
LearningRate0.042 BoostRounds100 - LearningRate0.2 BoostRounds2060	0.117254	0.0159106	677	7.36954	0
LearningRate0.042 BoostRounds100 - LearningRate0.0025 BoostRounds3040	-0.284395	0.0159106	677	-17.8745	0
LearningRate0.042 BoostRounds100 - LearningRate0.042 BoostRounds3040	-0.14633	0.0159106	677	-9.19697	0
LearningRate0.042 BoostRounds100 - LearningRate0.2 BoostRounds3040	0.116124	0.0159106	677	7.29853	0
LearningRate0.042 BoostRounds100 - LearningRate0.0025 BoostRounds4020	-0.289449	0.0159106	677	-18.1921	0
LearningRate0.042 BoostRounds100 - LearningRate0.042 BoostRounds4020	-0.148589	0.0159106	677	-9.33898	0
LearningRate0.042 BoostRounds100 - LearningRate0.2 BoostRounds4020	0.116124	0.0159106	677	7.29853	0
LearningRate0.042 BoostRounds100 - LearningRate0.0025 BoostRounds5000	-0.292838	0.0159106	677	-18.4052	0
LearningRate0.042 BoostRounds100 - LearningRate0.042 BoostRounds5000	-0.151562	0.0159106	677	-9.52584	0
LearningRate0.042 BoostRounds100 - LearningRate0.2 BoostRounds5000	0.116124	0.0159106	677	7.29853	0
LearningRate0.0815 BoostRounds100 - LearningRate0.2 BoostRounds100	0.122605	0.0159106	677	7.70587	0
LearningRate0.0815 BoostRounds100 - LearningRate0.0025 BoostRounds1080	-0.332854	0.0159106	677	-20.9202	0
LearningRate0.0815 BoostRounds100 - LearningRate0.042 BoostRounds1080	-0.197286	0.0159106	677	-12.3997	0
LearningRate0.0815 BoostRounds100 - LearningRate0.0815 BoostRounds1080	-0.115114	0.0159106	677	-7.235	0
LearningRate0.0815 BoostRounds100 - LearningRate0.0025 BoostRounds2060	-0.333151	0.0159106	677	-20.9389	0
LearningRate0.0815 BoostRounds100 - LearningRate0.042 BoostRounds2060	-0.206622	0.0159106	677	-12.9864	0
LearningRate0.0815 BoostRounds100 - LearningRate0.0815 BoostRounds2060	-0.1276	0.0159106	677	-8.01979	0
LearningRate0.0815 BoostRounds100 - LearningRate0.0025 BoostRounds3040	-0.351108	0.0159106	677	-22.0675	0
LearningRate0.0815 BoostRounds100 - LearningRate0.042 BoostRounds3040	-0.213043	0.0159106	677	-13.39	0
LearningRate0.0815 BoostRounds100 - LearningRate0.0815 BoostRounds3040	-0.133308	0.0159106	677	-8.37855	0
LearningRate0.0815 BoostRounds100 - LearningRate0.0025 BoostRounds4020	-0.356162	0.0159106	677	-22.3852	0
LearningRate0.0815 BoostRounds100 - LearningRate0.042 BoostRounds4020	-0.215303	0.0159106	677	-13.532	0
LearningRate0.0815 BoostRounds100 - LearningRate0.0815 BoostRounds4020	-0.132357	0.0159106	677	-8.31876	0
LearningRate0.0815 BoostRounds100 - LearningRate0.0025 BoostRounds5000	-0.359551	0.0159106	677	-22.5982	0
LearningRate0.0815 BoostRounds100 - LearningRate0.042 BoostRounds5000	-0.218276	0.0159106	677	-13.7188	0
LearningRate0.0815 BoostRounds100 - LearningRate0.0815 BoostRounds5000	-0.132714	0.0159106	677	-8.34118	0
LearningRate0.121 BoostRounds100 - LearningRate0.0025 BoostRounds1080	-0.374832	0.0159106	677	-23.5586	0
LearningRate0.121 BoostRounds100 - LearningRate0.042 BoostRounds1080	-0.239265	0.0159106	677	-15.038	0
LearningRate0.121 BoostRounds100 - LearningRate0.0815 BoostRounds1080	-0.157092	0.0159106	677	-9.87339	0
LearningRate0.121 BoostRounds100 - LearningRate0.0025 BoostRounds2060	-0.37513	0.0159106	677	-23.5773	0
LearningRate0.121 BoostRounds100 - LearningRate0.042 BoostRounds2060	-0.2486	0.0159106	677	-15.6248	0
LearningRate0.121 BoostRounds100 - LearningRate0.0815 BoostRounds2060	-0.169578	0.0159106	677	-10.6582	0
LearningRate0.121 BoostRounds100 - LearningRate0.0025 BoostRounds3040	-0.393086	0.0159106	677	-24.7059	0
LearningRate0.121 BoostRounds100 - LearningRate0.042 BoostRounds3040	-0.255022	0.0159106	677	-16.0284	0
LearningRate0.121 BoostRounds100 - LearningRate0.0815 BoostRounds3040	-0.175286	0.0159106	677	-11.0169	0
LearningRate0.121 BoostRounds100 - LearningRate0.0025 BoostRounds4020	-0.398141	0.0159106	677	-25.0235	0
LearningRate0.121 BoostRounds100 - LearningRate0.042 BoostRounds4020	-0.257281	0.0159106	677	-16.1704	0
LearningRate0.121 BoostRounds100 - LearningRate0.0815 BoostRounds4020	-0.174335	0.0159106	677	-10.9571	0
LearningRate0.121 BoostRounds100 - LearningRate0.0025 BoostRounds5000	-0.40153	0.0159106	677	-25.2366	0
LearningRate0.121 BoostRounds100 - LearningRate0.042 BoostRounds5000	-0.260254	0.0159106	677	-16.3572	0
LearningRate0.121 BoostRounds100 - LearningRate0.0815 BoostRounds5000	-0.174692	0.0159106	677	-10.9796	0
LearningRate0.1605 BoostRounds100 - LearningRate0.0025 BoostRounds1080	-0.424481	0.0159106	677	-26.6791	0
LearningRate0.1605 BoostRounds100 - LearningRate0.042 BoostRounds1080	-0.288914	0.0159106	677	-18.1585	0
LearningRate0.1605 BoostRounds100 - LearningRate0.0815 BoostRounds1080	-0.206741	0.0159106	677	-12.9939	0
LearningRate0.1605 BoostRounds100 - LearningRate0.121 BoostRounds1080	-0.152692	0.0159106	677	-9.59684	0
LearningRate0.1605 BoostRounds100 - LearningRate0.0025 BoostRounds2060	-0.424778	0.0159106	677	-26.6978	0
LearningRate0.1605 BoostRounds100 - LearningRate0.042 BoostRounds2060	-0.298249	0.0159106	677	-18.7452	0
LearningRate0.1605 BoostRounds100 - LearningRate0.0815 BoostRounds2060	-0.219227	0.0159106	677	-13.7786	0
LearningRate0.1605 BoostRounds100 - LearningRate0.121 BoostRounds2060	-0.157568	0.0159106	677	-9.90328	0
LearningRate0.1605 BoostRounds100 - LearningRate0.0025 BoostRounds3040	-0.442735	0.0159106	677	-27.8264	0
LearningRate0.1605 BoostRounds100 - LearningRate0.042 BoostRounds3040	-0.30467	0.0159106	677	-19.1488	0
LearningRate0.1605 BoostRounds100 - LearningRate0.0815 BoostRounds3040	-0.224935	0.0159106	677	-14.1374	0
LearningRate0.1605 BoostRounds100 - LearningRate0.121 BoostRounds3040	-0.157686	0.0159106	677	-9.91076	0
LearningRate0.1605 BoostRounds100 - LearningRate0.0025 BoostRounds4020	-0.447789	0.0159106	677	-28.144	0
LearningRate0.1605 BoostRounds100 - LearningRate0.042 BoostRounds4020	-0.30693	0.0159106	677	-19.2908	0
LearningRate0.1605 BoostRounds100 - LearningRate0.0815 BoostRounds4020	-0.223984	0.0159106	677	-14.0776	0
LearningRate0.1605 BoostRounds100 - LearningRate0.121 BoostRounds4020	-0.159173	0.0159106	677	-10.0042	0
LearningRate0.1605 BoostRounds100 - LearningRate0.0025 BoostRounds5000	-0.451178	0.0159106	677	-28.357	0
LearningRate0.1605 BoostRounds100 - LearningRate0.042 BoostRounds5000	-0.309903	0.0159106	677	-19.4777	0
LearningRate0.1605 BoostRounds100 - LearningRate0.0815 BoostRounds5000	-0.224341	0.0159106	677	-14.1	0
LearningRate0.1605 BoostRounds100 - LearningRate0.121 BoostRounds5000	-0.158816	0.0159106	677	-9.98176	0
LearningRate0.2 BoostRounds100 - LearningRate0.0025 BoostRounds1080	-0.455459	0.0159106	677	-28.6261	0
LearningRate0.2 BoostRounds100 - LearningRate0.042 BoostRounds1080	-0.319892	0.0159106	677	-20.1055	0
LearningRate0.2 BoostRounds100 - LearningRate0.0815 BoostRounds1080	-0.237719	0.0159106	677	-14.9409	0
LearningRate0.2 BoostRounds100 - LearningRate0.121 BoostRounds1080	-0.18367	0.0159106	677	-11.5439	0
LearningRate0.2 BoostRounds100 - LearningRate0.1605 BoostRounds1080	-0.12867	0.0159106	677	-8.08706	0
LearningRate0.2 BoostRounds100 - LearningRate0.0025 BoostRounds2060	-0.455757	0.0159106	677	-28.6448	0
LearningRate0.2 BoostRounds100 - LearningRate0.042 BoostRounds2060	-0.329227	0.0159106	677	-20.6923	0
LearningRate0.2 BoostRounds100 - LearningRate0.0815 BoostRounds2060	-0.250205	0.0159106	677	-15.7257	0
LearningRate0.2 BoostRounds100 - LearningRate0.121 BoostRounds2060	-0.188546	0.0159106	677	-11.8503	0
LearningRate0.2 BoostRounds100 - LearningRate0.1605 BoostRounds2060	-0.131881	0.0159106	677	-8.28886	0
LearningRate0.2 BoostRounds100 - LearningRate0.0025 BoostRounds3040	-0.473714	0.0159106	677	-29.7734	0
LearningRate0.2 BoostRounds100 - LearningRate0.042 BoostRounds3040	-0.335649	0.0159106	677	-21.0959	0
LearningRate0.2 BoostRounds100 - LearningRate0.0815 BoostRounds3040	-0.255914	0.0159106	677	-16.0844	0
LearningRate0.2 BoostRounds100 - LearningRate0.121 BoostRounds3040	-0.188665	0.0159106	677	-11.8578	0
LearningRate0.2 BoostRounds100 - LearningRate0.1605 BoostRounds3040	-0.132	0.0159106	677	-8.29633	0
LearningRate0.2 BoostRounds100 - LearningRate0.0025 BoostRounds4020	-0.478768	0.0159106	677	-30.091	0
LearningRate0.2 BoostRounds100 - LearningRate0.042 BoostRounds4020	-0.337908	0.0159106	677	-21.2379	0
LearningRate0.2 BoostRounds100 - LearningRate0.0815 BoostRounds4020	-0.254962	0.0159106	677	-16.0246	0
LearningRate0.2 BoostRounds100 - LearningRate0.121 BoostRounds4020	-0.190151	0.0159106	677	-11.9512	0
LearningRate0.2 BoostRounds100 - LearningRate0.1605 BoostRounds4020	-0.132178	0.0159106	677	-8.30755	0
LearningRate0.2 BoostRounds100 - LearningRate0.0025 BoostRounds5000	-0.482157	0.0159106	677	-30.304	0
LearningRate0.2 BoostRounds100 - LearningRate0.042 BoostRounds5000	-0.340881	0.0159106	677	-21.4247	0
LearningRate0.2 BoostRounds100 - LearningRate0.0815 BoostRounds5000	-0.255319	0.0159106	677	-16.0471	0
LearningRate0.2 BoostRounds100 - LearningRate0.121 BoostRounds5000	-0.189795	0.0159106	677	-11.9288	0
LearningRate0.2 BoostRounds100 - LearningRate0.1605 BoostRounds5000	-0.132238	0.0159106	677	-8.31128	0
LearningRate0.0025 BoostRounds1080 - LearningRate0.042 BoostRounds1080	0.135568	0.0159106	677	8.52056	0
LearningRate0.0025 BoostRounds1080 - LearningRate0.0815 BoostRounds1080	0.217741	0.0159106	677	13.6852	0
LearningRate0.0025 BoostRounds1080 - LearningRate0.121 BoostRounds1080	0.271789	0.0159106	677	17.0822	0
LearningRate0.0025 BoostRounds1080 - LearningRate0.1605 BoostRounds1080	0.326789	0.0159106	677	20.539	0
LearningRate0.0025 BoostRounds1080 - LearningRate0.2 BoostRounds1080	0.384762	0.0159106	677	24.1827	0
LearningRate0.0025 BoostRounds1080 - LearningRate0.042 BoostRounds2060	0.126232	0.0159106	677	7.93384	0
LearningRate0.0025 BoostRounds1080 - LearningRate0.0815 BoostRounds2060	0.205254	0.0159106	677	12.9004	0
LearningRate0.0025 BoostRounds1080 - LearningRate0.121 BoostRounds2060	0.266914	0.0159106	677	16.7758	0
LearningRate0.0025 BoostRounds1080 - LearningRate0.1605 BoostRounds2060	0.323578	0.0159106	677	20.3372	0
LearningRate0.0025 BoostRounds1080 - LearningRate0.2 BoostRounds2060	0.383395	0.0159106	677	24.0967	0
LearningRate0.0025 BoostRounds1080 - LearningRate0.042 BoostRounds3040	0.119811	0.0159106	677	7.53023	0
LearningRate0.0025 BoostRounds1080 - LearningRate0.0815 BoostRounds3040	0.199546	0.0159106	677	12.5417	0
LearningRate0.0025 BoostRounds1080 - LearningRate0.121 BoostRounds3040	0.266795	0.0159106	677	16.7683	0
LearningRate0.0025 BoostRounds1080 - LearningRate0.1605 BoostRounds3040	0.323459	0.0159106	677	20.3298	0
LearningRate0.0025 BoostRounds1080 - LearningRate0.2 BoostRounds3040	0.382265	0.0159106	677	24.0257	0
LearningRate0.0025 BoostRounds1080 - LearningRate0.042 BoostRounds4020	0.117551	0.0159106	677	7.38822	0
LearningRate0.0025 BoostRounds1080 - LearningRate0.0815 BoostRounds4020	0.200497	0.0159106	677	12.6015	0
LearningRate0.0025 BoostRounds1080 - LearningRate0.121 BoostRounds4020	0.265308	0.0159106	677	16.6749	0
LearningRate0.0025 BoostRounds1080 - LearningRate0.1605 BoostRounds4020	0.323281	0.0159106	677	20.3185	0
LearningRate0.0025 BoostRounds1080 - LearningRate0.2 BoostRounds4020	0.382265	0.0159106	677	24.0257	0
LearningRate0.0025 BoostRounds1080 - LearningRate0.042 BoostRounds5000	0.114578	0.0159106	677	7.20137	0
LearningRate0.0025 BoostRounds1080 - LearningRate0.0815 BoostRounds5000	0.200141	0.0159106	677	12.579	0
LearningRate0.0025 BoostRounds1080 - LearningRate0.121 BoostRounds5000	0.265665	0.0159106	677	16.6973	0
LearningRate0.0025 BoostRounds1080 - LearningRate0.1605 BoostRounds5000	0.323222	0.0159106	677	20.3148	0
LearningRate0.0025 BoostRounds1080 - LearningRate0.2 BoostRounds5000	0.382265	0.0159106	677	24.0257	0
LearningRate0.042 BoostRounds1080 - LearningRate0.121 BoostRounds1080	0.136222	0.0159106	677	8.56167	0
LearningRate0.042 BoostRounds1080 - LearningRate0.1605 BoostRounds1080	0.191222	0.0159106	677	12.0185	0
LearningRate0.042 BoostRounds1080 - LearningRate0.2 BoostRounds1080	0.249195	0.0159106	677	15.6621	0
LearningRate0.042 BoostRounds1080 - LearningRate0.0025 BoostRounds2060	-0.135865	0.0159106	677	-8.53925	0
LearningRate0.042 BoostRounds1080 - LearningRate0.121 BoostRounds2060	0.131346	0.0159106	677	8.25523	0
LearningRate0.042 BoostRounds1080 - LearningRate0.1605 BoostRounds2060	0.188011	0.0159106	677	11.8167	0
LearningRate0.042 BoostRounds1080 - LearningRate0.2 BoostRounds2060	0.247827	0.0159106	677	15.5762	0
LearningRate0.042 BoostRounds1080 - LearningRate0.0025 BoostRounds3040	-0.153822	0.0159106	677	-9.66785	0
LearningRate0.042 BoostRounds1080 - LearningRate0.121 BoostRounds3040	0.131227	0.0159106	677	8.24775	0
LearningRate0.042 BoostRounds1080 - LearningRate0.1605 BoostRounds3040	0.187892	0.0159106	677	11.8092	0
LearningRate0.042 BoostRounds1080 - LearningRate0.2 BoostRounds3040	0.246697	0.0159106	677	15.5052	0
LearningRate0.042 BoostRounds1080 - LearningRate0.0025 BoostRounds4020	-0.158876	0.0159106	677	-9.9855	0
LearningRate0.042 BoostRounds1080 - LearningRate0.121 BoostRounds4020	0.129741	0.0159106	677	8.15433	0
LearningRate0.042 BoostRounds1080 - LearningRate0.1605 BoostRounds4020	0.187714	0.0159106	677	11.798	0
LearningRate0.042 BoostRounds1080 - LearningRate0.2 BoostRounds4020	0.246697	0.0159106	677	15.5052	0
LearningRate0.042 BoostRounds1080 - LearningRate0.0025 BoostRounds5000	-0.162265	0.0159106	677	-10.1985	0
LearningRate0.042 BoostRounds1080 - LearningRate0.121 BoostRounds5000	0.130097	0.0159106	677	8.17675	0
LearningRate0.042 BoostRounds1080 - LearningRate0.1605 BoostRounds5000	0.187654	0.0159106	677	11.7942	0
LearningRate0.042 BoostRounds1080 - LearningRate0.2 BoostRounds5000	0.246697	0.0159106	677	15.5052	0
LearningRate0.0815 BoostRounds1080 - LearningRate0.2 BoostRounds1080	0.167022	0.0159106	677	10.4975	0
LearningRate0.0815 BoostRounds1080 - LearningRate0.0025 BoostRounds2060	-0.218038	0.0159106	677	-13.7039	0
LearningRate0.0815 BoostRounds1080 - LearningRate0.2 BoostRounds2060	0.165654	0.0159106	677	10.4115	0
LearningRate0.0815 BoostRounds1080 - LearningRate0.0025 BoostRounds3040	-0.235995	0.0159106	677	-14.8325	0
LearningRate0.0815 BoostRounds1080 - LearningRate0.2 BoostRounds3040	0.164524	0.0159106	677	10.3405	0
LearningRate0.0815 BoostRounds1080 - LearningRate0.0025 BoostRounds4020	-0.241049	0.0159106	677	-15.1502	0
LearningRate0.0815 BoostRounds1080 - LearningRate0.2 BoostRounds4020	0.164524	0.0159106	677	10.3405	0
LearningRate0.0815 BoostRounds1080 - LearningRate0.0025 BoostRounds5000	-0.244438	0.0159106	677	-15.3632	0
LearningRate0.0815 BoostRounds1080 - LearningRate0.2 BoostRounds5000	0.164524	0.0159106	677	10.3405	0
LearningRate0.121 BoostRounds1080 - LearningRate0.0025 BoostRounds2060	-0.272086	0.0159106	677	-17.1009	0
LearningRate0.121 BoostRounds1080 - LearningRate0.042 BoostRounds2060	-0.145557	0.0159106	677	-9.14839	0
LearningRate0.121 BoostRounds1080 - LearningRate0.0025 BoostRounds3040	-0.290043	0.0159106	677	-18.2295	0
LearningRate0.121 BoostRounds1080 - LearningRate0.042 BoostRounds3040	-0.151978	0.0159106	677	-9.552	0
LearningRate0.121 BoostRounds1080 - LearningRate0.0025 BoostRounds4020	-0.295097	0.0159106	677	-18.5472	0
LearningRate0.121 BoostRounds1080 - LearningRate0.042 BoostRounds4020	-0.154238	0.0159106	677	-9.69401	0
LearningRate0.121 BoostRounds1080 - LearningRate0.0025 BoostRounds5000	-0.298486	0.0159106	677	-18.7602	0
LearningRate0.121 BoostRounds1080 - LearningRate0.042 BoostRounds5000	-0.157211	0.0159106	677	-9.88086	0
LearningRate0.1605 BoostRounds1080 - LearningRate0.0025 BoostRounds2060	-0.327086	0.0159106	677	-20.5577	0
LearningRate0.1605 BoostRounds1080 - LearningRate0.042 BoostRounds2060	-0.200557	0.0159106	677	-12.6052	0
LearningRate0.1605 BoostRounds1080 - LearningRate0.0815 BoostRounds2060	-0.121535	0.0159106	677	-7.63861	0
LearningRate0.1605 BoostRounds1080 - LearningRate0.0025 BoostRounds3040	-0.345043	0.0159106	677	-21.6863	0
LearningRate0.1605 BoostRounds1080 - LearningRate0.042 BoostRounds3040	-0.206978	0.0159106	677	-13.0088	0
LearningRate0.1605 BoostRounds1080 - LearningRate0.0815 BoostRounds3040	-0.127243	0.0159106	677	-7.99737	0
LearningRate0.1605 BoostRounds1080 - LearningRate0.0025 BoostRounds4020	-0.350097	0.0159106	677	-22.004	0
LearningRate0.1605 BoostRounds1080 - LearningRate0.042 BoostRounds4020	-0.209238	0.0159106	677	-13.1508	0
LearningRate0.1605 BoostRounds1080 - LearningRate0.0815 BoostRounds4020	-0.126292	0.0159106	677	-7.93757	0
LearningRate0.1605 BoostRounds1080 - LearningRate0.0025 BoostRounds5000	-0.353486	0.0159106	677	-22.217	0
LearningRate0.1605 BoostRounds1080 - LearningRate0.042 BoostRounds5000	-0.212211	0.0159106	677	-13.3377	0
LearningRate0.1605 BoostRounds1080 - LearningRate0.0815 BoostRounds5000	-0.126649	0.0159106	677	-7.96	0
LearningRate0.2 BoostRounds1080 - LearningRate0.0025 BoostRounds2060	-0.385059	0.0159106	677	-24.2014	0
LearningRate0.2 BoostRounds1080 - LearningRate0.042 BoostRounds2060	-0.25853	0.0159106	677	-16.2489	0
LearningRate0.2 BoostRounds1080 - LearningRate0.0815 BoostRounds2060	-0.179508	0.0159106	677	-11.2823	0
LearningRate0.2 BoostRounds1080 - LearningRate0.121 BoostRounds2060	-0.117849	0.0159106	677	-7.40691	0
LearningRate0.2 BoostRounds1080 - LearningRate0.0025 BoostRounds3040	-0.403016	0.0159106	677	-25.33	0
LearningRate0.2 BoostRounds1080 - LearningRate0.042 BoostRounds3040	-0.264951	0.0159106	677	-16.6525	0
LearningRate0.2 BoostRounds1080 - LearningRate0.0815 BoostRounds3040	-0.185216	0.0159106	677	-11.641	0
LearningRate0.2 BoostRounds1080 - LearningRate0.121 BoostRounds3040	-0.117968	0.0159106	677	-7.41438	0
LearningRate0.2 BoostRounds1080 - LearningRate0.0025 BoostRounds4020	-0.40807	0.0159106	677	-25.6476	0
LearningRate0.2 BoostRounds1080 - LearningRate0.042 BoostRounds4020	-0.267211	0.0159106	677	-16.7945	0
LearningRate0.2 BoostRounds1080 - LearningRate0.0815 BoostRounds4020	-0.184265	0.0159106	677	-11.5812	0
LearningRate0.2 BoostRounds1080 - LearningRate0.121 BoostRounds4020	-0.119454	0.0159106	677	-7.50781	0
LearningRate0.2 BoostRounds1080 - LearningRate0.0025 BoostRounds5000	-0.411459	0.0159106	677	-25.8606	0
LearningRate0.2 BoostRounds1080 - LearningRate0.042 BoostRounds5000	-0.270184	0.0159106	677	-16.9813	0
LearningRate0.2 BoostRounds1080 - LearningRate0.0815 BoostRounds5000	-0.184622	0.0159106	677	-11.6037	0
LearningRate0.2 BoostRounds1080 - LearningRate0.121 BoostRounds5000	-0.119097	0.0159106	677	-7.48539	0
LearningRate0.0025 BoostRounds2060 - LearningRate0.042 BoostRounds2060	0.12653	0.0159106	677	7.95252	0
LearningRate0.0025 BoostRounds2060 - LearningRate0.0815 BoostRounds2060	0.205551	0.0159106	677	12.9191	0
LearningRate0.0025 BoostRounds2060 - LearningRate0.121 BoostRounds2060	0.267211	0.0159106	677	16.7945	0
LearningRate0.0025 BoostRounds2060 - LearningRate0.1605 BoostRounds2060	0.323876	0.0159106	677	20.3559	0
LearningRate0.0025 BoostRounds2060 - LearningRate0.2 BoostRounds2060	0.383692	0.0159106	677	24.1154	0
LearningRate0.0025 BoostRounds2060 - LearningRate0.042 BoostRounds3040	0.120108	0.0159106	677	7.54892	0
LearningRate0.0025 BoostRounds2060 - LearningRate0.0815 BoostRounds3040	0.199843	0.0159106	677	12.5604	0
LearningRate0.0025 BoostRounds2060 - LearningRate0.121 BoostRounds3040	0.267092	0.0159106	677	16.787	0
LearningRate0.0025 BoostRounds2060 - LearningRate0.1605 BoostRounds3040	0.323757	0.0159106	677	20.3484	0
LearningRate0.0025 BoostRounds2060 - LearningRate0.2 BoostRounds3040	0.382562	0.0159106	677	24.0444	0
LearningRate0.0025 BoostRounds2060 - LearningRate0.042 BoostRounds4020	0.117849	0.0159106	677	7.40691	0
LearningRate0.0025 BoostRounds2060 - LearningRate0.0815 BoostRounds4020	0.200795	0.0159106	677	12.6201	0
LearningRate0.0025 BoostRounds2060 - LearningRate0.121 BoostRounds4020	0.265605	0.0159106	677	16.6936	0
LearningRate0.0025 BoostRounds2060 - LearningRate0.1605 BoostRounds4020	0.323578	0.0159106	677	20.3372	0
LearningRate0.0025 BoostRounds2060 - LearningRate0.2 BoostRounds4020	0.382562	0.0159106	677	24.0444	0
LearningRate0.0025 BoostRounds2060 - LearningRate0.042 BoostRounds5000	0.114876	0.0159106	677	7.22005	0
LearningRate0.0025 BoostRounds2060 - LearningRate0.0815 BoostRounds5000	0.200438	0.0159106	677	12.5977	0
LearningRate0.0025 BoostRounds2060 - LearningRate0.121 BoostRounds5000	0.265962	0.0159106	677	16.716	0
LearningRate0.0025 BoostRounds2060 - LearningRate0.1605 BoostRounds5000	0.323519	0.0159106	677	20.3335	0
LearningRate0.0025 BoostRounds2060 - LearningRate0.2 BoostRounds5000	0.382562	0.0159106	677	24.0444	0
LearningRate0.042 BoostRounds2060 - LearningRate0.121 BoostRounds2060	0.140681	0.0159106	677	8.84195	0
LearningRate0.042 BoostRounds2060 - LearningRate0.1605 BoostRounds2060	0.197346	0.0159106	677	12.4034	0
LearningRate0.042 BoostRounds2060 - LearningRate0.2 BoostRounds2060	0.257162	0.0159106	677	16.1629	0
LearningRate0.042 BoostRounds2060 - LearningRate0.0025 BoostRounds3040	-0.144486	0.0159106	677	-9.08112	0
LearningRate0.042 BoostRounds2060 - LearningRate0.121 BoostRounds3040	0.140562	0.0159106	677	8.83448	0
LearningRate0.042 BoostRounds2060 - LearningRate0.1605 BoostRounds3040	0.197227	0.0159106	677	12.3959	0
LearningRate0.042 BoostRounds2060 - LearningRate0.2 BoostRounds3040	0.256032	0.0159106	677	16.0919	0
LearningRate0.042 BoostRounds2060 - LearningRate0.0025 BoostRounds4020	-0.149541	0.0159106	677	-9.39878	0
LearningRate0.042 BoostRounds2060 - LearningRate0.121 BoostRounds4020	0.139076	0.0159106	677	8.74105	0
LearningRate0.042 BoostRounds2060 - LearningRate0.1605 BoostRounds4020	0.197049	0.0159106	677	12.3847	0
LearningRate0.042 BoostRounds2060 - LearningRate0.2 BoostRounds4020	0.256032	0.0159106	677	16.0919	0
LearningRate0.042 BoostRounds2060 - LearningRate0.0025 BoostRounds5000	-0.15293	0.0159106	677	-9.61179	0
LearningRate0.042 BoostRounds2060 - LearningRate0.121 BoostRounds5000	0.139432	0.0159106	677	8.76347	0
LearningRate0.042 BoostRounds2060 - LearningRate0.1605 BoostRounds5000	0.196989	0.0159106	677	12.381	0
LearningRate0.042 BoostRounds2060 - LearningRate0.2 BoostRounds5000	0.256032	0.0159106	677	16.0919	0
LearningRate0.0815 BoostRounds2060 - LearningRate0.1605 BoostRounds2060	0.118324	0.0159106	677	7.4368	0
LearningRate0.0815 BoostRounds2060 - LearningRate0.2 BoostRounds2060	0.178141	0.0159106	677	11.1963	0
LearningRate0.0815 BoostRounds2060 - LearningRate0.0025 BoostRounds3040	-0.223508	0.0159106	677	-14.0477	0
LearningRate0.0815 BoostRounds2060 - LearningRate0.1605 BoostRounds3040	0.118205	0.0159106	677	7.42933	0
LearningRate0.0815 BoostRounds2060 - LearningRate0.2 BoostRounds3040	0.177011	0.0159106	677	11.1253	0
LearningRate0.0815 BoostRounds2060 - LearningRate0.0025 BoostRounds4020	-0.228562	0.0159106	677	-14.3654	0
LearningRate0.0815 BoostRounds2060 - LearningRate0.1605 BoostRounds4020	0.118027	0.0159106	677	7.41812	0
LearningRate0.0815 BoostRounds2060 - LearningRate0.2 BoostRounds4020	0.177011	0.0159106	677	11.1253	0
LearningRate0.0815 BoostRounds2060 - LearningRate0.0025 BoostRounds5000	-0.231951	0.0159106	677	-14.5784	0
LearningRate0.0815 BoostRounds2060 - LearningRate0.1605 BoostRounds5000	0.117968	0.0159106	677	7.41438	0
LearningRate0.0815 BoostRounds2060 - LearningRate0.2 BoostRounds5000	0.177011	0.0159106	677	11.1253	0
LearningRate0.121 BoostRounds2060 - LearningRate0.2 BoostRounds2060	0.116481	0.0159106	677	7.32095	0
LearningRate0.121 BoostRounds2060 - LearningRate0.0025 BoostRounds3040	-0.285168	0.0159106	677	-17.9231	0
LearningRate0.121 BoostRounds2060 - LearningRate0.042 BoostRounds3040	-0.147103	0.0159106	677	-9.24556	0
LearningRate0.121 BoostRounds2060 - LearningRate0.2 BoostRounds3040	0.115351	0.0159106	677	7.24995	0
LearningRate0.121 BoostRounds2060 - LearningRate0.0025 BoostRounds4020	-0.290222	0.0159106	677	-18.2407	0
LearningRate0.121 BoostRounds2060 - LearningRate0.042 BoostRounds4020	-0.149362	0.0159106	677	-9.38756	0
LearningRate0.121 BoostRounds2060 - LearningRate0.2 BoostRounds4020	0.115351	0.0159106	677	7.24995	0
LearningRate0.121 BoostRounds2060 - LearningRate0.0025 BoostRounds5000	-0.293611	0.0159106	677	-18.4537	0
LearningRate0.121 BoostRounds2060 - LearningRate0.042 BoostRounds5000	-0.152335	0.0159106	677	-9.57442	0
LearningRate0.121 BoostRounds2060 - LearningRate0.2 BoostRounds5000	0.115351	0.0159106	677	7.24995	0
LearningRate0.1605 BoostRounds2060 - LearningRate0.0025 BoostRounds3040	-0.341832	0.0159106	677	-21.4845	0
LearningRate0.1605 BoostRounds2060 - LearningRate0.042 BoostRounds3040	-0.203768	0.0159106	677	-12.807	0
LearningRate0.1605 BoostRounds2060 - LearningRate0.0815 BoostRounds3040	-0.124032	0.0159106	677	-7.79557	0
LearningRate0.1605 BoostRounds2060 - LearningRate0.0025 BoostRounds4020	-0.346886	0.0159106	677	-21.8022	0
LearningRate0.1605 BoostRounds2060 - LearningRate0.042 BoostRounds4020	-0.206027	0.0159106	677	-12.949	0
LearningRate0.1605 BoostRounds2060 - LearningRate0.0815 BoostRounds4020	-0.123081	0.0159106	677	-7.73577	0
LearningRate0.1605 BoostRounds2060 - LearningRate0.0025 BoostRounds5000	-0.350276	0.0159106	677	-22.0152	0
LearningRate0.1605 BoostRounds2060 - LearningRate0.042 BoostRounds5000	-0.209	0.0159106	677	-13.1359	0
LearningRate0.1605 BoostRounds2060 - LearningRate0.0815 BoostRounds5000	-0.123438	0.0159106	677	-7.75819	0
LearningRate0.2 BoostRounds2060 - LearningRate0.0025 BoostRounds3040	-0.401649	0.0159106	677	-25.244	0
LearningRate0.2 BoostRounds2060 - LearningRate0.042 BoostRounds3040	-0.263584	0.0159106	677	-16.5665	0
LearningRate0.2 BoostRounds2060 - LearningRate0.0815 BoostRounds3040	-0.183849	0.0159106	677	-11.5551	0
LearningRate0.2 BoostRounds2060 - LearningRate0.121 BoostRounds3040	-0.1166	0.0159106	677	-7.32843	0
LearningRate0.2 BoostRounds2060 - LearningRate0.0025 BoostRounds4020	-0.406703	0.0159106	677	-25.5617	0
LearningRate0.2 BoostRounds2060 - LearningRate0.042 BoostRounds4020	-0.265843	0.0159106	677	-16.7085	0
LearningRate0.2 BoostRounds2060 - LearningRate0.0815 BoostRounds4020	-0.182897	0.0159106	677	-11.4953	0
LearningRate0.2 BoostRounds2060 - LearningRate0.121 BoostRounds4020	-0.118086	0.0159106	677	-7.42186	0
LearningRate0.2 BoostRounds2060 - LearningRate0.0025 BoostRounds5000	-0.410092	0.0159106	677	-25.7747	0
LearningRate0.2 BoostRounds2060 - LearningRate0.042 BoostRounds5000	-0.268816	0.0159106	677	-16.8954	0
LearningRate0.2 BoostRounds2060 - LearningRate0.0815 BoostRounds5000	-0.183254	0.0159106	677	-11.5177	0
LearningRate0.2 BoostRounds2060 - LearningRate0.121 BoostRounds5000	-0.11773	0.0159106	677	-7.39943	0
LearningRate0.0025 BoostRounds3040 - LearningRate0.042 BoostRounds3040	0.138065	0.0159106	677	8.67752	0
LearningRate0.0025 BoostRounds3040 - LearningRate0.0815 BoostRounds3040	0.2178	0.0159106	677	13.689	0
LearningRate0.0025 BoostRounds3040 - LearningRate0.121 BoostRounds3040	0.285049	0.0159106	677	17.9156	0
LearningRate0.0025 BoostRounds3040 - LearningRate0.1605 BoostRounds3040	0.341714	0.0159106	677	21.477	0
LearningRate0.0025 BoostRounds3040 - LearningRate0.2 BoostRounds3040	0.400519	0.0159106	677	25.173	0
LearningRate0.0025 BoostRounds3040 - LearningRate0.042 BoostRounds4020	0.135805	0.0159106	677	8.53551	0
LearningRate0.0025 BoostRounds3040 - LearningRate0.0815 BoostRounds4020	0.218751	0.0159106	677	13.7487	0
LearningRate0.0025 BoostRounds3040 - LearningRate0.121 BoostRounds4020	0.283562	0.0159106	677	17.8222	0
LearningRate0.0025 BoostRounds3040 - LearningRate0.1605 BoostRounds4020	0.341535	0.0159106	677	21.4658	0
LearningRate0.0025 BoostRounds3040 - LearningRate0.2 BoostRounds4020	0.400519	0.0159106	677	25.173	0
LearningRate0.0025 BoostRounds3040 - LearningRate0.042 BoostRounds5000	0.132832	0.0159106	677	8.34865	0
LearningRate0.0025 BoostRounds3040 - LearningRate0.0815 BoostRounds5000	0.218395	0.0159106	677	13.7263	0
LearningRate0.0025 BoostRounds3040 - LearningRate0.121 BoostRounds5000	0.283919	0.0159106	677	17.8446	0
LearningRate0.0025 BoostRounds3040 - LearningRate0.1605 BoostRounds5000	0.341476	0.0159106	677	21.4621	0
LearningRate0.0025 BoostRounds3040 - LearningRate0.2 BoostRounds5000	0.400519	0.0159106	677	25.173	0
LearningRate0.042 BoostRounds3040 - LearningRate0.121 BoostRounds3040	0.146984	0.0159106	677	9.23808	0
LearningRate0.042 BoostRounds3040 - LearningRate0.1605 BoostRounds3040	0.203649	0.0159106	677	12.7995	0
LearningRate0.042 BoostRounds3040 - LearningRate0.2 BoostRounds3040	0.262454	0.0159106	677	16.4955	0
LearningRate0.042 BoostRounds3040 - LearningRate0.0025 BoostRounds4020	-0.143119	0.0159106	677	-8.99517	0
LearningRate0.042 BoostRounds3040 - LearningRate0.121 BoostRounds4020	0.145497	0.0159106	677	9.14465	0
LearningRate0.042 BoostRounds3040 - LearningRate0.1605 BoostRounds4020	0.20347	0.0159106	677	12.7883	0
LearningRate0.042 BoostRounds3040 - LearningRate0.2 BoostRounds4020	0.262454	0.0159106	677	16.4955	0
LearningRate0.042 BoostRounds3040 - LearningRate0.0025 BoostRounds5000	-0.146508	0.0159106	677	-9.20818	0
LearningRate0.042 BoostRounds3040 - LearningRate0.121 BoostRounds5000	0.145854	0.0159106	677	9.16708	0
LearningRate0.042 BoostRounds3040 - LearningRate0.1605 BoostRounds5000	0.203411	0.0159106	677	12.7846	0
LearningRate0.042 BoostRounds3040 - LearningRate0.2 BoostRounds5000	0.262454	0.0159106	677	16.4955	0
LearningRate0.0815 BoostRounds3040 - LearningRate0.1605 BoostRounds3040	0.123914	0.0159106	677	7.78809	0
LearningRate0.0815 BoostRounds3040 - LearningRate0.2 BoostRounds3040	0.182719	0.0159106	677	11.4841	0
LearningRate0.0815 BoostRounds3040 - LearningRate0.0025 BoostRounds4020	-0.222854	0.0159106	677	-14.0066	0
LearningRate0.0815 BoostRounds3040 - LearningRate0.1605 BoostRounds4020	0.123735	0.0159106	677	7.77688	0
LearningRate0.0815 BoostRounds3040 - LearningRate0.2 BoostRounds4020	0.182719	0.0159106	677	11.4841	0
LearningRate0.0815 BoostRounds3040 - LearningRate0.0025 BoostRounds5000	-0.226243	0.0159106	677	-14.2196	0
LearningRate0.0815 BoostRounds3040 - LearningRate0.1605 BoostRounds5000	0.123676	0.0159106	677	7.77314	0
LearningRate0.0815 BoostRounds3040 - LearningRate0.2 BoostRounds5000	0.182719	0.0159106	677	11.4841	0
LearningRate0.121 BoostRounds3040 - LearningRate0.2 BoostRounds3040	0.11547	0.0159106	677	7.25742	0
LearningRate0.121 BoostRounds3040 - LearningRate0.0025 BoostRounds4020	-0.290103	0.0159106	677	-18.2333	0
LearningRate0.121 BoostRounds3040 - LearningRate0.042 BoostRounds4020	-0.149243	0.0159106	677	-9.38009	0
LearningRate0.121 BoostRounds3040 - LearningRate0.2 BoostRounds4020	0.11547	0.0159106	677	7.25742	0
LearningRate0.121 BoostRounds3040 - LearningRate0.0025 BoostRounds5000	-0.293492	0.0159106	677	-18.4463	0
LearningRate0.121 BoostRounds3040 - LearningRate0.042 BoostRounds5000	-0.152216	0.0159106	677	-9.56694	0
LearningRate0.121 BoostRounds3040 - LearningRate0.2 BoostRounds5000	0.11547	0.0159106	677	7.25742	0
LearningRate0.1605 BoostRounds3040 - LearningRate0.0025 BoostRounds4020	-0.346768	0.0159106	677	-21.7947	0
LearningRate0.1605 BoostRounds3040 - LearningRate0.042 BoostRounds4020	-0.205908	0.0159106	677	-12.9415	0
LearningRate0.1605 BoostRounds3040 - LearningRate0.0815 BoostRounds4020	-0.122962	0.0159106	677	-7.7283	0
LearningRate0.1605 BoostRounds3040 - LearningRate0.0025 BoostRounds5000	-0.350157	0.0159106	677	-22.0077	0
LearningRate0.1605 BoostRounds3040 - LearningRate0.042 BoostRounds5000	-0.208881	0.0159106	677	-13.1284	0
LearningRate0.1605 BoostRounds3040 - LearningRate0.0815 BoostRounds5000	-0.123319	0.0159106	677	-7.75072	0
LearningRate0.2 BoostRounds3040 - LearningRate0.0025 BoostRounds4020	-0.405573	0.0159106	677	-25.4907	0
LearningRate0.2 BoostRounds3040 - LearningRate0.042 BoostRounds4020	-0.264714	0.0159106	677	-16.6375	0
LearningRate0.2 BoostRounds3040 - LearningRate0.0815 BoostRounds4020	-0.181768	0.0159106	677	-11.4243	0
LearningRate0.2 BoostRounds3040 - LearningRate0.121 BoostRounds4020	-0.116957	0.0159106	677	-7.35085	0
LearningRate0.2 BoostRounds3040 - LearningRate0.0025 BoostRounds5000	-0.408962	0.0159106	677	-25.7037	0
LearningRate0.2 BoostRounds3040 - LearningRate0.042 BoostRounds5000	-0.267686	0.0159106	677	-16.8244	0
LearningRate0.2 BoostRounds3040 - LearningRate0.0815 BoostRounds5000	-0.182124	0.0159106	677	-11.4467	0
LearningRate0.2 BoostRounds3040 - LearningRate0.121 BoostRounds5000	-0.1166	0.0159106	677	-7.32843	0
LearningRate0.0025 BoostRounds4020 - LearningRate0.042 BoostRounds4020	0.140859	0.0159106	677	8.85316	0
LearningRate0.0025 BoostRounds4020 - LearningRate0.0815 BoostRounds4020	0.223805	0.0159106	677	14.0664	0
LearningRate0.0025 BoostRounds4020 - LearningRate0.121 BoostRounds4020	0.288616	0.0159106	677	18.1398	0
LearningRate0.0025 BoostRounds4020 - LearningRate0.1605 BoostRounds4020	0.346589	0.0159106	677	21.7835	0
LearningRate0.0025 BoostRounds4020 - LearningRate0.2 BoostRounds4020	0.405573	0.0159106	677	25.4907	0
LearningRate0.0025 BoostRounds4020 - LearningRate0.042 BoostRounds5000	0.137886	0.0159106	677	8.66631	0
LearningRate0.0025 BoostRounds4020 - LearningRate0.0815 BoostRounds5000	0.223449	0.0159106	677	14.044	0
LearningRate0.0025 BoostRounds4020 - LearningRate0.121 BoostRounds5000	0.288973	0.0159106	677	18.1622	0
LearningRate0.0025 BoostRounds4020 - LearningRate0.1605 BoostRounds5000	0.34653	0.0159106	677	21.7797	0
LearningRate0.0025 BoostRounds4020 - LearningRate0.2 BoostRounds5000	0.405573	0.0159106	677	25.4907	0
LearningRate0.042 BoostRounds4020 - LearningRate0.121 BoostRounds4020	0.147757	0.0159106	677	9.28666	0
LearningRate0.042 BoostRounds4020 - LearningRate0.1605 BoostRounds4020	0.20573	0.0159106	677	12.9303	0
LearningRate0.042 BoostRounds4020 - LearningRate0.2 BoostRounds4020	0.264714	0.0159106	677	16.6375	0
LearningRate0.042 BoostRounds4020 - LearningRate0.0025 BoostRounds5000	-0.144249	0.0159106	677	-9.06617	0
LearningRate0.042 BoostRounds4020 - LearningRate0.121 BoostRounds5000	0.148114	0.0159106	677	9.30909	0
LearningRate0.042 BoostRounds4020 - LearningRate0.1605 BoostRounds5000	0.20567	0.0159106	677	12.9266	0
LearningRate0.042 BoostRounds4020 - LearningRate0.2 BoostRounds5000	0.264714	0.0159106	677	16.6375	0
LearningRate0.0815 BoostRounds4020 - LearningRate0.1605 BoostRounds4020	0.122784	0.0159106	677	7.71709	0
LearningRate0.0815 BoostRounds4020 - LearningRate0.2 BoostRounds4020	0.181768	0.0159106	677	11.4243	0
LearningRate0.0815 BoostRounds4020 - LearningRate0.0025 BoostRounds5000	-0.227195	0.0159106	677	-14.2794	0
LearningRate0.0815 BoostRounds4020 - LearningRate0.1605 BoostRounds5000	0.122724	0.0159106	677	7.71335	0
LearningRate0.0815 BoostRounds4020 - LearningRate0.2 BoostRounds5000	0.181768	0.0159106	677	11.4243	0
LearningRate0.121 BoostRounds4020 - LearningRate0.2 BoostRounds4020	0.116957	0.0159106	677	7.35085	0
LearningRate0.121 BoostRounds4020 - LearningRate0.0025 BoostRounds5000	-0.292005	0.0159106	677	-18.3528	0
LearningRate0.121 BoostRounds4020 - LearningRate0.042 BoostRounds5000	-0.15073	0.0159106	677	-9.47352	0
LearningRate0.121 BoostRounds4020 - LearningRate0.2 BoostRounds5000	0.116957	0.0159106	677	7.35085	0
LearningRate0.1605 BoostRounds4020 - LearningRate0.0025 BoostRounds5000	-0.349978	0.0159106	677	-21.9965	0
LearningRate0.1605 BoostRounds4020 - LearningRate0.042 BoostRounds5000	-0.208703	0.0159106	677	-13.1172	0
LearningRate0.1605 BoostRounds4020 - LearningRate0.0815 BoostRounds5000	-0.123141	0.0159106	677	-7.73951	0
LearningRate0.2 BoostRounds4020 - LearningRate0.0025 BoostRounds5000	-0.408962	0.0159106	677	-25.7037	0
LearningRate0.2 BoostRounds4020 - LearningRate0.042 BoostRounds5000	-0.267686	0.0159106	677	-16.8244	0
LearningRate0.2 BoostRounds4020 - LearningRate0.0815 BoostRounds5000	-0.182124	0.0159106	677	-11.4467	0
LearningRate0.2 BoostRounds4020 - LearningRate0.121 BoostRounds5000	-0.1166	0.0159106	677	-7.32843	0
LearningRate0.0025 BoostRounds5000 - LearningRate0.042 BoostRounds5000	0.141276	0.0159106	677	8.87932	0
LearningRate0.0025 BoostRounds5000 - LearningRate0.0815 BoostRounds5000	0.226838	0.0159106	677	14.257	0
LearningRate0.0025 BoostRounds5000 - LearningRate0.121 BoostRounds5000	0.292362	0.0159106	677	18.3753	0
LearningRate0.0025 BoostRounds5000 - LearningRate0.1605 BoostRounds5000	0.349919	0.0159106	677	21.9928	0
LearningRate0.0025 BoostRounds5000 - LearningRate0.2 BoostRounds5000	0.408962	0.0159106	677	25.7037	0
LearningRate0.042 BoostRounds5000 - LearningRate0.121 BoostRounds5000	0.151086	0.0159106	677	9.49594	0
LearningRate0.042 BoostRounds5000 - LearningRate0.1605 BoostRounds5000	0.208643	0.0159106	677	13.1134	0
LearningRate0.042 BoostRounds5000 - LearningRate0.2 BoostRounds5000	0.267686	0.0159106	677	16.8244	0
LearningRate0.0815 BoostRounds5000 - LearningRate0.1605 BoostRounds5000	0.123081	0.0159106	677	7.73577	0
LearningRate0.0815 BoostRounds5000 - LearningRate0.2 BoostRounds5000	0.182124	0.0159106	677	11.4467	0
LearningRate0.121 BoostRounds5000 - LearningRate0.2 BoostRounds5000	0.1166	0.0159106	677	7.32843	0
LearningRate0.121 BoostRounds1080 - LearningRate0.2 BoostRounds1080	0.112973	0.0159106	677	7.10047	4.99793e-10
LearningRate0.121 BoostRounds1080 - LearningRate0.2 BoostRounds2060	0.111605	0.0159106	677	7.01451	2.04149e-09
LearningRate0.121 BoostRounds1080 - LearningRate0.2 BoostRounds3040	0.110476	0.0159106	677	6.94351	4.16102e-09
LearningRate0.121 BoostRounds1080 - LearningRate0.2 BoostRounds4020	0.110476	0.0159106	677	6.94351	4.16102e-09
LearningRate0.121 BoostRounds1080 - LearningRate0.2 BoostRounds5000	0.110476	0.0159106	677	6.94351	4.16102e-09
LearningRate0.121 BoostRounds100 - LearningRate0.121 BoostRounds4020	-0.109524	0.0159106	677	-6.88372	6.88175e-09
LearningRate0.121 BoostRounds100 - LearningRate0.121 BoostRounds5000	-0.109168	0.0159106	677	-6.86129	8.20443e-09
LearningRate0.0815 BoostRounds1080 - LearningRate0.1605 BoostRounds1080	0.109049	0.0159106	677	6.85382	8.68936e-09
LearningRate0.042 BoostRounds100 - LearningRate0.121 BoostRounds100	0.108692	0.0159106	677	6.8314	1.02915e-08
LearningRate0.121 BoostRounds100 - LearningRate0.121 BoostRounds3040	-0.108038	0.0159106	677	-6.79029	1.38966e-08
LearningRate0.121 BoostRounds100 - LearningRate0.121 BoostRounds2060	-0.107919	0.0159106	677	-6.78281	1.46596e-08
LearningRate0.0815 BoostRounds1080 - LearningRate0.1605 BoostRounds2060	0.105838	0.0159106	677	6.65202	3.59085e-08
LearningRate0.0815 BoostRounds1080 - LearningRate0.1605 BoostRounds3040	0.105719	0.0159106	677	6.64454	3.77304e-08
LearningRate0.0815 BoostRounds1080 - LearningRate0.1605 BoostRounds4020	0.105541	0.0159106	677	6.63333	4.06276e-08
LearningRate0.0815 BoostRounds1080 - LearningRate0.1605 BoostRounds5000	0.105481	0.0159106	677	6.62959	4.16391e-08
LearningRate0.0815 BoostRounds1080 - LearningRate0.042 BoostRounds5000	-0.103162	0.0159106	677	-6.48385	1.06373e-07
LearningRate0.121 BoostRounds100 - LearningRate0.121 BoostRounds1080	-0.103043	0.0159106	677	-6.47637	1.11511e-07
LearningRate0.1605 BoostRounds100 - LearningRate0.1605 BoostRounds5000	-0.101259	0.0159106	677	-6.36426	2.24349e-07
LearningRate0.1605 BoostRounds100 - LearningRate0.1605 BoostRounds4020	-0.1012	0.0159106	677	-6.36052	2.2958e-07
LearningRate0.1605 BoostRounds100 - LearningRate0.1605 BoostRounds3040	-0.101022	0.0159106	677	-6.34931	2.45994e-07
LearningRate0.1605 BoostRounds100 - LearningRate0.1605 BoostRounds2060	-0.100903	0.0159106	677	-6.34184	2.57565e-07
LearningRate0.0815 BoostRounds1080 - LearningRate0.042 BoostRounds4020	-0.100189	0.0159106	677	-6.29699	3.38938e-07
LearningRate0.0815 BoostRounds1080 - LearningRate0.042 BoostRounds3040	-0.0979297	0.0159106	677	-6.15498	7.97947e-07
LearningRate0.1605 BoostRounds100 - LearningRate0.1605 BoostRounds1080	-0.0976919	0.0159106	677	-6.14004	8.72232e-07
LearningRate0.0815 BoostRounds100 - LearningRate0.1605 BoostRounds100	0.091627	0.0159106	677	5.75885	7.87944e-06
LearningRate0.0815 BoostRounds1080 - LearningRate0.042 BoostRounds2060	-0.0915081	0.0159106	677	-5.75138	8.21605e-06
LearningRate0.0815 BoostRounds2060 - LearningRate0.042 BoostRounds5000	-0.0906757	0.0159106	677	-5.69906	1.09955e-05
LearningRate0.0815 BoostRounds2060 - LearningRate0.042 BoostRounds4020	-0.0877027	0.0159106	677	-5.5122	3.04894e-05
LearningRate0.0815 BoostRounds4020 - LearningRate0.042 BoostRounds5000	-0.0859189	0.0159106	677	-5.40009	5.53361e-05
LearningRate0.042 BoostRounds5000 - LearningRate0.0815 BoostRounds5000	0.0855622	0.0159106	677	5.37767	6.22513e-05
LearningRate0.0815 BoostRounds2060 - LearningRate0.042 BoostRounds3040	-0.0854432	0.0159106	677	-5.3702	6.47363e-05
LearningRate0.0815 BoostRounds3040 - LearningRate0.042 BoostRounds5000	-0.0849676	0.0159106	677	-5.3403	7.56671e-05
LearningRate0.042 BoostRounds4020 - LearningRate0.0815 BoostRounds4020	0.0829459	0.0159106	677	5.21324	0.000145413
LearningRate0.042 BoostRounds4020 - LearningRate0.0815 BoostRounds5000	0.0825892	0.0159106	677	5.19081	0.000162906
LearningRate0.042 BoostRounds1080 - LearningRate0.0815 BoostRounds1080	0.082173	0.0159106	677	5.16466	0.000185872
LearningRate0.0815 BoostRounds3040 - LearningRate0.042 BoostRounds4020	-0.0819946	0.0159106	677	-5.15344	0.000196639
LearningRate0.0025 BoostRounds100 - LearningRate0.121 BoostRounds1080	0.0807864	0.0159106	677	5.07751	0.000286964
LearningRate0.042 BoostRounds3040 - LearningRate0.0815 BoostRounds4020	0.0806865	0.0159106	677	5.07123	0.000296
LearningRate0.121 BoostRounds100 - LearningRate0.2 BoostRounds100	0.080627	0.0159106	677	5.06749	0.000301504
LearningRate0.042 BoostRounds3040 - LearningRate0.0815 BoostRounds5000	0.0803297	0.0159106	677	5.04881	0.000330526
LearningRate0.042 BoostRounds3040 - LearningRate0.0815 BoostRounds3040	0.0797351	0.0159106	677	5.01143	0.000396783
LearningRate0.042 BoostRounds2060 - LearningRate0.0815 BoostRounds2060	0.0790216	0.0159106	677	4.96659	0.000493088
LearningRate0.0025 BoostRounds100 - LearningRate0.042 BoostRounds5000	-0.0764244	0.0159106	677	-4.80335	0.00106776
LearningRate0.0025 BoostRounds100 - LearningRate0.121 BoostRounds2060	0.0759108	0.0159106	677	4.77107	0.00123971
LearningRate0.0025 BoostRounds100 - LearningRate0.121 BoostRounds3040	0.0757918	0.0159106	677	4.76359	0.0012831
LearningRate0.0025 BoostRounds100 - LearningRate0.042 BoostRounds100	0.0751378	0.0159106	677	4.72249	0.00154862
LearningRate0.0025 BoostRounds100 - LearningRate0.121 BoostRounds5000	0.0746621	0.0159106	677	4.69259	0.00177348
LearningRate0.0025 BoostRounds100 - LearningRate0.121 BoostRounds4020	0.0743054	0.0159106	677	4.67017	0.00196197
LearningRate0.042 BoostRounds2060 - LearningRate0.0815 BoostRounds4020	0.0742649	0.0159106	677	4.66762	0.00198452
LearningRate0.042 BoostRounds2060 - LearningRate0.0815 BoostRounds5000	0.0739081	0.0159106	677	4.6452	0.00219402
LearningRate0.0025 BoostRounds100 - LearningRate0.042 BoostRounds4020	-0.0734514	0.0159106	677	-4.6165	0.00249267
LearningRate0.042 BoostRounds2060 - LearningRate0.0815 BoostRounds3040	0.0733135	0.0159106	677	4.60783	0.00259009
LearningRate0.2 BoostRounds100 - LearningRate0.2 BoostRounds5000	-0.0731946	0.0159106	677	-4.60036	0.00267697
LearningRate0.2 BoostRounds100 - LearningRate0.2 BoostRounds4020	-0.0731946	0.0159106	677	-4.60036	0.00267697
LearningRate0.2 BoostRounds100 - LearningRate0.2 BoostRounds3040	-0.0731946	0.0159106	677	-4.60036	0.00267697
LearningRate0.121 BoostRounds1080 - LearningRate0.0815 BoostRounds3040	-0.0722432	0.0159106	677	-4.54056	0.00347724
LearningRate0.2 BoostRounds100 - LearningRate0.2 BoostRounds2060	-0.0720649	0.0159106	677	-4.52935	0.00365027
LearningRate0.121 BoostRounds1080 - LearningRate0.0815 BoostRounds5000	-0.0716486	0.0159106	677	-4.50319	0.00408581
LearningRate0.121 BoostRounds1080 - LearningRate0.0815 BoostRounds4020	-0.0712919	0.0159106	677	-4.48077	0.00449726
LearningRate0.0025 BoostRounds100 - LearningRate0.042 BoostRounds3040	-0.0711919	0.0159106	677	-4.47449	0.00461929
LearningRate0.2 BoostRounds100 - LearningRate0.2 BoostRounds1080	-0.0706973	0.0159106	677	-4.4434	0.00526987
LearningRate0.042 BoostRounds1080 - LearningRate0.0815 BoostRounds2060	0.0696865	0.0159106	677	4.37987	0.00687235
LearningRate0.0815 BoostRounds100 - LearningRate0.121 BoostRounds4020	-0.0675459	0.0159106	677	-4.24533	0.011853
LearningRate0.121 BoostRounds2060 - LearningRate0.0815 BoostRounds3040	-0.0673676	0.0159106	677	-4.23412	0.0123905
LearningRate0.0815 BoostRounds3040 - LearningRate0.121 BoostRounds3040	0.0672486	0.0159106	677	4.22665	0.012761
LearningRate0.0815 BoostRounds100 - LearningRate0.121 BoostRounds5000	-0.0671892	0.0159106	677	-4.22291	0.0129501
LearningRate0.121 BoostRounds2060 - LearningRate0.0815 BoostRounds5000	-0.066773	0.0159106	677	-4.19675	0.0143466
LearningRate0.042 BoostRounds100 - LearningRate0.0815 BoostRounds100	0.0667135	0.0159106	677	4.19301	0.014557
LearningRate0.121 BoostRounds3040 - LearningRate0.0815 BoostRounds5000	-0.0666541	0.0159106	677	-4.18928	0.0147701
LearningRate0.042 BoostRounds100 - LearningRate0.0815 BoostRounds3040	-0.0665946	0.0159106	677	-4.18554	0.0149861
LearningRate0.121 BoostRounds1080 - LearningRate0.0815 BoostRounds2060	-0.0665351	0.0159106	677	-4.1818	0.0152049
LearningRate0.121 BoostRounds2060 - LearningRate0.0815 BoostRounds4020	-0.0664162	0.0159106	677	-4.17433	0.0156513
LearningRate0.121 BoostRounds3040 - LearningRate0.0815 BoostRounds4020	-0.0662973	0.0159106	677	-4.16685	0.0161095
LearningRate0.0815 BoostRounds3040 - LearningRate0.121 BoostRounds5000	0.0661189	0.0159106	677	4.15564	0.0168198
LearningRate0.0815 BoostRounds100 - LearningRate0.121 BoostRounds3040	-0.0660595	0.0159106	677	-4.1519	0.0170627
LearningRate0.042 BoostRounds100 - LearningRate0.0815 BoostRounds5000	-0.066	0.0159106	677	-4.14817	0.0173089
LearningRate0.0815 BoostRounds100 - LearningRate0.121 BoostRounds2060	-0.0659405	0.0159106	677	-4.14443	0.0175582
LearningRate0.0815 BoostRounds3040 - LearningRate0.121 BoostRounds4020	0.0657622	0.0159106	677	4.13322	0.0183259
LearningRate0.042 BoostRounds100 - LearningRate0.0815 BoostRounds4020	-0.0656432	0.0159106	677	-4.12574	0.0188544
LearningRate0.0815 BoostRounds5000 - LearningRate0.121 BoostRounds5000	0.0655243	0.0159106	677	4.11827	0.0193966
LearningRate0.0815 BoostRounds4020 - LearningRate0.121 BoostRounds5000	0.0651676	0.0159106	677	4.09585	0.0211086
LearningRate0.121 BoostRounds4020 - LearningRate0.0815 BoostRounds5000	-0.0651676	0.0159106	677	-4.09585	0.0211086
LearningRate0.042 BoostRounds1080 - LearningRate0.0815 BoostRounds4020	0.0649297	0.0159106	677	4.0809	0.0223242
LearningRate0.0815 BoostRounds4020 - LearningRate0.121 BoostRounds4020	0.0648108	0.0159106	677	4.07343	0.0229553
LearningRate0.0025 BoostRounds100 - LearningRate0.042 BoostRounds2060	-0.0647703	0.0159106	677	-4.07088	0.0231738
LearningRate0.042 BoostRounds1080 - LearningRate0.0815 BoostRounds5000	0.064573	0.0159106	677	4.05848	0.0242656
LearningRate0.042 BoostRounds1080 - LearningRate0.0815 BoostRounds3040	0.0639784	0.0159106	677	4.02111	0.0278384
LearningRate0.0815 BoostRounds2060 - LearningRate0.121 BoostRounds2060	0.0616595	0.0159106	677	3.87536	0.0466276
LearningRate0.2 BoostRounds1080 - LearningRate0.1605 BoostRounds5000	-0.0615405	0.0159106	677	-3.86789	0.0478353
LearningRate0.0815 BoostRounds2060 - LearningRate0.121 BoostRounds3040	0.0615405	0.0159106	677	3.86789	0.0478353
LearningRate0.1605 BoostRounds1080 - LearningRate0.121 BoostRounds4020	-0.0614811	0.0159106	677	-3.86415	0.0484492
LearningRate0.2 BoostRounds1080 - LearningRate0.1605 BoostRounds4020	-0.0614811	0.0159106	677	-3.86415	0.0484492
LearningRate0.2 BoostRounds1080 - LearningRate0.1605 BoostRounds3040	-0.0613027	0.0159106	677	-3.85294	0.0503321
LearningRate0.2 BoostRounds1080 - LearningRate0.1605 BoostRounds2060	-0.0611838	0.0159106	677	-3.84546	0.0516221
LearningRate0.1605 BoostRounds1080 - LearningRate0.121 BoostRounds5000	-0.0611243	0.0159106	677	-3.84173	0.0522777
LearningRate0.0815 BoostRounds100 - LearningRate0.121 BoostRounds1080	-0.0610649	0.0159106	677	-3.83799	0.0529404
LearningRate0.042 BoostRounds100 - LearningRate0.0815 BoostRounds2060	-0.0608865	0.0159106	677	-3.82678	0.0549722
LearningRate0.042 BoostRounds100 - LearningRate0.1605 BoostRounds1080	0.0606486	0.0159106	677	3.81183	0.057785
LearningRate0.0815 BoostRounds2060 - LearningRate0.121 BoostRounds5000	0.0604108	0.0159106	677	3.79688	0.0607197
LearningRate0.2 BoostRounds2060 - LearningRate0.1605 BoostRounds5000	-0.060173	0.0159106	677	-3.78193	0.0637804
LearningRate0.2 BoostRounds2060 - LearningRate0.1605 BoostRounds4020	-0.0601135	0.0159106	677	-3.7782	0.0645657
LearningRate0.0815 BoostRounds2060 - LearningRate0.121 BoostRounds4020	0.0600541	0.0159106	677	3.77446	0.0653592
LearningRate0.1605 BoostRounds1080 - LearningRate0.121 BoostRounds3040	-0.0599946	0.0159106	677	-3.77072	0.0661609
LearningRate0.2 BoostRounds2060 - LearningRate0.1605 BoostRounds3040	-0.0599351	0.0159106	677	-3.76698	0.0669709
LearningRate0.1605 BoostRounds1080 - LearningRate0.121 BoostRounds2060	-0.0598757	0.0159106	677	-3.76325	0.0677892
LearningRate0.1605 BoostRounds2060 - LearningRate0.2 BoostRounds2060	0.0598162	0.0159106	677	3.75951	0.068616
LearningRate0.2 BoostRounds3040 - LearningRate0.1605 BoostRounds5000	-0.0590432	0.0159106	677	-3.71093	0.0801583
LearningRate0.1605 BoostRounds5000 - LearningRate0.2 BoostRounds5000	0.0590432	0.0159106	677	3.71093	0.0801583
LearningRate0.2 BoostRounds4020 - LearningRate0.1605 BoostRounds5000	-0.0590432	0.0159106	677	-3.71093	0.0801583
LearningRate0.1605 BoostRounds4020 - LearningRate0.2 BoostRounds5000	0.0589838	0.0159106	677	3.70719	0.0811095
LearningRate0.2 BoostRounds3040 - LearningRate0.1605 BoostRounds4020	-0.0589838	0.0159106	677	-3.70719	0.0811095
LearningRate0.1605 BoostRounds4020 - LearningRate0.2 BoostRounds4020	0.0589838	0.0159106	677	3.70719	0.0811095
LearningRate0.1605 BoostRounds3040 - LearningRate0.2 BoostRounds5000	0.0588054	0.0159106	677	3.69598	0.0840192
LearningRate0.1605 BoostRounds3040 - LearningRate0.2 BoostRounds4020	0.0588054	0.0159106	677	3.69598	0.0840192
LearningRate0.1605 BoostRounds3040 - LearningRate0.2 BoostRounds3040	0.0588054	0.0159106	677	3.69598	0.0840192
LearningRate0.1605 BoostRounds2060 - LearningRate0.2 BoostRounds4020	0.0586865	0.0159106	677	3.68851	0.0860065
LearningRate0.1605 BoostRounds2060 - LearningRate0.2 BoostRounds5000	0.0586865	0.0159106	677	3.68851	0.0860065
LearningRate0.1605 BoostRounds2060 - LearningRate0.2 BoostRounds3040	0.0586865	0.0159106	677	3.68851	0.0860065
LearningRate0.1605 BoostRounds2060 - LearningRate0.121 BoostRounds4020	-0.0582703	0.0159106	677	-3.66235	0.0932694
LearningRate0.1605 BoostRounds3040 - LearningRate0.121 BoostRounds4020	-0.0581514	0.0159106	677	-3.65487	0.0954343
LearningRate0.121 BoostRounds4020 - LearningRate0.1605 BoostRounds4020	0.057973	0.0159106	677	3.64366	0.0987583
LearningRate0.1605 BoostRounds1080 - LearningRate0.2 BoostRounds1080	0.057973	0.0159106	677	3.64366	0.0987583
LearningRate0.121 BoostRounds4020 - LearningRate0.1605 BoostRounds5000	0.0579135	0.0159106	677	3.63992	0.0998869
LearningRate0.1605 BoostRounds2060 - LearningRate0.121 BoostRounds5000	-0.0579135	0.0159106	677	-3.63992	0.0998869
LearningRate0.1605 BoostRounds3040 - LearningRate0.121 BoostRounds5000	-0.0577946	0.0159106	677	-3.63245	0.102176
LearningRate0.1605 BoostRounds4020 - LearningRate0.121 BoostRounds5000	-0.0576162	0.0159106	677	-3.62124	0.105688
LearningRate0.121 BoostRounds5000 - LearningRate0.1605 BoostRounds5000	0.0575568	0.0159106	677	3.6175	0.10688
LearningRate0.042 BoostRounds100 - LearningRate0.1605 BoostRounds2060	0.0574378	0.0159106	677	3.61003	0.109297
LearningRate0.042 BoostRounds100 - LearningRate0.1605 BoostRounds3040	0.0573189	0.0159106	677	3.60255	0.111757
LearningRate0.042 BoostRounds100 - LearningRate0.1605 BoostRounds4020	0.0571405	0.0159106	677	3.59134	0.11553
LearningRate0.042 BoostRounds100 - LearningRate0.1605 BoostRounds5000	0.0570811	0.0159106	677	3.5876	0.11681
LearningRate0.1605 BoostRounds2060 - LearningRate0.121 BoostRounds3040	-0.0567838	0.0159106	677	-3.56892	0.123379
LearningRate0.121 BoostRounds2060 - LearningRate0.1605 BoostRounds2060	0.0566649	0.0159106	677	3.56144	0.126086
LearningRate0.121 BoostRounds3040 - LearningRate0.1605 BoostRounds3040	0.0566649	0.0159106	677	3.56144	0.126086
LearningRate0.1605 BoostRounds1080 - LearningRate0.2 BoostRounds2060	0.0566054	0.0159106	677	3.55771	0.127458
LearningRate0.121 BoostRounds2060 - LearningRate0.1605 BoostRounds3040	0.0565459	0.0159106	677	3.55397	0.12884
LearningRate0.121 BoostRounds3040 - LearningRate0.1605 BoostRounds4020	0.0564865	0.0159106	677	3.55023	0.130235
LearningRate0.121 BoostRounds3040 - LearningRate0.1605 BoostRounds5000	0.056427	0.0159106	677	3.5465	0.131641
LearningRate0.121 BoostRounds2060 - LearningRate0.1605 BoostRounds4020	0.0563676	0.0159106	677	3.54276	0.133059
LearningRate0.121 BoostRounds2060 - LearningRate0.1605 BoostRounds5000	0.0563081	0.0159106	677	3.53902	0.134489
LearningRate0.1605 BoostRounds1080 - LearningRate0.2 BoostRounds4020	0.0554757	0.0159106	677	3.4867	0.155776
LearningRate0.1605 BoostRounds1080 - LearningRate0.2 BoostRounds5000	0.0554757	0.0159106	677	3.4867	0.155776
LearningRate0.1605 BoostRounds1080 - LearningRate0.2 BoostRounds3040	0.0554757	0.0159106	677	3.4867	0.155776
LearningRate0.0025 BoostRounds100 - LearningRate0.042 BoostRounds1080	-0.0554352	0.0159106	677	-3.48416	0.156873
LearningRate0.121 BoostRounds1080 - LearningRate0.1605 BoostRounds1080	0.055	0.0159106	677	3.45681	0.169031
LearningRate0.0815 BoostRounds1080 - LearningRate0.121 BoostRounds1080	0.0540486	0.0159106	677	3.39701	0.198001
LearningRate0.0815 BoostRounds100 - LearningRate0.2 BoostRounds1080	0.0519081	0.0159106	677	3.26248	0.275426
LearningRate0.121 BoostRounds1080 - LearningRate0.1605 BoostRounds2060	0.0517892	0.0159106	677	3.255	0.280219
LearningRate0.121 BoostRounds1080 - LearningRate0.1605 BoostRounds3040	0.0516703	0.0159106	677	3.24753	0.285063
LearningRate0.121 BoostRounds100 - LearningRate0.1605 BoostRounds5000	-0.0516108	0.0159106	677	-3.24379	0.287504
LearningRate0.121 BoostRounds100 - LearningRate0.1605 BoostRounds4020	-0.0515514	0.0159106	677	-3.24006	0.289957
LearningRate0.121 BoostRounds1080 - LearningRate0.1605 BoostRounds4020	0.0514919	0.0159106	677	3.23632	0.292422
LearningRate0.121 BoostRounds1080 - LearningRate0.1605 BoostRounds5000	0.0514324	0.0159106	677	3.23258	0.2949
LearningRate0.121 BoostRounds100 - LearningRate0.1605 BoostRounds3040	-0.051373	0.0159106	677	-3.22884	0.29739
LearningRate0.121 BoostRounds100 - LearningRate0.1605 BoostRounds2060	-0.0512541	0.0159106	677	-3.22137	0.302407
LearningRate0.0815 BoostRounds100 - LearningRate0.2 BoostRounds2060	0.0505405	0.0159106	677	3.17652	0.333507
LearningRate0.121 BoostRounds100 - LearningRate0.1605 BoostRounds100	0.0496486	0.0159106	677	3.12047	0.37464
LearningRate0.0815 BoostRounds100 - LearningRate0.2 BoostRounds5000	0.0494108	0.0159106	677	3.10552	0.385996
LearningRate0.0815 BoostRounds100 - LearningRate0.2 BoostRounds4020	0.0494108	0.0159106	677	3.10552	0.385996
LearningRate0.0815 BoostRounds100 - LearningRate0.2 BoostRounds3040	0.0494108	0.0159106	677	3.10552	0.385996
LearningRate0.0815 BoostRounds1080 - LearningRate0.121 BoostRounds2060	0.049173	0.0159106	677	3.09057	0.397501
LearningRate0.0815 BoostRounds1080 - LearningRate0.121 BoostRounds3040	0.0490541	0.0159106	677	3.0831	0.403308
LearningRate0.042 BoostRounds100 - LearningRate0.0815 BoostRounds1080	-0.0484	0.0159106	677	-3.04199	0.43583
LearningRate0.121 BoostRounds100 - LearningRate0.1605 BoostRounds1080	-0.0480432	0.0159106	677	-3.01957	0.453942
LearningRate0.0815 BoostRounds1080 - LearningRate0.121 BoostRounds5000	0.0479243	0.0159106	677	3.01209	0.46003
LearningRate0.0815 BoostRounds1080 - LearningRate0.121 BoostRounds4020	0.0475676	0.0159106	677	2.98967	0.47843
LearningRate0.1605 BoostRounds100 - LearningRate0.2 BoostRounds3040	-0.0422162	0.0159106	677	-2.65333	0.751964
LearningRate0.1605 BoostRounds100 - LearningRate0.2 BoostRounds4020	-0.0422162	0.0159106	677	-2.65333	0.751964
LearningRate0.1605 BoostRounds100 - LearningRate0.2 BoostRounds5000	-0.0422162	0.0159106	677	-2.65333	0.751964
LearningRate0.0815 BoostRounds100 - LearningRate0.121 BoostRounds100	0.0419784	0.0159106	677	2.63838	0.762773
LearningRate0.1605 BoostRounds100 - LearningRate0.2 BoostRounds2060	-0.0410865	0.0159106	677	-2.58233	0.801346
LearningRate0.1605 BoostRounds100 - LearningRate0.2 BoostRounds1080	-0.0397189	0.0159106	677	-2.49637	0.853722
LearningRate0.1605 BoostRounds100 - LearningRate0.2 BoostRounds100	0.0309784	0.0159106	677	1.94702	0.994312
LearningRate0.0025 BoostRounds100 - LearningRate0.0815 BoostRounds1080	0.0267378	0.0159106	677	1.6805	0.999622
LearningRate0.0025 BoostRounds1080 - LearningRate0.0025 BoostRounds5000	-0.0266973	0.0159106	677	-1.67795	0.999634
LearningRate0.0025 BoostRounds2060 - LearningRate0.0025 BoostRounds5000	-0.0264	0.0159106	677	-1.65927	0.999708
LearningRate0.0025 BoostRounds1080 - LearningRate0.0025 BoostRounds4020	-0.0233081	0.0159106	677	-1.46494	0.999981
LearningRate0.0025 BoostRounds2060 - LearningRate0.0025 BoostRounds4020	-0.0230108	0.0159106	677	-1.44625	0.999986
LearningRate0.042 BoostRounds1080 - LearningRate0.042 BoostRounds5000	-0.0209892	0.0159106	677	-1.31919	0.999998
LearningRate0.0025 BoostRounds1080 - LearningRate0.0025 BoostRounds3040	-0.0182541	0.0159106	677	-1.14729	1
LearningRate0.0815 BoostRounds1080 - LearningRate0.0815 BoostRounds3040	-0.0181946	0.0159106	677	-1.14355	1
LearningRate0.042 BoostRounds1080 - LearningRate0.042 BoostRounds4020	-0.0180162	0.0159106	677	-1.13234	1
LearningRate0.0025 BoostRounds2060 - LearningRate0.0025 BoostRounds3040	-0.0179568	0.0159106	677	-1.1286	1
LearningRate0.0815 BoostRounds1080 - LearningRate0.0815 BoostRounds5000	-0.0176	0.0159106	677	-1.10618	1
LearningRate0.0815 BoostRounds1080 - LearningRate0.0815 BoostRounds4020	-0.0172432	0.0159106	677	-1.08376	1
LearningRate0.042 BoostRounds1080 - LearningRate0.042 BoostRounds3040	-0.0157568	0.0159106	677	-0.990328	1
LearningRate0.0025 BoostRounds100 - LearningRate0.0815 BoostRounds2060	0.0142513	0.0159106	677	0.895709	1
LearningRate0.0025 BoostRounds100 - LearningRate0.0815 BoostRounds3040	0.00854319	0.0159106	677	0.536949	1
LearningRate0.0025 BoostRounds100 - LearningRate0.0815 BoostRounds4020	0.00949455	0.0159106	677	0.596742	1
LearningRate0.0025 BoostRounds100 - LearningRate0.0815 BoostRounds5000	0.00913779	0.0159106	677	0.574319	1
LearningRate0.042 BoostRounds100 - LearningRate0.121 BoostRounds1080	0.00564865	0.0159106	677	0.355023	1
LearningRate0.042 BoostRounds100 - LearningRate0.121 BoostRounds2060	0.000772973	0.0159106	677	0.0485821	1
LearningRate0.042 BoostRounds100 - LearningRate0.121 BoostRounds3040	0.000654054	0.0159106	677	0.041108	1
LearningRate0.042 BoostRounds100 - LearningRate0.121 BoostRounds4020	-0.000832432	0.0159106	677	-0.0523192	1
LearningRate0.042 BoostRounds100 - LearningRate0.121 BoostRounds5000	-0.000475676	0.0159106	677	-0.0298967	1
LearningRate0.0815 BoostRounds100 - LearningRate0.1605 BoostRounds1080	-0.00606486	0.0159106	677	-0.381183	1
LearningRate0.0815 BoostRounds100 - LearningRate0.1605 BoostRounds2060	-0.00927568	0.0159106	677	-0.582986	1
LearningRate0.0815 BoostRounds100 - LearningRate0.1605 BoostRounds3040	-0.00939459	0.0159106	677	-0.59046	1
LearningRate0.0815 BoostRounds100 - LearningRate0.1605 BoostRounds4020	-0.00957297	0.0159106	677	-0.601671	1
LearningRate0.0815 BoostRounds100 - LearningRate0.1605 BoostRounds5000	-0.00963243	0.0159106	677	-0.605408	1
LearningRate0.121 BoostRounds100 - LearningRate0.2 BoostRounds1080	0.00992973	0.0159106	677	0.624094	1
LearningRate0.121 BoostRounds100 - LearningRate0.2 BoostRounds2060	0.00856216	0.0159106	677	0.538141	1
LearningRate0.121 BoostRounds100 - LearningRate0.2 BoostRounds3040	0.00743243	0.0159106	677	0.467136	1
LearningRate0.121 BoostRounds100 - LearningRate0.2 BoostRounds4020	0.00743243	0.0159106	677	0.467136	1
LearningRate0.121 BoostRounds100 - LearningRate0.2 BoostRounds5000	0.00743243	0.0159106	677	0.467136	1
LearningRate0.0025 BoostRounds1080 - LearningRate0.0025 BoostRounds2060	-0.000297297	0.0159106	677	-0.0186854	1
LearningRate0.042 BoostRounds1080 - LearningRate0.042 BoostRounds2060	-0.00933514	0.0159106	677	-0.586723	1
LearningRate0.0815 BoostRounds1080 - LearningRate0.0815 BoostRounds2060	-0.0124865	0.0159106	677	-0.784788	1
LearningRate0.121 BoostRounds1080 - LearningRate0.121 BoostRounds2060	-0.00487568	0.0159106	677	-0.306441	1
LearningRate0.121 BoostRounds1080 - LearningRate0.121 BoostRounds3040	-0.00499459	0.0159106	677	-0.313915	1
LearningRate0.121 BoostRounds1080 - LearningRate0.121 BoostRounds4020	-0.00648108	0.0159106	677	-0.407343	1
LearningRate0.121 BoostRounds1080 - LearningRate0.121 BoostRounds5000	-0.00612432	0.0159106	677	-0.38492	1
LearningRate0.1605 BoostRounds1080 - LearningRate0.1605 BoostRounds2060	-0.00321081	0.0159106	677	-0.201803	1
LearningRate0.1605 BoostRounds1080 - LearningRate0.1605 BoostRounds3040	-0.00332973	0.0159106	677	-0.209277	1
LearningRate0.1605 BoostRounds1080 - LearningRate0.1605 BoostRounds4020	-0.00350811	0.0159106	677	-0.220488	1
LearningRate0.1605 BoostRounds1080 - LearningRate0.1605 BoostRounds5000	-0.00356757	0.0159106	677	-0.224225	1
LearningRate0.2 BoostRounds1080 - LearningRate0.2 BoostRounds2060	-0.00136757	0.0159106	677	-0.085953	1
LearningRate0.2 BoostRounds1080 - LearningRate0.2 BoostRounds3040	-0.0024973	0.0159106	677	-0.156958	1
LearningRate0.2 BoostRounds1080 - LearningRate0.2 BoostRounds4020	-0.0024973	0.0159106	677	-0.156958	1
LearningRate0.2 BoostRounds1080 - LearningRate0.2 BoostRounds5000	-0.0024973	0.0159106	677	-0.156958	1
LearningRate0.042 BoostRounds2060 - LearningRate0.042 BoostRounds3040	-0.00642162	0.0159106	677	-0.403605	1
LearningRate0.042 BoostRounds2060 - LearningRate0.042 BoostRounds4020	-0.00868108	0.0159106	677	-0.545615	1
LearningRate0.042 BoostRounds2060 - LearningRate0.042 BoostRounds5000	-0.0116541	0.0159106	677	-0.732469	1
LearningRate0.0815 BoostRounds2060 - LearningRate0.0815 BoostRounds3040	-0.00570811	0.0159106	677	-0.35876	1
LearningRate0.0815 BoostRounds2060 - LearningRate0.0815 BoostRounds4020	-0.00475676	0.0159106	677	-0.298967	1
LearningRate0.0815 BoostRounds2060 - LearningRate0.0815 BoostRounds5000	-0.00511351	0.0159106	677	-0.32139	1
LearningRate0.121 BoostRounds2060 - LearningRate0.121 BoostRounds3040	-0.000118919	0.0159106	677	-0.00747418	1
LearningRate0.121 BoostRounds2060 - LearningRate0.121 BoostRounds4020	-0.00160541	0.0159106	677	-0.100901	1
LearningRate0.121 BoostRounds2060 - LearningRate0.121 BoostRounds5000	-0.00124865	0.0159106	677	-0.0784788	1
LearningRate0.1605 BoostRounds2060 - LearningRate0.1605 BoostRounds3040	-0.000118919	0.0159106	677	-0.00747418	1
LearningRate0.1605 BoostRounds2060 - LearningRate0.1605 BoostRounds4020	-0.000297297	0.0159106	677	-0.0186854	1
LearningRate0.1605 BoostRounds2060 - LearningRate0.1605 BoostRounds5000	-0.000356757	0.0159106	677	-0.0224225	1
LearningRate0.2 BoostRounds2060 - LearningRate0.2 BoostRounds3040	-0.00112973	0.0159106	677	-0.0710047	1
LearningRate0.2 BoostRounds2060 - LearningRate0.2 BoostRounds4020	-0.00112973	0.0159106	677	-0.0710047	1
LearningRate0.2 BoostRounds2060 - LearningRate0.2 BoostRounds5000	-0.00112973	0.0159106	677	-0.0710047	1
LearningRate0.0025 BoostRounds3040 - LearningRate0.0025 BoostRounds4020	-0.00505405	0.0159106	677	-0.317652	1
LearningRate0.0025 BoostRounds3040 - LearningRate0.0025 BoostRounds5000	-0.00844324	0.0159106	677	-0.530666	1
LearningRate0.042 BoostRounds3040 - LearningRate0.042 BoostRounds4020	-0.00225946	0.0159106	677	-0.142009	1
LearningRate0.042 BoostRounds3040 - LearningRate0.042 BoostRounds5000	-0.00523243	0.0159106	677	-0.328864	1
LearningRate0.0815 BoostRounds3040 - LearningRate0.0815 BoostRounds4020	0.000951351	0.0159106	677	0.0597934	1
LearningRate0.0815 BoostRounds3040 - LearningRate0.0815 BoostRounds5000	0.000594595	0.0159106	677	0.0373709	1
LearningRate0.121 BoostRounds3040 - LearningRate0.121 BoostRounds4020	-0.00148649	0.0159106	677	-0.0934272	1
LearningRate0.121 BoostRounds3040 - LearningRate0.121 BoostRounds5000	-0.00112973	0.0159106	677	-0.0710047	1
LearningRate0.1605 BoostRounds3040 - LearningRate0.1605 BoostRounds4020	-0.000178378	0.0159106	677	-0.0112113	1
LearningRate0.1605 BoostRounds3040 - LearningRate0.1605 BoostRounds5000	-0.000237838	0.0159106	677	-0.0149484	1
LearningRate0.2 BoostRounds3040 - LearningRate0.2 BoostRounds4020	2.85145e-17	0.0159106	677	1.79217e-15	1
LearningRate0.2 BoostRounds3040 - LearningRate0.2 BoostRounds5000	9.00701e-17	0.0159106	677	5.661e-15	1
LearningRate0.0025 BoostRounds4020 - LearningRate0.0025 BoostRounds5000	-0.00338919	0.0159106	677	-0.213014	1
LearningRate0.042 BoostRounds4020 - LearningRate0.042 BoostRounds5000	-0.00297297	0.0159106	677	-0.186854	1
LearningRate0.0815 BoostRounds4020 - LearningRate0.0815 BoostRounds5000	-0.000356757	0.0159106	677	-0.0224225	1
LearningRate0.121 BoostRounds4020 - LearningRate0.121 BoostRounds5000	0.000356757	0.0159106	677	0.0224225	1
LearningRate0.1605 BoostRounds4020 - LearningRate0.1605 BoostRounds5000	-5.94595e-05	0.0159106	677	-0.00373709	1
LearningRate0.2 BoostRounds4020 - LearningRate0.2 BoostRounds5000	6.15556e-17	0.0159106	677	3.86883e-15	1

## Sheet: Pairwise_overallmodel_Adj_AUC
contrast	estimate	SE	df	z.ratio	p.value
LearningRate0.0025 BoostRounds100 - LearningRate0.0025 BoostRounds4020	-0.0343095	0.00305741	Inf	-11.2217	7.19425e-14
LearningRate0.0025 BoostRounds100 - LearningRate0.0025 BoostRounds3040	-0.0340851	0.00305741	Inf	-11.1484	1.1191e-13
LearningRate0.2 BoostRounds100 - LearningRate0.0025 BoostRounds4020	-0.0341081	0.00305741	Inf	-11.1559	1.1191e-13
LearningRate0.2 BoostRounds100 - LearningRate0.0025 BoostRounds3040	-0.0338838	0.00305741	Inf	-11.0825	1.67866e-13
LearningRate0.0025 BoostRounds100 - LearningRate0.0025 BoostRounds5000	-0.0335824	0.00305741	Inf	-10.984	2.8777e-13
LearningRate0.1605 BoostRounds1080 - LearningRate0.0025 BoostRounds2060	-0.0266784	0.00305741	Inf	-8.72582	2.94098e-13
LearningRate0.0025 BoostRounds2060 - LearningRate0.1605 BoostRounds4020	0.0265405	0.00305741	Inf	8.68073	2.99205e-13
LearningRate0.0025 BoostRounds2060 - LearningRate0.1605 BoostRounds3040	0.0265622	0.00305741	Inf	8.68781	2.99427e-13
LearningRate0.0025 BoostRounds2060 - LearningRate0.1605 BoostRounds2060	0.0264973	0.00305741	Inf	8.66659	3.04978e-13
LearningRate0.0025 BoostRounds2060 - LearningRate0.1605 BoostRounds5000	0.0265189	0.00305741	Inf	8.67366	3.06644e-13
LearningRate0.0025 BoostRounds3040 - LearningRate0.2 BoostRounds4020	0.0321054	0.00305741	Inf	10.5009	3.10307e-13
LearningRate0.1605 BoostRounds1080 - LearningRate0.0025 BoostRounds4020	-0.0289351	0.00305741	Inf	-9.46394	3.10418e-13
LearningRate0.1605 BoostRounds100 - LearningRate0.0025 BoostRounds5000	-0.030327	0.00305741	Inf	-9.9192	3.15303e-13
LearningRate0.0025 BoostRounds100 - LearningRate0.0025 BoostRounds2060	-0.0320527	0.00305741	Inf	-10.4836	3.24185e-13
LearningRate0.2 BoostRounds1080 - LearningRate0.0025 BoostRounds5000	-0.0316838	0.00305741	Inf	-10.363	3.24962e-13
LearningRate0.1605 BoostRounds3040 - LearningRate0.0025 BoostRounds4020	-0.0288189	0.00305741	Inf	-9.42593	3.26406e-13
LearningRate0.0025 BoostRounds4020 - LearningRate0.1605 BoostRounds5000	0.0287757	0.00305741	Inf	9.41179	3.27849e-13
LearningRate0.1605 BoostRounds100 - LearningRate0.0025 BoostRounds2060	-0.0287973	0.00305741	Inf	-9.41886	3.29625e-13
LearningRate0.0025 BoostRounds4020 - LearningRate0.1605 BoostRounds4020	0.0287973	0.00305741	Inf	9.41886	3.29625e-13
LearningRate0.1605 BoostRounds2060 - LearningRate0.0025 BoostRounds4020	-0.0287541	0.00305741	Inf	-9.40472	3.32068e-13
LearningRate0.2 BoostRounds3040 - LearningRate0.0025 BoostRounds4020	-0.0323568	0.00305741	Inf	-10.5831	3.34399e-13
LearningRate0.2 BoostRounds2060 - LearningRate0.0025 BoostRounds5000	-0.0316568	0.00305741	Inf	-10.3541	3.3662e-13
LearningRate0.2 BoostRounds3040 - LearningRate0.0025 BoostRounds5000	-0.0316297	0.00305741	Inf	-10.3453	3.37397e-13
LearningRate0.2 BoostRounds1080 - LearningRate0.0025 BoostRounds4020	-0.0324108	0.00305741	Inf	-10.6007	3.39284e-13
LearningRate0.0025 BoostRounds4020 - LearningRate0.2 BoostRounds5000	0.0323378	0.00305741	Inf	10.5769	3.39728e-13
LearningRate0.1605 BoostRounds1080 - LearningRate0.0025 BoostRounds3040	-0.0287108	0.00305741	Inf	-9.39057	3.41172e-13
LearningRate0.1605 BoostRounds100 - LearningRate0.0025 BoostRounds4020	-0.0310541	0.00305741	Inf	-10.157	3.41394e-13
LearningRate0.2 BoostRounds4020 - LearningRate0.0025 BoostRounds5000	-0.0316027	0.00305741	Inf	-10.3364	3.42726e-13
LearningRate0.0025 BoostRounds4020 - LearningRate0.2 BoostRounds4020	0.0323297	0.00305741	Inf	10.5742	3.43503e-13
LearningRate0.2 BoostRounds2060 - LearningRate0.0025 BoostRounds4020	-0.0323838	0.00305741	Inf	-10.5919	3.43836e-13
LearningRate0.0025 BoostRounds2060 - LearningRate0.2 BoostRounds2060	0.030127	0.00305741	Inf	9.85378	3.45168e-13
LearningRate0.2 BoostRounds1080 - LearningRate0.0025 BoostRounds2060	-0.0301541	0.00305741	Inf	-9.86262	3.46612e-13
LearningRate0.0025 BoostRounds5000 - LearningRate0.2 BoostRounds5000	0.0316108	0.00305741	Inf	10.3391	3.47278e-13
LearningRate0.2 BoostRounds1080 - LearningRate0.0025 BoostRounds3040	-0.0321865	0.00305741	Inf	-10.5274	3.48277e-13
LearningRate0.2 BoostRounds100 - LearningRate0.0025 BoostRounds5000	-0.0333811	0.00305741	Inf	-10.9181	3.49276e-13
LearningRate0.0025 BoostRounds3040 - LearningRate0.1605 BoostRounds3040	0.0285946	0.00305741	Inf	9.35256	3.50719e-13
LearningRate0.0025 BoostRounds2060 - LearningRate0.2 BoostRounds3040	0.0301	0.00305741	Inf	9.84494	3.51164e-13
LearningRate0.2 BoostRounds2060 - LearningRate0.0025 BoostRounds3040	-0.0321595	0.00305741	Inf	-10.5185	3.53717e-13
LearningRate0.0025 BoostRounds2060 - LearningRate0.2 BoostRounds4020	0.030073	0.00305741	Inf	9.8361	3.54827e-13
LearningRate0.0025 BoostRounds3040 - LearningRate0.1605 BoostRounds4020	0.028573	0.00305741	Inf	9.34549	3.57048e-13
LearningRate0.0025 BoostRounds2060 - LearningRate0.2 BoostRounds5000	0.0300811	0.00305741	Inf	9.83875	3.58047e-13
LearningRate0.0025 BoostRounds3040 - LearningRate0.1605 BoostRounds5000	0.0285514	0.00305741	Inf	9.33842	3.59823e-13
LearningRate0.1605 BoostRounds2060 - LearningRate0.0025 BoostRounds3040	-0.0285297	0.00305741	Inf	-9.33135	3.63709e-13
LearningRate0.0025 BoostRounds3040 - LearningRate0.2 BoostRounds3040	0.0321324	0.00305741	Inf	10.5097	3.67151e-13
LearningRate0.0025 BoostRounds3040 - LearningRate0.2 BoostRounds5000	0.0321135	0.00305741	Inf	10.5035	3.70814e-13
LearningRate0.2 BoostRounds100 - LearningRate0.0025 BoostRounds2060	-0.0318514	0.00305741	Inf	-10.4178	3.77032e-13
LearningRate0.1605 BoostRounds100 - LearningRate0.0025 BoostRounds3040	-0.0308297	0.00305741	Inf	-10.0836	3.90799e-13
LearningRate0.0025 BoostRounds100 - LearningRate0.0025 BoostRounds1080	-0.0256392	0.00305741	Inf	-8.38592	3.99236e-13
LearningRate0.1605 BoostRounds1080 - LearningRate0.0025 BoostRounds5000	-0.0282081	0.00305741	Inf	-9.22615	4.03899e-13
LearningRate0.121 BoostRounds1080 - LearningRate0.0025 BoostRounds4020	-0.0256162	0.00305741	Inf	-8.37841	4.06897e-13
LearningRate0.1605 BoostRounds3040 - LearningRate0.0025 BoostRounds5000	-0.0280919	0.00305741	Inf	-9.18814	4.17555e-13
LearningRate0.1605 BoostRounds4020 - LearningRate0.0025 BoostRounds5000	-0.0280703	0.00305741	Inf	-9.18107	4.18665e-13
LearningRate0.0025 BoostRounds5000 - LearningRate0.1605 BoostRounds5000	0.0280486	0.00305741	Inf	9.174	4.26104e-13
LearningRate0.1605 BoostRounds2060 - LearningRate0.0025 BoostRounds5000	-0.028027	0.00305741	Inf	-9.16693	4.29989e-13
LearningRate0.2 BoostRounds100 - LearningRate0.0025 BoostRounds1080	-0.0254378	0.00305741	Inf	-8.32007	4.37872e-13
LearningRate0.121 BoostRounds1080 - LearningRate0.0025 BoostRounds3040	-0.0253919	0.00305741	Inf	-8.30504	4.55413e-13
LearningRate0.121 BoostRounds2060 - LearningRate0.0025 BoostRounds4020	-0.0253784	0.00305741	Inf	-8.30062	4.58633e-13
LearningRate0.121 BoostRounds2060 - LearningRate0.0025 BoostRounds3040	-0.0251541	0.00305741	Inf	-8.22725	5.2891e-13
LearningRate0.121 BoostRounds3040 - LearningRate0.0025 BoostRounds4020	-0.0250973	0.00305741	Inf	-8.20869	5.58553e-13
LearningRate0.0025 BoostRounds4020 - LearningRate0.121 BoostRounds4020	0.0249162	0.00305741	Inf	8.14946	6.61027e-13
LearningRate0.121 BoostRounds1080 - LearningRate0.0025 BoostRounds5000	-0.0248892	0.00305741	Inf	-8.14062	6.82343e-13
LearningRate0.0025 BoostRounds3040 - LearningRate0.121 BoostRounds3040	0.024873	0.00305741	Inf	8.13531	6.95222e-13
LearningRate0.0025 BoostRounds4020 - LearningRate0.121 BoostRounds5000	0.0248432	0.00305741	Inf	8.12559	7.21201e-13
LearningRate0.0025 BoostRounds3040 - LearningRate0.121 BoostRounds4020	0.0246919	0.00305741	Inf	8.07609	8.77187e-13
LearningRate0.121 BoostRounds2060 - LearningRate0.0025 BoostRounds5000	-0.0246514	0.00305741	Inf	-8.06283	9.307e-13
LearningRate0.0025 BoostRounds3040 - LearningRate0.121 BoostRounds5000	0.0246189	0.00305741	Inf	8.05222	9.71445e-13
LearningRate0.121 BoostRounds3040 - LearningRate0.0025 BoostRounds5000	-0.0243703	0.00305741	Inf	-7.97089	1.47882e-12
LearningRate0.121 BoostRounds4020 - LearningRate0.0025 BoostRounds5000	-0.0241892	0.00305741	Inf	-7.91167	2.10276e-12
LearningRate0.0025 BoostRounds5000 - LearningRate0.121 BoostRounds5000	0.0241162	0.00305741	Inf	7.8878	2.4537e-12
LearningRate0.0025 BoostRounds1080 - LearningRate0.2 BoostRounds1080	0.0237405	0.00305741	Inf	7.76493	5.34606e-12
LearningRate0.121 BoostRounds100 - LearningRate0.0025 BoostRounds4020	-0.0237324	0.00305741	Inf	-7.76227	5.45808e-12
LearningRate0.0025 BoostRounds1080 - LearningRate0.2 BoostRounds2060	0.0237135	0.00305741	Inf	7.75609	5.72054e-12
LearningRate0.0025 BoostRounds1080 - LearningRate0.2 BoostRounds3040	0.0236865	0.00305741	Inf	7.74725	6.116e-12
LearningRate0.0025 BoostRounds1080 - LearningRate0.2 BoostRounds5000	0.0236676	0.00305741	Inf	7.74106	6.41542e-12
LearningRate0.0025 BoostRounds1080 - LearningRate0.2 BoostRounds4020	0.0236595	0.00305741	Inf	7.73841	6.54399e-12
LearningRate0.121 BoostRounds100 - LearningRate0.0025 BoostRounds3040	-0.0235081	0.00305741	Inf	-7.6889	9.55558e-12
LearningRate0.121 BoostRounds1080 - LearningRate0.0025 BoostRounds2060	-0.0233595	0.00305741	Inf	-7.64028	1.3856e-11
LearningRate0.0025 BoostRounds100 - LearningRate0.042 BoostRounds1080	-0.0231311	0.00305741	Inf	-7.56559	2.45237e-11
LearningRate0.0025 BoostRounds2060 - LearningRate0.121 BoostRounds2060	0.0231216	0.00305741	Inf	7.56249	2.51077e-11
LearningRate0.121 BoostRounds100 - LearningRate0.0025 BoostRounds5000	-0.0230054	0.00305741	Inf	-7.52448	3.35397e-11
LearningRate0.2 BoostRounds100 - LearningRate0.042 BoostRounds1080	-0.0229297	0.00305741	Inf	-7.49973	4.04792e-11
LearningRate0.0025 BoostRounds2060 - LearningRate0.121 BoostRounds3040	0.0228405	0.00305741	Inf	7.47056	5.04939e-11
LearningRate0.0025 BoostRounds2060 - LearningRate0.121 BoostRounds4020	0.0226595	0.00305741	Inf	7.41133	7.89362e-11
LearningRate0.0025 BoostRounds2060 - LearningRate0.121 BoostRounds5000	0.0225865	0.00305741	Inf	7.38746	9.4438e-11
LearningRate0.1605 BoostRounds100 - LearningRate0.0025 BoostRounds1080	-0.0223838	0.00305741	Inf	-7.32116	1.54974e-10
LearningRate0.121 BoostRounds100 - LearningRate0.0025 BoostRounds2060	-0.0214757	0.00305741	Inf	-7.02415	1.35538e-09
LearningRate0.042 BoostRounds1080 - LearningRate0.2 BoostRounds1080	0.0212324	0.00305741	Inf	6.94459	2.38786e-09
LearningRate0.042 BoostRounds1080 - LearningRate0.2 BoostRounds2060	0.0212054	0.00305741	Inf	6.93575	2.54197e-09
LearningRate0.042 BoostRounds1080 - LearningRate0.2 BoostRounds3040	0.0211784	0.00305741	Inf	6.92691	2.70581e-09
LearningRate0.042 BoostRounds1080 - LearningRate0.2 BoostRounds5000	0.0211595	0.00305741	Inf	6.92072	2.8266e-09
LearningRate0.042 BoostRounds1080 - LearningRate0.2 BoostRounds4020	0.0211514	0.00305741	Inf	6.91807	2.87998e-09
LearningRate0.0815 BoostRounds3040 - LearningRate0.0025 BoostRounds4020	-0.0210216	0.00305741	Inf	-6.87564	3.88128e-09
LearningRate0.0815 BoostRounds2060 - LearningRate0.0025 BoostRounds4020	-0.0210108	0.00305741	Inf	-6.8721	3.97868e-09
LearningRate0.0025 BoostRounds4020 - LearningRate0.0815 BoostRounds4020	0.0209622	0.00305741	Inf	6.85619	4.44743e-09
LearningRate0.0025 BoostRounds4020 - LearningRate0.0815 BoostRounds5000	0.0208757	0.00305741	Inf	6.8279	5.41792e-09
LearningRate0.0025 BoostRounds3040 - LearningRate0.0815 BoostRounds3040	0.0207973	0.00305741	Inf	6.80227	6.47476e-09
LearningRate0.0815 BoostRounds2060 - LearningRate0.0025 BoostRounds3040	-0.0207865	0.00305741	Inf	-6.79873	6.63553e-09
LearningRate0.0025 BoostRounds3040 - LearningRate0.0815 BoostRounds4020	0.0207378	0.00305741	Inf	6.78282	7.40875e-09
LearningRate0.0025 BoostRounds3040 - LearningRate0.0815 BoostRounds5000	0.0206514	0.00305741	Inf	6.75453	9.00692e-09
LearningRate0.0815 BoostRounds3040 - LearningRate0.0025 BoostRounds5000	-0.0202946	0.00305741	Inf	-6.63784	1.99923e-08
LearningRate0.0815 BoostRounds2060 - LearningRate0.0025 BoostRounds5000	-0.0202838	0.00305741	Inf	-6.63431	2.04769e-08
LearningRate0.0025 BoostRounds1080 - LearningRate0.1605 BoostRounds1080	0.0202649	0.00305741	Inf	6.62812	2.13527e-08
LearningRate0.0815 BoostRounds4020 - LearningRate0.0025 BoostRounds5000	-0.0202351	0.00305741	Inf	-6.6184	2.28037e-08
LearningRate0.0025 BoostRounds100 - LearningRate0.042 BoostRounds100	-0.0201527	0.00305741	Inf	-6.59143	2.73499e-08
LearningRate0.0025 BoostRounds1080 - LearningRate0.1605 BoostRounds3040	0.0201486	0.00305741	Inf	6.59011	2.7595e-08
LearningRate0.0025 BoostRounds5000 - LearningRate0.0815 BoostRounds5000	0.0201486	0.00305741	Inf	6.59011	2.7595e-08
LearningRate0.0025 BoostRounds1080 - LearningRate0.1605 BoostRounds4020	0.020127	0.00305741	Inf	6.58304	2.89389e-08
LearningRate0.0025 BoostRounds1080 - LearningRate0.1605 BoostRounds5000	0.0201054	0.00305741	Inf	6.57597	3.03468e-08
LearningRate0.0025 BoostRounds1080 - LearningRate0.1605 BoostRounds2060	0.0200838	0.00305741	Inf	6.56889	3.18216e-08
LearningRate0.042 BoostRounds100 - LearningRate0.2 BoostRounds100	0.0199514	0.00305741	Inf	6.52558	4.25089e-08
LearningRate0.1605 BoostRounds100 - LearningRate0.042 BoostRounds1080	-0.0198757	0.00305741	Inf	-6.50083	5.0116e-08
LearningRate0.0815 BoostRounds1080 - LearningRate0.0025 BoostRounds4020	-0.0196432	0.00305741	Inf	-6.4248	8.27773e-08
LearningRate0.0025 BoostRounds100 - LearningRate0.042 BoostRounds2060	-0.0194905	0.00305741	Inf	-6.37486	1.14742e-07
LearningRate0.0815 BoostRounds1080 - LearningRate0.0025 BoostRounds3040	-0.0194189	0.00305741	Inf	-6.35143	1.33617e-07
LearningRate0.2 BoostRounds100 - LearningRate0.042 BoostRounds2060	-0.0192892	0.00305741	Inf	-6.309	1.75813e-07
LearningRate0.0025 BoostRounds100 - LearningRate0.0815 BoostRounds100	-0.0192797	0.00305741	Inf	-6.30591	1.79354e-07
LearningRate0.0815 BoostRounds100 - LearningRate0.2 BoostRounds100	0.0190784	0.00305741	Inf	6.24005	2.73564e-07
LearningRate0.0815 BoostRounds1080 - LearningRate0.0025 BoostRounds5000	-0.0189162	0.00305741	Inf	-6.18701	3.83124e-07
LearningRate0.0025 BoostRounds100 - LearningRate0.042 BoostRounds4020	-0.0187878	0.00305741	Inf	-6.14502	4.99193e-07
LearningRate0.0025 BoostRounds2060 - LearningRate0.0815 BoostRounds3040	0.0187649	0.00305741	Inf	6.13751	5.23303e-07
LearningRate0.0025 BoostRounds2060 - LearningRate0.0815 BoostRounds2060	0.0187541	0.00305741	Inf	6.13397	5.35037e-07
LearningRate0.0025 BoostRounds2060 - LearningRate0.0815 BoostRounds4020	0.0187054	0.00305741	Inf	6.11806	5.91094e-07
LearningRate0.0025 BoostRounds100 - LearningRate0.042 BoostRounds3040	-0.018677	0.00305741	Inf	-6.10878	6.26393e-07
LearningRate0.0025 BoostRounds2060 - LearningRate0.0815 BoostRounds5000	0.0186189	0.00305741	Inf	6.08977	7.05195e-07
LearningRate0.2 BoostRounds100 - LearningRate0.042 BoostRounds4020	-0.0185865	0.00305741	Inf	-6.07917	7.53291e-07
LearningRate0.2 BoostRounds100 - LearningRate0.042 BoostRounds3040	-0.0184757	0.00305741	Inf	-6.04292	9.42948e-07
LearningRate0.0025 BoostRounds100 - LearningRate0.042 BoostRounds5000	-0.0184473	0.00305741	Inf	-6.03364	9.9855e-07
LearningRate0.042 BoostRounds100 - LearningRate0.2 BoostRounds1080	0.0182541	0.00305741	Inf	5.97044	1.4716e-06
LearningRate0.2 BoostRounds100 - LearningRate0.042 BoostRounds5000	-0.0182459	0.00305741	Inf	-5.96778	1.49561e-06
LearningRate0.042 BoostRounds100 - LearningRate0.2 BoostRounds2060	0.018227	0.00305741	Inf	5.9616	1.55312e-06
LearningRate0.042 BoostRounds100 - LearningRate0.2 BoostRounds3040	0.0182	0.00305741	Inf	5.95276	1.63902e-06
LearningRate0.042 BoostRounds100 - LearningRate0.2 BoostRounds5000	0.0181811	0.00305741	Inf	5.94657	1.70188e-06
LearningRate0.042 BoostRounds100 - LearningRate0.2 BoostRounds4020	0.018173	0.00305741	Inf	5.94392	1.72953e-06
LearningRate0.042 BoostRounds1080 - LearningRate0.1605 BoostRounds1080	0.0177568	0.00305741	Inf	5.80778	3.91756e-06
LearningRate0.042 BoostRounds1080 - LearningRate0.1605 BoostRounds3040	0.0176405	0.00305741	Inf	5.76977	4.90541e-06
LearningRate0.042 BoostRounds1080 - LearningRate0.1605 BoostRounds4020	0.0176189	0.00305741	Inf	5.7627	5.11414e-06
LearningRate0.042 BoostRounds1080 - LearningRate0.1605 BoostRounds5000	0.0175973	0.00305741	Inf	5.75563	5.33148e-06
LearningRate0.2 BoostRounds1080 - LearningRate0.042 BoostRounds2060	-0.0175919	0.00305741	Inf	-5.75386	5.38719e-06
LearningRate0.042 BoostRounds1080 - LearningRate0.1605 BoostRounds2060	0.0175757	0.00305741	Inf	5.74856	5.55776e-06
LearningRate0.042 BoostRounds2060 - LearningRate0.2 BoostRounds2060	0.0175649	0.00305741	Inf	5.74502	5.67436e-06
LearningRate0.042 BoostRounds2060 - LearningRate0.2 BoostRounds3040	0.0175378	0.00305741	Inf	5.73618	5.97635e-06
LearningRate0.042 BoostRounds2060 - LearningRate0.2 BoostRounds5000	0.0175189	0.00305741	Inf	5.72999	6.19695e-06
LearningRate0.042 BoostRounds2060 - LearningRate0.2 BoostRounds4020	0.0175108	0.00305741	Inf	5.72734	6.29389e-06
LearningRate0.0815 BoostRounds1080 - LearningRate0.0025 BoostRounds2060	-0.0173865	0.00305741	Inf	-5.68668	7.97785e-06
LearningRate0.0815 BoostRounds100 - LearningRate0.2 BoostRounds1080	0.0173811	0.00305741	Inf	5.68491	8.0602e-06
LearningRate0.0815 BoostRounds100 - LearningRate0.2 BoostRounds2060	0.0173541	0.00305741	Inf	5.67607	8.48444e-06
LearningRate0.0815 BoostRounds100 - LearningRate0.2 BoostRounds3040	0.017327	0.00305741	Inf	5.66723	8.93027e-06
LearningRate0.0815 BoostRounds100 - LearningRate0.2 BoostRounds5000	0.0173081	0.00305741	Inf	5.66104	9.25577e-06
LearningRate0.0815 BoostRounds100 - LearningRate0.2 BoostRounds4020	0.0173	0.00305741	Inf	5.65839	9.39876e-06
LearningRate0.0025 BoostRounds1080 - LearningRate0.121 BoostRounds1080	0.0169459	0.00305741	Inf	5.54259	1.82245e-05
LearningRate0.042 BoostRounds100 - LearningRate0.1605 BoostRounds100	0.0168973	0.00305741	Inf	5.52667	1.99382e-05
LearningRate0.2 BoostRounds1080 - LearningRate0.042 BoostRounds4020	-0.0168892	0.00305741	Inf	-5.52402	2.02386e-05
LearningRate0.2 BoostRounds2060 - LearningRate0.042 BoostRounds4020	-0.0168622	0.00305741	Inf	-5.51518	2.12718e-05
LearningRate0.2 BoostRounds3040 - LearningRate0.042 BoostRounds4020	-0.0168351	0.00305741	Inf	-5.50634	2.23558e-05
LearningRate0.042 BoostRounds4020 - LearningRate0.2 BoostRounds5000	0.0168162	0.00305741	Inf	5.50016	2.31461e-05
LearningRate0.042 BoostRounds4020 - LearningRate0.2 BoostRounds4020	0.0168081	0.00305741	Inf	5.4975	2.34931e-05
LearningRate0.2 BoostRounds1080 - LearningRate0.042 BoostRounds3040	-0.0167784	0.00305741	Inf	-5.48778	2.48086e-05
LearningRate0.2 BoostRounds2060 - LearningRate0.042 BoostRounds3040	-0.0167514	0.00305741	Inf	-5.47894	2.60661e-05
LearningRate0.042 BoostRounds3040 - LearningRate0.2 BoostRounds3040	0.0167243	0.00305741	Inf	5.4701	2.7385e-05
LearningRate0.0025 BoostRounds1080 - LearningRate0.121 BoostRounds2060	0.0167081	0.00305741	Inf	5.4648	2.82071e-05
LearningRate0.042 BoostRounds3040 - LearningRate0.2 BoostRounds5000	0.0167054	0.00305741	Inf	5.46391	2.83464e-05
LearningRate0.042 BoostRounds3040 - LearningRate0.2 BoostRounds4020	0.0166973	0.00305741	Inf	5.46126	2.87683e-05
LearningRate0.2 BoostRounds1080 - LearningRate0.042 BoostRounds5000	-0.0165486	0.00305741	Inf	-5.41264	3.76671e-05
LearningRate0.2 BoostRounds2060 - LearningRate0.042 BoostRounds5000	-0.0165216	0.00305741	Inf	-5.4038	3.9548e-05
LearningRate0.2 BoostRounds3040 - LearningRate0.042 BoostRounds5000	-0.0164946	0.00305741	Inf	-5.39496	4.15192e-05
LearningRate0.042 BoostRounds5000 - LearningRate0.2 BoostRounds5000	0.0164757	0.00305741	Inf	5.38877	4.29551e-05
LearningRate0.2 BoostRounds4020 - LearningRate0.042 BoostRounds5000	-0.0164676	0.00305741	Inf	-5.38612	4.35851e-05
LearningRate0.0025 BoostRounds1080 - LearningRate0.121 BoostRounds3040	0.016427	0.00305741	Inf	5.37286	4.68706e-05
LearningRate0.0025 BoostRounds1080 - LearningRate0.121 BoostRounds4020	0.0162459	0.00305741	Inf	5.31363	6.4694e-05
LearningRate0.1605 BoostRounds100 - LearningRate0.042 BoostRounds2060	-0.0162351	0.00305741	Inf	-5.3101	6.59428e-05
LearningRate0.0025 BoostRounds1080 - LearningRate0.121 BoostRounds5000	0.016173	0.00305741	Inf	5.28977	7.35859e-05
LearningRate0.0815 BoostRounds100 - LearningRate0.1605 BoostRounds100	0.0160243	0.00305741	Inf	5.24115	9.5473e-05
LearningRate0.0025 BoostRounds4020 - LearningRate0.042 BoostRounds5000	0.0158622	0.00305741	Inf	5.18811	0.000126457
LearningRate0.0025 BoostRounds3040 - LearningRate0.042 BoostRounds5000	0.0156378	0.00305741	Inf	5.11474	0.000185582
LearningRate0.042 BoostRounds3040 - LearningRate0.0025 BoostRounds4020	-0.0156324	0.00305741	Inf	-5.11297	0.000187291
LearningRate0.1605 BoostRounds100 - LearningRate0.042 BoostRounds4020	-0.0155324	0.00305741	Inf	-5.08026	0.000221767
LearningRate0.0025 BoostRounds4020 - LearningRate0.042 BoostRounds4020	0.0155216	0.00305741	Inf	5.07673	0.000225839
LearningRate0.1605 BoostRounds100 - LearningRate0.042 BoostRounds3040	-0.0154216	0.00305741	Inf	-5.04402	0.000267048
LearningRate0.0025 BoostRounds3040 - LearningRate0.042 BoostRounds3040	0.0154081	0.00305741	Inf	5.0396	0.00027314
LearningRate0.0025 BoostRounds3040 - LearningRate0.042 BoostRounds4020	0.0152973	0.00305741	Inf	5.00336	0.000328353
LearningRate0.1605 BoostRounds100 - LearningRate0.042 BoostRounds5000	-0.0151919	0.00305741	Inf	-4.96888	0.000390644
LearningRate0.0025 BoostRounds5000 - LearningRate0.042 BoostRounds5000	0.0151351	0.00305741	Inf	4.95032	0.000428699
LearningRate0.121 BoostRounds100 - LearningRate0.0025 BoostRounds1080	-0.0150622	0.00305741	Inf	-4.92645	0.000482838
LearningRate0.0815 BoostRounds100 - LearningRate0.0025 BoostRounds4020	-0.0150297	0.00305741	Inf	-4.91584	0.000508935
LearningRate0.042 BoostRounds3040 - LearningRate0.0025 BoostRounds5000	-0.0149054	0.00305741	Inf	-4.87518	0.000621959
LearningRate0.042 BoostRounds2060 - LearningRate0.0025 BoostRounds4020	-0.0148189	0.00305741	Inf	-4.84689	0.000714245
LearningRate0.0815 BoostRounds100 - LearningRate0.0025 BoostRounds3040	-0.0148054	0.00305741	Inf	-4.84247	0.00072979
LearningRate0.042 BoostRounds4020 - LearningRate0.0025 BoostRounds5000	-0.0147946	0.00305741	Inf	-4.83893	0.000742457
LearningRate0.042 BoostRounds100 - LearningRate0.1605 BoostRounds1080	0.0147784	0.00305741	Inf	4.83363	0.000761849
LearningRate0.0025 BoostRounds100 - LearningRate0.0815 BoostRounds1080	-0.0146662	0.00305741	Inf	-4.79695	0.000909738
LearningRate0.042 BoostRounds100 - LearningRate0.1605 BoostRounds3040	0.0146622	0.00305741	Inf	4.79562	0.000915562
LearningRate0.042 BoostRounds100 - LearningRate0.1605 BoostRounds4020	0.0146405	0.00305741	Inf	4.78855	0.000947227
LearningRate0.042 BoostRounds100 - LearningRate0.1605 BoostRounds5000	0.0146189	0.00305741	Inf	4.78148	0.000979927
LearningRate0.042 BoostRounds100 - LearningRate0.1605 BoostRounds2060	0.0145973	0.00305741	Inf	4.7744	0.00101369
LearningRate0.042 BoostRounds2060 - LearningRate0.0025 BoostRounds3040	-0.0145946	0.00305741	Inf	-4.77352	0.00101799
LearningRate0.2 BoostRounds100 - LearningRate0.0815 BoostRounds1080	-0.0144649	0.00305741	Inf	-4.73109	0.00124579
LearningRate0.042 BoostRounds1080 - LearningRate0.121 BoostRounds1080	0.0144378	0.00305741	Inf	4.72225	0.00129896
LearningRate0.0815 BoostRounds100 - LearningRate0.0025 BoostRounds5000	-0.0143027	0.00305741	Inf	-4.67805	0.00159851
LearningRate0.042 BoostRounds1080 - LearningRate0.121 BoostRounds2060	0.0142	0.00305741	Inf	4.64446	0.00186852
LearningRate0.042 BoostRounds100 - LearningRate0.0025 BoostRounds4020	-0.0141568	0.00305741	Inf	-4.63031	0.00199459
LearningRate0.1605 BoostRounds1080 - LearningRate0.042 BoostRounds2060	-0.0141162	0.00305741	Inf	-4.61705	0.00212
LearningRate0.042 BoostRounds2060 - LearningRate0.0025 BoostRounds5000	-0.0140919	0.00305741	Inf	-4.6091	0.00219877
LearningRate0.042 BoostRounds2060 - LearningRate0.1605 BoostRounds3040	0.014	0.00305741	Inf	4.57904	0.00252184
LearningRate0.042 BoostRounds2060 - LearningRate0.1605 BoostRounds4020	0.0139784	0.00305741	Inf	4.57197	0.00260407
LearningRate0.042 BoostRounds2060 - LearningRate0.1605 BoostRounds5000	0.0139568	0.00305741	Inf	4.5649	0.00268881
LearningRate0.042 BoostRounds2060 - LearningRate0.1605 BoostRounds2060	0.0139351	0.00305741	Inf	4.55783	0.00277613
LearningRate0.042 BoostRounds100 - LearningRate0.0025 BoostRounds3040	-0.0139324	0.00305741	Inf	-4.55694	0.00278723
LearningRate0.042 BoostRounds1080 - LearningRate0.121 BoostRounds3040	0.0139189	0.00305741	Inf	4.55252	0.00284336
LearningRate0.0815 BoostRounds100 - LearningRate0.1605 BoostRounds1080	0.0139054	0.00305741	Inf	4.5481	0.00290054
LearningRate0.0815 BoostRounds100 - LearningRate0.1605 BoostRounds3040	0.0137892	0.00305741	Inf	4.51009	0.00343869
LearningRate0.0815 BoostRounds100 - LearningRate0.1605 BoostRounds4020	0.0137676	0.00305741	Inf	4.50302	0.00354858
LearningRate0.0815 BoostRounds100 - LearningRate0.1605 BoostRounds5000	0.0137459	0.00305741	Inf	4.49595	0.00366174
LearningRate0.042 BoostRounds1080 - LearningRate0.121 BoostRounds4020	0.0137378	0.00305741	Inf	4.4933	0.00370503
LearningRate0.0815 BoostRounds100 - LearningRate0.1605 BoostRounds2060	0.0137243	0.00305741	Inf	4.48888	0.00377825
LearningRate0.042 BoostRounds1080 - LearningRate0.121 BoostRounds5000	0.0136649	0.00305741	Inf	4.46943	0.00411675
LearningRate0.0025 BoostRounds2060 - LearningRate0.042 BoostRounds5000	0.0136054	0.00305741	Inf	4.44998	0.00448334
LearningRate0.0025 BoostRounds100 - LearningRate0.0815 BoostRounds5000	-0.0134338	0.00305741	Inf	-4.39385	0.00571872
LearningRate0.042 BoostRounds100 - LearningRate0.0025 BoostRounds5000	-0.0134297	0.00305741	Inf	-4.39252	0.0057514
LearningRate0.1605 BoostRounds1080 - LearningRate0.042 BoostRounds4020	-0.0134135	0.00305741	Inf	-4.38722	0.00588385
LearningRate0.0025 BoostRounds2060 - LearningRate0.042 BoostRounds3040	0.0133757	0.00305741	Inf	4.37484	0.00620395
LearningRate0.0025 BoostRounds100 - LearningRate0.0815 BoostRounds4020	-0.0133473	0.00305741	Inf	-4.36556	0.00645452
LearningRate0.1605 BoostRounds1080 - LearningRate0.042 BoostRounds3040	-0.0133027	0.00305741	Inf	-4.35097	0.00686724
LearningRate0.0025 BoostRounds100 - LearningRate0.0815 BoostRounds2060	-0.0132986	0.00305741	Inf	-4.34965	0.00690594
LearningRate0.1605 BoostRounds3040 - LearningRate0.042 BoostRounds4020	-0.0132973	0.00305741	Inf	-4.34921	0.00691889
LearningRate0.0025 BoostRounds100 - LearningRate0.0815 BoostRounds3040	-0.0132878	0.00305741	Inf	-4.34611	0.00701014
LearningRate0.042 BoostRounds4020 - LearningRate0.1605 BoostRounds4020	0.0132757	0.00305741	Inf	4.34213	0.0071291
LearningRate0.0025 BoostRounds2060 - LearningRate0.042 BoostRounds4020	0.0132649	0.00305741	Inf	4.3386	0.0072364
LearningRate0.042 BoostRounds4020 - LearningRate0.1605 BoostRounds5000	0.0132541	0.00305741	Inf	4.33506	0.00734518
LearningRate0.1605 BoostRounds2060 - LearningRate0.042 BoostRounds4020	-0.0132324	0.00305741	Inf	-4.32799	0.0075673
LearningRate0.2 BoostRounds100 - LearningRate0.0815 BoostRounds5000	-0.0132324	0.00305741	Inf	-4.32799	0.0075673
LearningRate0.042 BoostRounds3040 - LearningRate0.1605 BoostRounds3040	0.0131865	0.00305741	Inf	4.31296	0.00806
LearningRate0.042 BoostRounds3040 - LearningRate0.1605 BoostRounds4020	0.0131649	0.00305741	Inf	4.30589	0.00830193
LearningRate0.2 BoostRounds100 - LearningRate0.0815 BoostRounds4020	-0.0131459	0.00305741	Inf	-4.2997	0.00851909
LearningRate0.042 BoostRounds3040 - LearningRate0.1605 BoostRounds5000	0.0131432	0.00305741	Inf	4.29882	0.00855053
LearningRate0.1605 BoostRounds2060 - LearningRate0.042 BoostRounds3040	-0.0131216	0.00305741	Inf	-4.29175	0.00880596
LearningRate0.2 BoostRounds100 - LearningRate0.0815 BoostRounds2060	-0.0130973	0.00305741	Inf	-4.28379	0.00910168
LearningRate0.2 BoostRounds100 - LearningRate0.0815 BoostRounds3040	-0.0130865	0.00305741	Inf	-4.28026	0.00923602
LearningRate0.1605 BoostRounds1080 - LearningRate0.042 BoostRounds5000	-0.013073	0.00305741	Inf	-4.27584	0.0094065
LearningRate0.1605 BoostRounds3040 - LearningRate0.042 BoostRounds5000	-0.0129568	0.00305741	Inf	-4.23782	0.0109963
LearningRate0.1605 BoostRounds4020 - LearningRate0.042 BoostRounds5000	-0.0129351	0.00305741	Inf	-4.23075	0.0113179
LearningRate0.042 BoostRounds5000 - LearningRate0.1605 BoostRounds5000	0.0129135	0.00305741	Inf	4.22368	0.011648
LearningRate0.1605 BoostRounds2060 - LearningRate0.042 BoostRounds5000	-0.0128919	0.00305741	Inf	-4.21661	0.011987
LearningRate0.0815 BoostRounds100 - LearningRate0.0025 BoostRounds2060	-0.012773	0.00305741	Inf	-4.17771	0.0140172
LearningRate0.0815 BoostRounds1080 - LearningRate0.2 BoostRounds1080	0.0127676	0.00305741	Inf	4.17595	0.0141165
LearningRate0.0815 BoostRounds1080 - LearningRate0.2 BoostRounds2060	0.0127405	0.00305741	Inf	4.16711	0.0146227
LearningRate0.0815 BoostRounds1080 - LearningRate0.2 BoostRounds3040	0.0127135	0.00305741	Inf	4.15827	0.0151453
LearningRate0.0815 BoostRounds1080 - LearningRate0.2 BoostRounds5000	0.0126946	0.00305741	Inf	4.15208	0.0155211
LearningRate0.0815 BoostRounds1080 - LearningRate0.2 BoostRounds4020	0.0126865	0.00305741	Inf	4.14943	0.0156848
LearningRate0.0025 BoostRounds2060 - LearningRate0.042 BoostRounds2060	0.0125622	0.00305741	Inf	4.10876	0.0183975
LearningRate0.121 BoostRounds100 - LearningRate0.042 BoostRounds1080	-0.0125541	0.00305741	Inf	-4.10611	0.0185883
LearningRate0.0025 BoostRounds1080 - LearningRate0.0815 BoostRounds3040	0.0123514	0.00305741	Inf	4.03981	0.0239756
LearningRate0.0025 BoostRounds1080 - LearningRate0.0815 BoostRounds2060	0.0123405	0.00305741	Inf	4.03628	0.0242987
LearningRate0.0025 BoostRounds1080 - LearningRate0.0815 BoostRounds4020	0.0122919	0.00305741	Inf	4.02036	0.0258011
LearningRate0.0025 BoostRounds1080 - LearningRate0.0815 BoostRounds5000	0.0122054	0.00305741	Inf	3.99208	0.0286774
LearningRate0.042 BoostRounds100 - LearningRate0.0025 BoostRounds2060	-0.0119	0.00305741	Inf	-3.89219	0.0412325
LearningRate0.2 BoostRounds1080 - LearningRate0.0815 BoostRounds5000	-0.0115351	0.00305741	Inf	-3.77285	0.0622803
LearningRate0.2 BoostRounds2060 - LearningRate0.0815 BoostRounds5000	-0.0115081	0.00305741	Inf	-3.76401	0.0641508
LearningRate0.2 BoostRounds3040 - LearningRate0.0815 BoostRounds5000	-0.0114811	0.00305741	Inf	-3.75517	0.0660687
LearningRate0.0815 BoostRounds5000 - LearningRate0.2 BoostRounds5000	0.0114622	0.00305741	Inf	3.74898	0.0674397
LearningRate0.042 BoostRounds100 - LearningRate0.121 BoostRounds1080	0.0114595	0.00305741	Inf	3.7481	0.0676376
LearningRate0.2 BoostRounds4020 - LearningRate0.0815 BoostRounds5000	-0.0114541	0.00305741	Inf	-3.74633	0.0680346
LearningRate0.2 BoostRounds1080 - LearningRate0.0815 BoostRounds4020	-0.0114486	0.00305741	Inf	-3.74456	0.0684337
LearningRate0.2 BoostRounds2060 - LearningRate0.0815 BoostRounds4020	-0.0114216	0.00305741	Inf	-3.73572	0.0704586
LearningRate0.1605 BoostRounds100 - LearningRate0.0815 BoostRounds1080	-0.0114108	0.00305741	Inf	-3.73219	0.0712825
LearningRate0.2 BoostRounds1080 - LearningRate0.0815 BoostRounds2060	-0.0114	0.00305741	Inf	-3.72865	0.0721144
LearningRate0.2 BoostRounds3040 - LearningRate0.0815 BoostRounds4020	-0.0113946	0.00305741	Inf	-3.72688	0.0725335
LearningRate0.2 BoostRounds1080 - LearningRate0.0815 BoostRounds3040	-0.0113892	0.00305741	Inf	-3.72511	0.0729545
LearningRate0.0815 BoostRounds4020 - LearningRate0.2 BoostRounds5000	0.0113757	0.00305741	Inf	3.72069	0.0740161
LearningRate0.0815 BoostRounds2060 - LearningRate0.2 BoostRounds2060	0.011373	0.00305741	Inf	3.71981	0.07423
LearningRate0.0815 BoostRounds4020 - LearningRate0.2 BoostRounds4020	0.0113676	0.00305741	Inf	3.71804	0.0746592
LearningRate0.2 BoostRounds2060 - LearningRate0.0815 BoostRounds3040	-0.0113622	0.00305741	Inf	-3.71627	0.0750906
LearningRate0.0815 BoostRounds2060 - LearningRate0.2 BoostRounds3040	0.0113459	0.00305741	Inf	3.71097	0.0763971
LearningRate0.0815 BoostRounds3040 - LearningRate0.2 BoostRounds3040	0.0113351	0.00305741	Inf	3.70743	0.0772785
LearningRate0.0815 BoostRounds2060 - LearningRate0.2 BoostRounds5000	0.011327	0.00305741	Inf	3.70478	0.0779452
LearningRate0.0815 BoostRounds2060 - LearningRate0.2 BoostRounds4020	0.0113189	0.00305741	Inf	3.70213	0.0786166
LearningRate0.0815 BoostRounds3040 - LearningRate0.2 BoostRounds5000	0.0113162	0.00305741	Inf	3.70125	0.0788415
LearningRate0.0815 BoostRounds3040 - LearningRate0.2 BoostRounds4020	0.0113081	0.00305741	Inf	3.69859	0.0795193
LearningRate0.042 BoostRounds100 - LearningRate0.121 BoostRounds2060	0.0112216	0.00305741	Inf	3.67031	0.0870542
LearningRate0.042 BoostRounds1080 - LearningRate0.0025 BoostRounds4020	-0.0111784	0.00305741	Inf	-3.65616	0.0910362
LearningRate0.0025 BoostRounds1080 - LearningRate0.0815 BoostRounds1080	0.010973	0.00305741	Inf	3.58898	0.112026
LearningRate0.042 BoostRounds1080 - LearningRate0.0025 BoostRounds3040	-0.0109541	0.00305741	Inf	-3.58279	0.114139
LearningRate0.042 BoostRounds100 - LearningRate0.121 BoostRounds3040	0.0109405	0.00305741	Inf	3.57837	0.115668
LearningRate0.121 BoostRounds1080 - LearningRate0.042 BoostRounds2060	-0.0107973	0.00305741	Inf	-3.53152	0.132887
LearningRate0.042 BoostRounds100 - LearningRate0.121 BoostRounds4020	0.0107595	0.00305741	Inf	3.51914	0.137753
LearningRate0.042 BoostRounds100 - LearningRate0.121 BoostRounds5000	0.0106865	0.00305741	Inf	3.49528	0.147522
LearningRate0.0815 BoostRounds100 - LearningRate0.121 BoostRounds1080	0.0105865	0.00305741	Inf	3.46257	0.161752
LearningRate0.0025 BoostRounds100 - LearningRate0.121 BoostRounds100	-0.010577	0.00305741	Inf	-3.45948	0.163149
LearningRate0.042 BoostRounds2060 - LearningRate0.121 BoostRounds2060	0.0105595	0.00305741	Inf	3.45373	0.165768
LearningRate0.042 BoostRounds1080 - LearningRate0.0025 BoostRounds5000	-0.0104514	0.00305741	Inf	-3.41837	0.182571
LearningRate0.121 BoostRounds100 - LearningRate0.2 BoostRounds100	0.0103757	0.00305741	Inf	3.39362	0.195045
LearningRate0.0815 BoostRounds100 - LearningRate0.121 BoostRounds2060	0.0103486	0.00305741	Inf	3.38478	0.199643
LearningRate0.042 BoostRounds2060 - LearningRate0.121 BoostRounds3040	0.0102784	0.00305741	Inf	3.3618	0.211953
LearningRate0.1605 BoostRounds100 - LearningRate0.0815 BoostRounds5000	-0.0101784	0.00305741	Inf	-3.32909	0.230357
LearningRate0.042 BoostRounds2060 - LearningRate0.121 BoostRounds4020	0.0100973	0.00305741	Inf	3.30257	0.24604
LearningRate0.121 BoostRounds1080 - LearningRate0.042 BoostRounds4020	-0.0100946	0.00305741	Inf	-3.30168	0.246575
LearningRate0.1605 BoostRounds100 - LearningRate0.0815 BoostRounds4020	-0.0100919	0.00305741	Inf	-3.3008	0.24711
LearningRate0.0815 BoostRounds100 - LearningRate0.121 BoostRounds3040	0.0100676	0.00305741	Inf	3.29284	0.251961
LearningRate0.1605 BoostRounds100 - LearningRate0.0815 BoostRounds2060	-0.0100432	0.00305741	Inf	-3.28489	0.256873
LearningRate0.1605 BoostRounds100 - LearningRate0.0815 BoostRounds3040	-0.0100324	0.00305741	Inf	-3.28135	0.259075
LearningRate0.042 BoostRounds2060 - LearningRate0.121 BoostRounds5000	0.0100243	0.00305741	Inf	3.2787	0.260735
LearningRate0.121 BoostRounds1080 - LearningRate0.042 BoostRounds3040	-0.00998378	0.00305741	Inf	-3.26544	0.269133
LearningRate0.0815 BoostRounds100 - LearningRate0.121 BoostRounds4020	0.00988649	0.00305741	Inf	3.23362	0.28996
LearningRate0.121 BoostRounds2060 - LearningRate0.042 BoostRounds4020	-0.00985676	0.00305741	Inf	-3.22389	0.296509
LearningRate0.042 BoostRounds1080 - LearningRate0.0815 BoostRounds3040	0.00984324	0.00305741	Inf	3.21947	0.299515
LearningRate0.042 BoostRounds1080 - LearningRate0.0815 BoostRounds2060	0.00983243	0.00305741	Inf	3.21594	0.301932
LearningRate0.0815 BoostRounds100 - LearningRate0.121 BoostRounds5000	0.00981351	0.00305741	Inf	3.20975	0.306188
LearningRate0.042 BoostRounds1080 - LearningRate0.0815 BoostRounds4020	0.00978378	0.00305741	Inf	3.20003	0.312945
LearningRate0.121 BoostRounds1080 - LearningRate0.042 BoostRounds5000	-0.00975405	0.00305741	Inf	-3.1903	0.319785
LearningRate0.121 BoostRounds2060 - LearningRate0.042 BoostRounds3040	-0.00974595	0.00305741	Inf	-3.18765	0.321665
LearningRate0.042 BoostRounds1080 - LearningRate0.0815 BoostRounds5000	0.0096973	0.00305741	Inf	3.17174	0.333067
LearningRate0.121 BoostRounds3040 - LearningRate0.042 BoostRounds4020	-0.00957568	0.00305741	Inf	-3.13196	0.362477
LearningRate0.042 BoostRounds100 - LearningRate0.121 BoostRounds100	0.00957568	0.00305741	Inf	3.13196	0.362477
LearningRate0.121 BoostRounds2060 - LearningRate0.042 BoostRounds5000	-0.00951622	0.00305741	Inf	-3.11251	0.377297
LearningRate0.0025 BoostRounds100 - LearningRate0.121 BoostRounds5000	-0.00946622	0.00305741	Inf	-3.09616	0.38997
LearningRate0.042 BoostRounds3040 - LearningRate0.121 BoostRounds3040	0.00946486	0.00305741	Inf	3.09572	0.390315
LearningRate0.042 BoostRounds4020 - LearningRate0.121 BoostRounds4020	0.00939459	0.00305741	Inf	3.07273	0.408433
LearningRate0.0025 BoostRounds100 - LearningRate0.121 BoostRounds4020	-0.00939324	0.00305741	Inf	-3.07229	0.408785
LearningRate0.042 BoostRounds4020 - LearningRate0.121 BoostRounds5000	0.00932162	0.00305741	Inf	3.04886	0.427592
LearningRate0.0815 BoostRounds1080 - LearningRate0.1605 BoostRounds1080	0.00929189	0.00305741	Inf	3.03914	0.435489
LearningRate0.042 BoostRounds3040 - LearningRate0.121 BoostRounds4020	0.00928378	0.00305741	Inf	3.03649	0.437651
LearningRate0.2 BoostRounds100 - LearningRate0.121 BoostRounds5000	-0.00926486	0.00305741	Inf	-3.0303	0.442711
LearningRate0.121 BoostRounds3040 - LearningRate0.042 BoostRounds5000	-0.00923514	0.00305741	Inf	-3.02058	0.450699
LearningRate0.0025 BoostRounds100 - LearningRate0.121 BoostRounds3040	-0.00921216	0.00305741	Inf	-3.01306	0.456902
LearningRate0.042 BoostRounds3040 - LearningRate0.121 BoostRounds5000	0.00921081	0.00305741	Inf	3.01262	0.457267
LearningRate0.2 BoostRounds100 - LearningRate0.121 BoostRounds4020	-0.00919189	0.00305741	Inf	-3.00643	0.462395
LearningRate0.0815 BoostRounds1080 - LearningRate0.1605 BoostRounds3040	0.00917568	0.00305741	Inf	3.00113	0.466804
LearningRate0.0815 BoostRounds1080 - LearningRate0.1605 BoostRounds4020	0.00915405	0.00305741	Inf	2.99406	0.472699
LearningRate0.0815 BoostRounds1080 - LearningRate0.1605 BoostRounds5000	0.00913243	0.00305741	Inf	2.98699	0.478612
LearningRate0.0815 BoostRounds1080 - LearningRate0.1605 BoostRounds2060	0.00911081	0.00305741	Inf	2.97991	0.484543
LearningRate0.121 BoostRounds4020 - LearningRate0.042 BoostRounds5000	-0.00905405	0.00305741	Inf	-2.96135	0.500187
LearningRate0.2 BoostRounds100 - LearningRate0.121 BoostRounds3040	-0.00901081	0.00305741	Inf	-2.94721	0.512167
LearningRate0.042 BoostRounds5000 - LearningRate0.121 BoostRounds5000	0.00898108	0.00305741	Inf	2.93748	0.520428
LearningRate0.0025 BoostRounds100 - LearningRate0.121 BoostRounds2060	-0.00893108	0.00305741	Inf	-2.92113	0.534357
LearningRate0.042 BoostRounds1080 - LearningRate0.0025 BoostRounds2060	-0.00892162	0.00305741	Inf	-2.91803	0.536995
LearningRate0.121 BoostRounds100 - LearningRate0.042 BoostRounds2060	-0.00891351	0.00305741	Inf	-2.91538	0.539258
LearningRate0.2 BoostRounds100 - LearningRate0.121 BoostRounds2060	-0.00872973	0.00305741	Inf	-2.85527	0.590561
LearningRate0.0815 BoostRounds100 - LearningRate0.121 BoostRounds100	0.0087027	0.00305741	Inf	2.84643	0.598079
LearningRate0.0025 BoostRounds100 - LearningRate0.121 BoostRounds1080	-0.00869324	0.00305741	Inf	-2.84334	0.600707
LearningRate0.121 BoostRounds100 - LearningRate0.2 BoostRounds1080	0.00867838	0.00305741	Inf	2.83848	0.604832
LearningRate0.0025 BoostRounds1080 - LearningRate0.0025 BoostRounds4020	-0.00867027	0.00305741	Inf	-2.83582	0.60708
LearningRate0.121 BoostRounds100 - LearningRate0.2 BoostRounds2060	0.00865135	0.00305741	Inf	2.82964	0.612319
LearningRate0.121 BoostRounds100 - LearningRate0.2 BoostRounds3040	0.00862432	0.00305741	Inf	2.8208	0.619785
LearningRate0.121 BoostRounds100 - LearningRate0.2 BoostRounds5000	0.00860541	0.00305741	Inf	2.81461	0.624998
LearningRate0.121 BoostRounds100 - LearningRate0.2 BoostRounds4020	0.0085973	0.00305741	Inf	2.81196	0.627228
LearningRate0.2 BoostRounds100 - LearningRate0.121 BoostRounds1080	-0.00849189	0.00305741	Inf	-2.77748	0.655977
LearningRate0.042 BoostRounds1080 - LearningRate0.0815 BoostRounds1080	0.00846486	0.00305741	Inf	2.76864	0.663264
LearningRate0.0025 BoostRounds1080 - LearningRate0.0025 BoostRounds3040	-0.00844595	0.00305741	Inf	-2.76245	0.668341
LearningRate0.121 BoostRounds100 - LearningRate0.042 BoostRounds4020	-0.00821081	0.00305741	Inf	-2.68555	0.729423
LearningRate0.121 BoostRounds100 - LearningRate0.042 BoostRounds3040	-0.0081	0.00305741	Inf	-2.6493	0.75661
LearningRate0.1605 BoostRounds1080 - LearningRate0.0815 BoostRounds5000	-0.00805946	0.00305741	Inf	-2.63604	0.766253
LearningRate0.1605 BoostRounds1080 - LearningRate0.0815 BoostRounds4020	-0.00797297	0.00305741	Inf	-2.60776	0.786233
LearningRate0.0025 BoostRounds1080 - LearningRate0.0025 BoostRounds5000	-0.00794324	0.00305741	Inf	-2.59803	0.792906
LearningRate0.1605 BoostRounds3040 - LearningRate0.0815 BoostRounds5000	-0.00794324	0.00305741	Inf	-2.59803	0.792906
LearningRate0.1605 BoostRounds1080 - LearningRate0.0815 BoostRounds2060	-0.00792432	0.00305741	Inf	-2.59184	0.797099
LearningRate0.1605 BoostRounds4020 - LearningRate0.0815 BoostRounds5000	-0.00792162	0.00305741	Inf	-2.59096	0.797694
LearningRate0.1605 BoostRounds1080 - LearningRate0.0815 BoostRounds3040	-0.00791351	0.00305741	Inf	-2.58831	0.799476
LearningRate0.0815 BoostRounds5000 - LearningRate0.1605 BoostRounds5000	0.0079	0.00305741	Inf	2.58389	0.802427
LearningRate0.1605 BoostRounds2060 - LearningRate0.0815 BoostRounds5000	-0.00787838	0.00305741	Inf	-2.57682	0.807103
LearningRate0.121 BoostRounds100 - LearningRate0.042 BoostRounds5000	-0.00787027	0.00305741	Inf	-2.57416	0.808842
LearningRate0.1605 BoostRounds3040 - LearningRate0.0815 BoostRounds4020	-0.00785676	0.00305741	Inf	-2.56974	0.811722
LearningRate0.0815 BoostRounds4020 - LearningRate0.1605 BoostRounds4020	0.00783514	0.00305741	Inf	2.56267	0.816283
LearningRate0.0815 BoostRounds4020 - LearningRate0.1605 BoostRounds5000	0.00781351	0.00305741	Inf	2.5556	0.820785
LearningRate0.0815 BoostRounds2060 - LearningRate0.1605 BoostRounds3040	0.00780811	0.00305741	Inf	2.55383	0.821901
LearningRate0.0815 BoostRounds3040 - LearningRate0.1605 BoostRounds3040	0.0077973	0.00305741	Inf	2.5503	0.824122
LearningRate0.1605 BoostRounds2060 - LearningRate0.0815 BoostRounds4020	-0.00779189	0.00305741	Inf	-2.54853	0.825227
LearningRate0.0815 BoostRounds2060 - LearningRate0.1605 BoostRounds4020	0.00778649	0.00305741	Inf	2.54676	0.826329
LearningRate0.0815 BoostRounds3040 - LearningRate0.1605 BoostRounds4020	0.00777568	0.00305741	Inf	2.54323	0.82852
LearningRate0.0815 BoostRounds2060 - LearningRate0.1605 BoostRounds5000	0.00776486	0.00305741	Inf	2.53969	0.830696
LearningRate0.0815 BoostRounds3040 - LearningRate0.1605 BoostRounds5000	0.00775405	0.00305741	Inf	2.53615	0.832857
LearningRate0.0815 BoostRounds2060 - LearningRate0.1605 BoostRounds2060	0.00774324	0.00305741	Inf	2.53262	0.835002
LearningRate0.1605 BoostRounds2060 - LearningRate0.0815 BoostRounds3040	-0.00773243	0.00305741	Inf	-2.52908	0.837132
LearningRate0.2 BoostRounds1080 - LearningRate0.121 BoostRounds5000	-0.00756757	0.00305741	Inf	-2.47516	0.867673
LearningRate0.2 BoostRounds2060 - LearningRate0.121 BoostRounds5000	-0.00754054	0.00305741	Inf	-2.46632	0.872325
LearningRate0.2 BoostRounds3040 - LearningRate0.121 BoostRounds5000	-0.00751351	0.00305741	Inf	-2.45748	0.876876
LearningRate0.2 BoostRounds1080 - LearningRate0.121 BoostRounds4020	-0.00749459	0.00305741	Inf	-2.45129	0.880001
LearningRate0.121 BoostRounds5000 - LearningRate0.2 BoostRounds5000	0.00749459	0.00305741	Inf	2.45129	0.880001
LearningRate0.2 BoostRounds4020 - LearningRate0.121 BoostRounds5000	-0.00748649	0.00305741	Inf	-2.44864	0.881325
LearningRate0.2 BoostRounds2060 - LearningRate0.121 BoostRounds4020	-0.00746757	0.00305741	Inf	-2.44245	0.884379
LearningRate0.2 BoostRounds3040 - LearningRate0.121 BoostRounds4020	-0.00744054	0.00305741	Inf	-2.43361	0.888656
LearningRate0.121 BoostRounds4020 - LearningRate0.2 BoostRounds5000	0.00742162	0.00305741	Inf	2.42742	0.891588
LearningRate0.121 BoostRounds4020 - LearningRate0.2 BoostRounds4020	0.00741351	0.00305741	Inf	2.42477	0.89283
LearningRate0.121 BoostRounds100 - LearningRate0.1605 BoostRounds100	0.00732162	0.00305741	Inf	2.39472	0.906264
LearningRate0.2 BoostRounds1080 - LearningRate0.121 BoostRounds3040	-0.00731351	0.00305741	Inf	-2.39206	0.907393
LearningRate0.2 BoostRounds2060 - LearningRate0.121 BoostRounds3040	-0.00728649	0.00305741	Inf	-2.38322	0.911091
LearningRate0.121 BoostRounds3040 - LearningRate0.2 BoostRounds3040	0.00725946	0.00305741	Inf	2.37438	0.91469
LearningRate0.121 BoostRounds3040 - LearningRate0.2 BoostRounds5000	0.00724054	0.00305741	Inf	2.3682	0.917149
LearningRate0.121 BoostRounds3040 - LearningRate0.2 BoostRounds4020	0.00723243	0.00305741	Inf	2.36554	0.918189
LearningRate0.0025 BoostRounds1080 - LearningRate0.042 BoostRounds5000	0.00719189	0.00305741	Inf	2.35228	0.923252
LearningRate0.2 BoostRounds1080 - LearningRate0.121 BoostRounds2060	-0.00703243	0.00305741	Inf	-2.30013	0.941064
LearningRate0.121 BoostRounds2060 - LearningRate0.2 BoostRounds2060	0.00700541	0.00305741	Inf	2.29129	0.943761
LearningRate0.121 BoostRounds2060 - LearningRate0.2 BoostRounds3040	0.00697838	0.00305741	Inf	2.28245	0.946367
LearningRate0.0025 BoostRounds1080 - LearningRate0.042 BoostRounds3040	0.00696216	0.00305741	Inf	2.27715	0.947889
LearningRate0.121 BoostRounds2060 - LearningRate0.2 BoostRounds5000	0.00695946	0.00305741	Inf	2.27626	0.948139
LearningRate0.121 BoostRounds2060 - LearningRate0.2 BoostRounds4020	0.00695135	0.00305741	Inf	2.27361	0.948885
LearningRate0.042 BoostRounds100 - LearningRate0.0815 BoostRounds3040	0.00686486	0.00305741	Inf	2.24532	0.956362
LearningRate0.042 BoostRounds100 - LearningRate0.0815 BoostRounds2060	0.00685405	0.00305741	Inf	2.24179	0.957236
LearningRate0.0025 BoostRounds1080 - LearningRate0.042 BoostRounds4020	0.00685135	0.00305741	Inf	2.2409	0.957452
LearningRate0.042 BoostRounds100 - LearningRate0.0815 BoostRounds4020	0.00680541	0.00305741	Inf	2.22587	0.961008
LearningRate0.121 BoostRounds1080 - LearningRate0.2 BoostRounds1080	0.00679459	0.00305741	Inf	2.22234	0.961811
LearningRate0.121 BoostRounds1080 - LearningRate0.2 BoostRounds2060	0.00676757	0.00305741	Inf	2.2135	0.963764
LearningRate0.121 BoostRounds1080 - LearningRate0.2 BoostRounds3040	0.00674054	0.00305741	Inf	2.20466	0.965641
LearningRate0.121 BoostRounds1080 - LearningRate0.2 BoostRounds5000	0.00672162	0.00305741	Inf	2.19847	0.96691
LearningRate0.042 BoostRounds100 - LearningRate0.0815 BoostRounds5000	0.00671892	0.00305741	Inf	2.19759	0.967088
LearningRate0.121 BoostRounds1080 - LearningRate0.2 BoostRounds4020	0.00671351	0.00305741	Inf	2.19582	0.967442
LearningRate0.0025 BoostRounds1080 - LearningRate0.0025 BoostRounds2060	-0.00641351	0.00305741	Inf	-2.0977	0.982929
LearningRate0.0815 BoostRounds100 - LearningRate0.0025 BoostRounds1080	-0.00635946	0.00305741	Inf	-2.08002	0.984951
LearningRate0.1605 BoostRounds100 - LearningRate0.121 BoostRounds5000	-0.00621081	0.00305741	Inf	-2.0314	0.989533
LearningRate0.042 BoostRounds2060 - LearningRate0.0815 BoostRounds3040	0.0062027	0.00305741	Inf	2.02875	0.989745
LearningRate0.042 BoostRounds2060 - LearningRate0.0815 BoostRounds2060	0.00619189	0.00305741	Inf	2.02521	0.990023
LearningRate0.0025 BoostRounds1080 - LearningRate0.042 BoostRounds2060	0.00614865	0.00305741	Inf	2.01107	0.991073
LearningRate0.042 BoostRounds2060 - LearningRate0.0815 BoostRounds4020	0.00614324	0.00305741	Inf	2.0093	0.991197
LearningRate0.1605 BoostRounds100 - LearningRate0.121 BoostRounds4020	-0.00613784	0.00305741	Inf	-2.00753	0.99132
LearningRate0.042 BoostRounds2060 - LearningRate0.0815 BoostRounds5000	0.00605676	0.00305741	Inf	1.98101	0.993002
LearningRate0.0815 BoostRounds100 - LearningRate0.0815 BoostRounds3040	0.00599189	0.00305741	Inf	1.95979	0.994142
LearningRate0.0815 BoostRounds100 - LearningRate0.0815 BoostRounds2060	0.00598108	0.00305741	Inf	1.95626	0.994316
LearningRate0.0815 BoostRounds1080 - LearningRate0.121 BoostRounds1080	0.00597297	0.00305741	Inf	1.95361	0.994444
LearningRate0.1605 BoostRounds100 - LearningRate0.121 BoostRounds3040	-0.00595676	0.00305741	Inf	-1.9483	0.994692
LearningRate0.0815 BoostRounds100 - LearningRate0.0815 BoostRounds4020	0.00593243	0.00305741	Inf	1.94035	0.995046
LearningRate0.0815 BoostRounds100 - LearningRate0.0815 BoostRounds5000	0.00584595	0.00305741	Inf	1.91206	0.996148
LearningRate0.0815 BoostRounds1080 - LearningRate0.121 BoostRounds2060	0.00573514	0.00305741	Inf	1.87582	0.997249
LearningRate0.1605 BoostRounds100 - LearningRate0.121 BoostRounds2060	-0.00567568	0.00305741	Inf	-1.85637	0.997719
LearningRate0.0025 BoostRounds100 - LearningRate0.1605 BoostRounds2060	-0.00555541	0.00305741	Inf	-1.81703	0.998461
LearningRate0.0025 BoostRounds100 - LearningRate0.1605 BoostRounds5000	-0.00553378	0.00305741	Inf	-1.80996	0.99857
LearningRate0.0025 BoostRounds100 - LearningRate0.1605 BoostRounds4020	-0.00551216	0.00305741	Inf	-1.80289	0.998671
LearningRate0.0815 BoostRounds3040 - LearningRate0.042 BoostRounds4020	-0.0055	0.00305741	Inf	-1.79891	0.998725
LearningRate0.0025 BoostRounds100 - LearningRate0.1605 BoostRounds3040	-0.00549054	0.00305741	Inf	-1.79582	0.998766
LearningRate0.0815 BoostRounds2060 - LearningRate0.042 BoostRounds4020	-0.00548919	0.00305741	Inf	-1.79537	0.998772
LearningRate0.042 BoostRounds100 - LearningRate0.0025 BoostRounds1080	-0.00548649	0.00305741	Inf	-1.79449	0.998783
LearningRate0.042 BoostRounds100 - LearningRate0.0815 BoostRounds1080	0.00548649	0.00305741	Inf	1.79449	0.998783
LearningRate0.0815 BoostRounds1080 - LearningRate0.121 BoostRounds3040	0.00545405	0.00305741	Inf	1.78388	0.998913
LearningRate0.042 BoostRounds4020 - LearningRate0.0815 BoostRounds4020	0.00544054	0.00305741	Inf	1.77946	0.998964
LearningRate0.1605 BoostRounds100 - LearningRate0.121 BoostRounds1080	-0.00543784	0.00305741	Inf	-1.77858	0.998974
LearningRate0.042 BoostRounds3040 - LearningRate0.0815 BoostRounds3040	0.00538919	0.00305741	Inf	1.76267	0.999137
LearningRate0.0815 BoostRounds2060 - LearningRate0.042 BoostRounds3040	-0.00537838	0.00305741	Inf	-1.75913	0.99917
LearningRate0.0025 BoostRounds100 - LearningRate0.1605 BoostRounds1080	-0.00537432	0.00305741	Inf	-1.7578	0.999182
LearningRate0.042 BoostRounds4020 - LearningRate0.0815 BoostRounds5000	0.00535405	0.00305741	Inf	1.75117	0.99924
LearningRate0.2 BoostRounds100 - LearningRate0.1605 BoostRounds2060	-0.00535405	0.00305741	Inf	-1.75117	0.99924
LearningRate0.2 BoostRounds100 - LearningRate0.1605 BoostRounds5000	-0.00533243	0.00305741	Inf	-1.7441	0.999298
LearningRate0.042 BoostRounds3040 - LearningRate0.0815 BoostRounds4020	0.00532973	0.00305741	Inf	1.74322	0.999305
LearningRate0.2 BoostRounds100 - LearningRate0.1605 BoostRounds4020	-0.00531081	0.00305741	Inf	-1.73703	0.999353
LearningRate0.2 BoostRounds100 - LearningRate0.1605 BoostRounds3040	-0.00528919	0.00305741	Inf	-1.72996	0.999403
LearningRate0.0815 BoostRounds1080 - LearningRate0.121 BoostRounds4020	0.00527297	0.00305741	Inf	1.72465	0.999438
LearningRate0.042 BoostRounds3040 - LearningRate0.0815 BoostRounds5000	0.00524324	0.00305741	Inf	1.71493	0.999498
LearningRate0.121 BoostRounds100 - LearningRate0.1605 BoostRounds1080	0.0052027	0.00305741	Inf	1.70167	0.999571
LearningRate0.0815 BoostRounds1080 - LearningRate0.121 BoostRounds5000	0.0052	0.00305741	Inf	1.70079	0.999576
LearningRate0.2 BoostRounds100 - LearningRate0.1605 BoostRounds1080	-0.00517297	0.00305741	Inf	-1.69195	0.999618
LearningRate0.0815 BoostRounds3040 - LearningRate0.042 BoostRounds5000	-0.00515946	0.00305741	Inf	-1.68753	0.999638
LearningRate0.0815 BoostRounds2060 - LearningRate0.042 BoostRounds5000	-0.00514865	0.00305741	Inf	-1.68399	0.999653
LearningRate0.0815 BoostRounds4020 - LearningRate0.042 BoostRounds5000	-0.0051	0.00305741	Inf	-1.66808	0.999715
LearningRate0.121 BoostRounds100 - LearningRate0.1605 BoostRounds3040	0.00508649	0.00305741	Inf	1.66366	0.99973
LearningRate0.121 BoostRounds100 - LearningRate0.1605 BoostRounds4020	0.00506486	0.00305741	Inf	1.65659	0.999753
LearningRate0.121 BoostRounds100 - LearningRate0.1605 BoostRounds5000	0.00504324	0.00305741	Inf	1.64952	0.999774
LearningRate0.121 BoostRounds100 - LearningRate0.1605 BoostRounds2060	0.00502162	0.00305741	Inf	1.64244	0.999794
LearningRate0.042 BoostRounds5000 - LearningRate0.0815 BoostRounds5000	0.00501351	0.00305741	Inf	1.63979	0.999801
LearningRate0.0815 BoostRounds1080 - LearningRate0.042 BoostRounds2060	-0.00482432	0.00305741	Inf	-1.57791	0.999913
LearningRate0.121 BoostRounds1080 - LearningRate0.0815 BoostRounds5000	-0.00474054	0.00305741	Inf	-1.55051	0.999941
LearningRate0.042 BoostRounds1080 - LearningRate0.042 BoostRounds5000	0.00468378	0.00305741	Inf	1.53195	0.999955
LearningRate0.121 BoostRounds1080 - LearningRate0.0815 BoostRounds4020	-0.00465405	0.00305741	Inf	-1.52222	0.999961
LearningRate0.0815 BoostRounds100 - LearningRate0.0815 BoostRounds1080	0.00461351	0.00305741	Inf	1.50896	0.999968
LearningRate0.121 BoostRounds1080 - LearningRate0.0815 BoostRounds2060	-0.00460541	0.00305741	Inf	-1.50631	0.999969
LearningRate0.121 BoostRounds1080 - LearningRate0.0815 BoostRounds3040	-0.00459459	0.00305741	Inf	-1.50277	0.999971
LearningRate0.121 BoostRounds2060 - LearningRate0.0815 BoostRounds5000	-0.0045027	0.00305741	Inf	-1.47272	0.999982
LearningRate0.042 BoostRounds1080 - LearningRate0.042 BoostRounds3040	0.00445405	0.00305741	Inf	1.45681	0.999986
LearningRate0.121 BoostRounds2060 - LearningRate0.0815 BoostRounds4020	-0.00441622	0.00305741	Inf	-1.44443	0.999989
LearningRate0.0815 BoostRounds2060 - LearningRate0.121 BoostRounds2060	0.00436757	0.00305741	Inf	1.42852	0.999991
LearningRate0.121 BoostRounds2060 - LearningRate0.0815 BoostRounds3040	-0.00435676	0.00305741	Inf	-1.42498	0.999992
LearningRate0.042 BoostRounds1080 - LearningRate0.042 BoostRounds4020	0.00434324	0.00305741	Inf	1.42056	0.999992
LearningRate0.121 BoostRounds3040 - LearningRate0.0815 BoostRounds5000	-0.00422162	0.00305741	Inf	-1.38078	0.999996
LearningRate0.121 BoostRounds3040 - LearningRate0.0815 BoostRounds4020	-0.00413514	0.00305741	Inf	-1.3525	0.999998
LearningRate0.0815 BoostRounds1080 - LearningRate0.042 BoostRounds4020	-0.00412162	0.00305741	Inf	-1.34808	0.999998
LearningRate0.1605 BoostRounds1080 - LearningRate0.121 BoostRounds5000	-0.00409189	0.00305741	Inf	-1.33835	0.999998
LearningRate0.121 BoostRounds100 - LearningRate0.0815 BoostRounds1080	-0.00408919	0.00305741	Inf	-1.33747	0.999998
LearningRate0.0815 BoostRounds2060 - LearningRate0.121 BoostRounds3040	0.00408649	0.00305741	Inf	1.33659	0.999998
LearningRate0.0815 BoostRounds3040 - LearningRate0.121 BoostRounds3040	0.00407568	0.00305741	Inf	1.33305	0.999998
LearningRate0.121 BoostRounds4020 - LearningRate0.0815 BoostRounds5000	-0.00404054	0.00305741	Inf	-1.32156	0.999999
LearningRate0.1605 BoostRounds1080 - LearningRate0.121 BoostRounds4020	-0.00401892	0.00305741	Inf	-1.31449	0.999999
LearningRate0.0815 BoostRounds1080 - LearningRate0.042 BoostRounds3040	-0.00401081	0.00305741	Inf	-1.31183	0.999999
LearningRate0.1605 BoostRounds3040 - LearningRate0.121 BoostRounds5000	-0.00397568	0.00305741	Inf	-1.30034	0.999999
LearningRate0.0815 BoostRounds5000 - LearningRate0.121 BoostRounds5000	0.00396757	0.00305741	Inf	1.29769	0.999999
LearningRate0.0815 BoostRounds4020 - LearningRate0.121 BoostRounds4020	0.00395405	0.00305741	Inf	1.29327	0.999999
LearningRate0.1605 BoostRounds4020 - LearningRate0.121 BoostRounds5000	-0.00395405	0.00305741	Inf	-1.29327	0.999999
LearningRate0.121 BoostRounds5000 - LearningRate0.1605 BoostRounds5000	0.00393243	0.00305741	Inf	1.2862	0.999999
LearningRate0.1605 BoostRounds2060 - LearningRate0.121 BoostRounds5000	-0.00391081	0.00305741	Inf	-1.27913	0.999999
LearningRate0.0815 BoostRounds2060 - LearningRate0.121 BoostRounds4020	0.00390541	0.00305741	Inf	1.27736	0.999999
LearningRate0.1605 BoostRounds3040 - LearningRate0.121 BoostRounds4020	-0.0039027	0.00305741	Inf	-1.27647	0.999999
LearningRate0.0815 BoostRounds3040 - LearningRate0.121 BoostRounds4020	0.00389459	0.00305741	Inf	1.27382	1
LearningRate0.0815 BoostRounds4020 - LearningRate0.121 BoostRounds5000	0.00388108	0.00305741	Inf	1.2694	1
LearningRate0.121 BoostRounds4020 - LearningRate0.1605 BoostRounds4020	0.00388108	0.00305741	Inf	1.2694	1
LearningRate0.121 BoostRounds4020 - LearningRate0.1605 BoostRounds5000	0.00385946	0.00305741	Inf	1.26233	1
LearningRate0.0815 BoostRounds100 - LearningRate0.042 BoostRounds1080	-0.00385135	0.00305741	Inf	-1.25968	1
LearningRate0.1605 BoostRounds1080 - LearningRate0.121 BoostRounds3040	-0.00383784	0.00305741	Inf	-1.25526	1
LearningRate0.1605 BoostRounds2060 - LearningRate0.121 BoostRounds4020	-0.00383784	0.00305741	Inf	-1.25526	1
LearningRate0.0815 BoostRounds2060 - LearningRate0.121 BoostRounds5000	0.00383243	0.00305741	Inf	1.25349	1
LearningRate0.0815 BoostRounds3040 - LearningRate0.121 BoostRounds5000	0.00382162	0.00305741	Inf	1.24995	1
LearningRate0.0815 BoostRounds1080 - LearningRate0.042 BoostRounds5000	-0.00378108	0.00305741	Inf	-1.2367	1
LearningRate0.121 BoostRounds3040 - LearningRate0.1605 BoostRounds3040	0.00372162	0.00305741	Inf	1.21725	1
LearningRate0.121 BoostRounds3040 - LearningRate0.1605 BoostRounds4020	0.0037	0.00305741	Inf	1.21018	1
LearningRate0.121 BoostRounds3040 - LearningRate0.1605 BoostRounds5000	0.00367838	0.00305741	Inf	1.2031	1
LearningRate0.2 BoostRounds1080 - LearningRate0.1605 BoostRounds2060	-0.00365676	0.00305741	Inf	-1.19603	1
LearningRate0.1605 BoostRounds2060 - LearningRate0.121 BoostRounds3040	-0.00365676	0.00305741	Inf	-1.19603	1
LearningRate0.042 BoostRounds1080 - LearningRate0.042 BoostRounds2060	0.00364054	0.00305741	Inf	1.19073	1
LearningRate0.2 BoostRounds1080 - LearningRate0.1605 BoostRounds5000	-0.00363514	0.00305741	Inf	-1.18896	1
LearningRate0.1605 BoostRounds2060 - LearningRate0.2 BoostRounds2060	0.00362973	0.00305741	Inf	1.18719	1
LearningRate0.2 BoostRounds1080 - LearningRate0.1605 BoostRounds4020	-0.00361351	0.00305741	Inf	-1.18189	1
LearningRate0.2 BoostRounds2060 - LearningRate0.1605 BoostRounds5000	-0.00360811	0.00305741	Inf	-1.18012	1
LearningRate0.1605 BoostRounds2060 - LearningRate0.2 BoostRounds3040	0.0036027	0.00305741	Inf	1.17835	1
LearningRate0.2 BoostRounds1080 - LearningRate0.1605 BoostRounds3040	-0.00359189	0.00305741	Inf	-1.17482	1
LearningRate0.2 BoostRounds2060 - LearningRate0.1605 BoostRounds4020	-0.00358649	0.00305741	Inf	-1.17305	1
LearningRate0.1605 BoostRounds2060 - LearningRate0.2 BoostRounds5000	0.00358378	0.00305741	Inf	1.17216	1
LearningRate0.2 BoostRounds3040 - LearningRate0.1605 BoostRounds5000	-0.00358108	0.00305741	Inf	-1.17128	1
LearningRate0.1605 BoostRounds2060 - LearningRate0.2 BoostRounds4020	0.00357568	0.00305741	Inf	1.16951	1
LearningRate0.2 BoostRounds2060 - LearningRate0.1605 BoostRounds3040	-0.00356486	0.00305741	Inf	-1.16598	1
LearningRate0.1605 BoostRounds5000 - LearningRate0.2 BoostRounds5000	0.00356216	0.00305741	Inf	1.16509	1
LearningRate0.2 BoostRounds3040 - LearningRate0.1605 BoostRounds4020	-0.00355946	0.00305741	Inf	-1.16421	1
LearningRate0.1605 BoostRounds1080 - LearningRate0.121 BoostRounds2060	-0.00355676	0.00305741	Inf	-1.16332	1
LearningRate0.2 BoostRounds4020 - LearningRate0.1605 BoostRounds5000	-0.00355405	0.00305741	Inf	-1.16244	1
LearningRate0.1605 BoostRounds4020 - LearningRate0.2 BoostRounds5000	0.00354054	0.00305741	Inf	1.15802	1
LearningRate0.1605 BoostRounds3040 - LearningRate0.2 BoostRounds3040	0.00353784	0.00305741	Inf	1.15714	1
LearningRate0.1605 BoostRounds4020 - LearningRate0.2 BoostRounds4020	0.00353243	0.00305741	Inf	1.15537	1
LearningRate0.1605 BoostRounds3040 - LearningRate0.2 BoostRounds5000	0.00351892	0.00305741	Inf	1.15095	1
LearningRate0.1605 BoostRounds3040 - LearningRate0.2 BoostRounds4020	0.00351081	0.00305741	Inf	1.1483	1
LearningRate0.1605 BoostRounds1080 - LearningRate0.2 BoostRounds1080	0.00347568	0.00305741	Inf	1.1368	1
LearningRate0.1605 BoostRounds1080 - LearningRate0.2 BoostRounds2060	0.00344865	0.00305741	Inf	1.12797	1
LearningRate0.121 BoostRounds2060 - LearningRate0.1605 BoostRounds3040	0.00344054	0.00305741	Inf	1.12531	1
LearningRate0.1605 BoostRounds1080 - LearningRate0.2 BoostRounds3040	0.00342162	0.00305741	Inf	1.11913	1
LearningRate0.121 BoostRounds2060 - LearningRate0.1605 BoostRounds4020	0.00341892	0.00305741	Inf	1.11824	1
LearningRate0.1605 BoostRounds1080 - LearningRate0.2 BoostRounds5000	0.0034027	0.00305741	Inf	1.11294	1
LearningRate0.121 BoostRounds2060 - LearningRate0.1605 BoostRounds5000	0.0033973	0.00305741	Inf	1.11117	1
LearningRate0.1605 BoostRounds1080 - LearningRate0.2 BoostRounds4020	0.00339459	0.00305741	Inf	1.11029	1
LearningRate0.121 BoostRounds2060 - LearningRate0.1605 BoostRounds2060	0.00337568	0.00305741	Inf	1.1041	1
LearningRate0.121 BoostRounds1080 - LearningRate0.1605 BoostRounds1080	0.00331892	0.00305741	Inf	1.08553	1
LearningRate0.0025 BoostRounds100 - LearningRate0.1605 BoostRounds100	-0.00325541	0.00305741	Inf	-1.06476	1
LearningRate0.121 BoostRounds1080 - LearningRate0.1605 BoostRounds3040	0.0032027	0.00305741	Inf	1.04752	1
LearningRate0.121 BoostRounds1080 - LearningRate0.1605 BoostRounds4020	0.00318108	0.00305741	Inf	1.04045	1
LearningRate0.121 BoostRounds1080 - LearningRate0.1605 BoostRounds5000	0.00315946	0.00305741	Inf	1.03338	1
LearningRate0.121 BoostRounds1080 - LearningRate0.1605 BoostRounds2060	0.00313784	0.00305741	Inf	1.02631	1
LearningRate0.1605 BoostRounds100 - LearningRate0.2 BoostRounds100	0.00305405	0.00305741	Inf	0.998903	1
LearningRate0.042 BoostRounds100 - LearningRate0.042 BoostRounds1080	-0.00297838	0.00305741	Inf	-0.974152	1
LearningRate0.121 BoostRounds100 - LearningRate0.0815 BoostRounds5000	-0.00285676	0.00305741	Inf	-0.934372	1
LearningRate0.121 BoostRounds100 - LearningRate0.0815 BoostRounds4020	-0.00277027	0.00305741	Inf	-0.906085	1
LearningRate0.121 BoostRounds100 - LearningRate0.0815 BoostRounds2060	-0.00272162	0.00305741	Inf	-0.890173	1
LearningRate0.121 BoostRounds100 - LearningRate0.0815 BoostRounds3040	-0.00271081	0.00305741	Inf	-0.886637	1
LearningRate0.0025 BoostRounds1080 - LearningRate0.042 BoostRounds1080	0.00250811	0.00305741	Inf	0.820338	1
LearningRate0.0025 BoostRounds100 - LearningRate0.2 BoostRounds100	-0.000201351	0.00305741	Inf	-0.0658569	1
LearningRate0.0025 BoostRounds100 - LearningRate0.2 BoostRounds1080	-0.00189865	0.00305741	Inf	-0.621	1
LearningRate0.0025 BoostRounds100 - LearningRate0.2 BoostRounds2060	-0.00192568	0.00305741	Inf	-0.629839	1
LearningRate0.0025 BoostRounds100 - LearningRate0.2 BoostRounds3040	-0.0019527	0.00305741	Inf	-0.638679	1
LearningRate0.0025 BoostRounds100 - LearningRate0.2 BoostRounds4020	-0.00197973	0.00305741	Inf	-0.647519	1
LearningRate0.0025 BoostRounds100 - LearningRate0.2 BoostRounds5000	-0.00197162	0.00305741	Inf	-0.644867	1
LearningRate0.042 BoostRounds100 - LearningRate0.0815 BoostRounds100	0.000872973	0.00305741	Inf	0.285527	1
LearningRate0.042 BoostRounds100 - LearningRate0.042 BoostRounds2060	0.000662162	0.00305741	Inf	0.216576	1
LearningRate0.042 BoostRounds100 - LearningRate0.042 BoostRounds3040	0.00147568	0.00305741	Inf	0.482656	1
LearningRate0.042 BoostRounds100 - LearningRate0.042 BoostRounds4020	0.00136486	0.00305741	Inf	0.446412	1
LearningRate0.042 BoostRounds100 - LearningRate0.042 BoostRounds5000	0.00170541	0.00305741	Inf	0.557795	1
LearningRate0.0815 BoostRounds100 - LearningRate0.042 BoostRounds2060	-0.000210811	0.00305741	Inf	-0.0689508	1
LearningRate0.0815 BoostRounds100 - LearningRate0.042 BoostRounds3040	0.000602703	0.00305741	Inf	0.197129	1
LearningRate0.0815 BoostRounds100 - LearningRate0.042 BoostRounds4020	0.000491892	0.00305741	Inf	0.160885	1
LearningRate0.0815 BoostRounds100 - LearningRate0.042 BoostRounds5000	0.000832432	0.00305741	Inf	0.272267	1
LearningRate0.121 BoostRounds100 - LearningRate0.121 BoostRounds1080	0.00188378	0.00305741	Inf	0.616138	1
LearningRate0.121 BoostRounds100 - LearningRate0.121 BoostRounds2060	0.00164595	0.00305741	Inf	0.538347	1
LearningRate0.121 BoostRounds100 - LearningRate0.121 BoostRounds3040	0.00136486	0.00305741	Inf	0.446412	1
LearningRate0.121 BoostRounds100 - LearningRate0.121 BoostRounds4020	0.00118378	0.00305741	Inf	0.387185	1
LearningRate0.121 BoostRounds100 - LearningRate0.121 BoostRounds5000	0.00111081	0.00305741	Inf	0.363318	1
LearningRate0.1605 BoostRounds100 - LearningRate0.1605 BoostRounds1080	-0.00211892	0.00305741	Inf	-0.693044	1
LearningRate0.1605 BoostRounds100 - LearningRate0.2 BoostRounds1080	0.00135676	0.00305741	Inf	0.443761	1
LearningRate0.1605 BoostRounds100 - LearningRate0.1605 BoostRounds2060	-0.0023	0.00305741	Inf	-0.752271	1
LearningRate0.1605 BoostRounds100 - LearningRate0.2 BoostRounds2060	0.00132973	0.00305741	Inf	0.434921	1
LearningRate0.1605 BoostRounds100 - LearningRate0.1605 BoostRounds3040	-0.00223514	0.00305741	Inf	-0.731056	1
LearningRate0.1605 BoostRounds100 - LearningRate0.2 BoostRounds3040	0.0013027	0.00305741	Inf	0.426081	1
LearningRate0.1605 BoostRounds100 - LearningRate0.1605 BoostRounds4020	-0.00225676	0.00305741	Inf	-0.738128	1
LearningRate0.1605 BoostRounds100 - LearningRate0.2 BoostRounds4020	0.00127568	0.00305741	Inf	0.417241	1
LearningRate0.1605 BoostRounds100 - LearningRate0.1605 BoostRounds5000	-0.00227838	0.00305741	Inf	-0.745199	1
LearningRate0.1605 BoostRounds100 - LearningRate0.2 BoostRounds5000	0.00128378	0.00305741	Inf	0.419893	1
LearningRate0.2 BoostRounds100 - LearningRate0.2 BoostRounds1080	-0.0016973	0.00305741	Inf	-0.555143	1
LearningRate0.2 BoostRounds100 - LearningRate0.2 BoostRounds2060	-0.00172432	0.00305741	Inf	-0.563983	1
LearningRate0.2 BoostRounds100 - LearningRate0.2 BoostRounds3040	-0.00175135	0.00305741	Inf	-0.572822	1
LearningRate0.2 BoostRounds100 - LearningRate0.2 BoostRounds4020	-0.00177838	0.00305741	Inf	-0.581662	1
LearningRate0.2 BoostRounds100 - LearningRate0.2 BoostRounds5000	-0.00177027	0.00305741	Inf	-0.57901	1
LearningRate0.0815 BoostRounds1080 - LearningRate0.0815 BoostRounds2060	0.00136757	0.00305741	Inf	0.447296	1
LearningRate0.0815 BoostRounds1080 - LearningRate0.0815 BoostRounds3040	0.00137838	0.00305741	Inf	0.450832	1
LearningRate0.0815 BoostRounds1080 - LearningRate0.0815 BoostRounds4020	0.00131892	0.00305741	Inf	0.431385	1
LearningRate0.0815 BoostRounds1080 - LearningRate0.0815 BoostRounds5000	0.00123243	0.00305741	Inf	0.403097	1
LearningRate0.121 BoostRounds1080 - LearningRate0.121 BoostRounds2060	-0.000237838	0.00305741	Inf	-0.0777907	1
LearningRate0.121 BoostRounds1080 - LearningRate0.121 BoostRounds3040	-0.000518919	0.00305741	Inf	-0.169725	1
LearningRate0.121 BoostRounds1080 - LearningRate0.121 BoostRounds4020	-0.0007	0.00305741	Inf	-0.228952	1
LearningRate0.121 BoostRounds1080 - LearningRate0.121 BoostRounds5000	-0.000772973	0.00305741	Inf	-0.25282	1
LearningRate0.1605 BoostRounds1080 - LearningRate0.1605 BoostRounds2060	-0.000181081	0.00305741	Inf	-0.059227	1
LearningRate0.1605 BoostRounds1080 - LearningRate0.1605 BoostRounds3040	-0.000116216	0.00305741	Inf	-0.0380114	1
LearningRate0.1605 BoostRounds1080 - LearningRate0.1605 BoostRounds4020	-0.000137838	0.00305741	Inf	-0.0450832	1
LearningRate0.1605 BoostRounds1080 - LearningRate0.1605 BoostRounds5000	-0.000159459	0.00305741	Inf	-0.0521551	1
LearningRate0.2 BoostRounds1080 - LearningRate0.2 BoostRounds2060	-2.7027e-05	0.00305741	Inf	-0.00883985	1
LearningRate0.2 BoostRounds1080 - LearningRate0.2 BoostRounds3040	-5.40541e-05	0.00305741	Inf	-0.0176797	1
LearningRate0.2 BoostRounds1080 - LearningRate0.2 BoostRounds4020	-8.10811e-05	0.00305741	Inf	-0.0265196	1
LearningRate0.2 BoostRounds1080 - LearningRate0.2 BoostRounds5000	-7.2973e-05	0.00305741	Inf	-0.0238676	1
LearningRate0.0025 BoostRounds2060 - LearningRate0.0025 BoostRounds3040	-0.00203243	0.00305741	Inf	-0.664757	1
LearningRate0.0025 BoostRounds2060 - LearningRate0.0025 BoostRounds4020	-0.00225676	0.00305741	Inf	-0.738128	1
LearningRate0.0025 BoostRounds2060 - LearningRate0.0025 BoostRounds5000	-0.00152973	0.00305741	Inf	-0.500336	1
LearningRate0.042 BoostRounds2060 - LearningRate0.042 BoostRounds3040	0.000813514	0.00305741	Inf	0.26608	1
LearningRate0.042 BoostRounds2060 - LearningRate0.042 BoostRounds4020	0.000702703	0.00305741	Inf	0.229836	1
LearningRate0.042 BoostRounds2060 - LearningRate0.042 BoostRounds5000	0.00104324	0.00305741	Inf	0.341218	1
LearningRate0.0815 BoostRounds2060 - LearningRate0.0815 BoostRounds3040	1.08108e-05	0.00305741	Inf	0.00353594	1
LearningRate0.0815 BoostRounds2060 - LearningRate0.0815 BoostRounds4020	-4.86486e-05	0.00305741	Inf	-0.0159117	1
LearningRate0.0815 BoostRounds2060 - LearningRate0.0815 BoostRounds5000	-0.000135135	0.00305741	Inf	-0.0441993	1
LearningRate0.121 BoostRounds2060 - LearningRate0.121 BoostRounds3040	-0.000281081	0.00305741	Inf	-0.0919345	1
LearningRate0.121 BoostRounds2060 - LearningRate0.121 BoostRounds4020	-0.000462162	0.00305741	Inf	-0.151161	1
LearningRate0.121 BoostRounds2060 - LearningRate0.121 BoostRounds5000	-0.000535135	0.00305741	Inf	-0.175029	1
LearningRate0.1605 BoostRounds2060 - LearningRate0.1605 BoostRounds3040	6.48649e-05	0.00305741	Inf	0.0212156	1
LearningRate0.1605 BoostRounds2060 - LearningRate0.1605 BoostRounds4020	4.32432e-05	0.00305741	Inf	0.0141438	1
LearningRate0.1605 BoostRounds2060 - LearningRate0.1605 BoostRounds5000	2.16216e-05	0.00305741	Inf	0.00707188	1
LearningRate0.2 BoostRounds2060 - LearningRate0.2 BoostRounds3040	-2.7027e-05	0.00305741	Inf	-0.00883985	1
LearningRate0.2 BoostRounds2060 - LearningRate0.2 BoostRounds4020	-5.40541e-05	0.00305741	Inf	-0.0176797	1
LearningRate0.2 BoostRounds2060 - LearningRate0.2 BoostRounds5000	-4.59459e-05	0.00305741	Inf	-0.0150277	1
LearningRate0.0025 BoostRounds3040 - LearningRate0.0025 BoostRounds4020	-0.000224324	0.00305741	Inf	-0.0733708	1
LearningRate0.0025 BoostRounds3040 - LearningRate0.0025 BoostRounds5000	0.000502703	0.00305741	Inf	0.164421	1
LearningRate0.042 BoostRounds3040 - LearningRate0.042 BoostRounds4020	-0.000110811	0.00305741	Inf	-0.0362434	1
LearningRate0.042 BoostRounds3040 - LearningRate0.042 BoostRounds5000	0.00022973	0.00305741	Inf	0.0751387	1
LearningRate0.0815 BoostRounds3040 - LearningRate0.0815 BoostRounds4020	-5.94595e-05	0.00305741	Inf	-0.0194477	1
LearningRate0.0815 BoostRounds3040 - LearningRate0.0815 BoostRounds5000	-0.000145946	0.00305741	Inf	-0.0477352	1
LearningRate0.121 BoostRounds3040 - LearningRate0.121 BoostRounds4020	-0.000181081	0.00305741	Inf	-0.059227	1
LearningRate0.121 BoostRounds3040 - LearningRate0.121 BoostRounds5000	-0.000254054	0.00305741	Inf	-0.0830946	1
LearningRate0.1605 BoostRounds3040 - LearningRate0.1605 BoostRounds4020	-2.16216e-05	0.00305741	Inf	-0.00707188	1
LearningRate0.1605 BoostRounds3040 - LearningRate0.1605 BoostRounds5000	-4.32432e-05	0.00305741	Inf	-0.0141438	1
LearningRate0.2 BoostRounds3040 - LearningRate0.2 BoostRounds4020	-2.7027e-05	0.00305741	Inf	-0.00883985	1
LearningRate0.2 BoostRounds3040 - LearningRate0.2 BoostRounds5000	-1.89189e-05	0.00305741	Inf	-0.0061879	1
LearningRate0.0025 BoostRounds4020 - LearningRate0.0025 BoostRounds5000	0.000727027	0.00305741	Inf	0.237792	1
LearningRate0.042 BoostRounds4020 - LearningRate0.042 BoostRounds5000	0.000340541	0.00305741	Inf	0.111382	1
LearningRate0.0815 BoostRounds4020 - LearningRate0.0815 BoostRounds5000	-8.64865e-05	0.00305741	Inf	-0.0282875	1
LearningRate0.121 BoostRounds4020 - LearningRate0.121 BoostRounds5000	-7.2973e-05	0.00305741	Inf	-0.0238676	1
LearningRate0.1605 BoostRounds4020 - LearningRate0.1605 BoostRounds5000	-2.16216e-05	0.00305741	Inf	-0.00707188	1
LearningRate0.2 BoostRounds4020 - LearningRate0.2 BoostRounds5000	8.10811e-06	0.00305741	Inf	0.00265196	1

## Sheet: Pairwise_overallmodel_Adj_Pears
contrast	estimate	SE	df	t.ratio	p.value
LearningRate0.0025 BoostRounds100 - LearningRate0.042 BoostRounds100	-0.063229	0.00413488	6965	-15.2916	3.54772e-12
LearningRate0.0025 BoostRounds100 - LearningRate0.0815 BoostRounds100	-0.0659427	0.00413488	6965	-15.9479	3.54772e-12
LearningRate0.0025 BoostRounds100 - LearningRate0.121 BoostRounds100	-0.0513666	0.00413488	6965	-12.4227	3.54772e-12
LearningRate0.0025 BoostRounds100 - LearningRate0.1605 BoostRounds100	-0.0473365	0.00413488	6965	-11.4481	3.5546e-12
LearningRate0.0025 BoostRounds100 - LearningRate0.2 BoostRounds100	-0.0404788	0.00413488	6965	-9.7896	3.92253e-12
LearningRate0.0025 BoostRounds100 - LearningRate0.0025 BoostRounds1080	-0.064713	0.00413488	6965	-15.6505	3.54772e-12
LearningRate0.0025 BoostRounds100 - LearningRate0.042 BoostRounds1080	-0.0832956	0.00413488	6965	-20.1446	3.54772e-12
LearningRate0.0025 BoostRounds100 - LearningRate0.0815 BoostRounds1080	-0.0726929	0.00413488	6965	-17.5804	3.54772e-12
LearningRate0.0025 BoostRounds100 - LearningRate0.121 BoostRounds1080	-0.0596792	0.00413488	6965	-14.4331	3.54772e-12
LearningRate0.0025 BoostRounds100 - LearningRate0.1605 BoostRounds1080	-0.0605001	0.00413488	6965	-14.6316	3.54772e-12
LearningRate0.0025 BoostRounds100 - LearningRate0.2 BoostRounds1080	-0.050927	0.00413488	6965	-12.3164	3.54772e-12
LearningRate0.0025 BoostRounds100 - LearningRate0.0025 BoostRounds2060	-0.0812745	0.00413488	6965	-19.6558	3.54772e-12
LearningRate0.0025 BoostRounds100 - LearningRate0.042 BoostRounds2060	-0.0826121	0.00413488	6965	-19.9793	3.54772e-12
LearningRate0.0025 BoostRounds100 - LearningRate0.0815 BoostRounds2060	-0.0725948	0.00413488	6965	-17.5567	3.54772e-12
LearningRate0.0025 BoostRounds100 - LearningRate0.121 BoostRounds2060	-0.0601908	0.00413488	6965	-14.5568	3.54772e-12
LearningRate0.0025 BoostRounds100 - LearningRate0.1605 BoostRounds2060	-0.0604945	0.00413488	6965	-14.6303	3.54772e-12
LearningRate0.0025 BoostRounds100 - LearningRate0.2 BoostRounds2060	-0.0511169	0.00413488	6965	-12.3624	3.54772e-12
LearningRate0.0025 BoostRounds100 - LearningRate0.0025 BoostRounds3040	-0.0882537	0.00413488	6965	-21.3437	3.54772e-12
LearningRate0.0025 BoostRounds100 - LearningRate0.042 BoostRounds3040	-0.0826908	0.00413488	6965	-19.9983	3.54772e-12
LearningRate0.0025 BoostRounds100 - LearningRate0.0815 BoostRounds3040	-0.0728158	0.00413488	6965	-17.6101	3.54772e-12
LearningRate0.0025 BoostRounds100 - LearningRate0.121 BoostRounds3040	-0.0600563	0.00413488	6965	-14.5243	3.54772e-12
LearningRate0.0025 BoostRounds100 - LearningRate0.1605 BoostRounds3040	-0.0605058	0.00413488	6965	-14.633	3.54772e-12
LearningRate0.0025 BoostRounds100 - LearningRate0.2 BoostRounds3040	-0.0511403	0.00413488	6965	-12.368	3.54772e-12
LearningRate0.0025 BoostRounds100 - LearningRate0.0025 BoostRounds4020	-0.0910133	0.00413488	6965	-22.0111	3.54772e-12
LearningRate0.0025 BoostRounds100 - LearningRate0.042 BoostRounds4020	-0.0822362	0.00413488	6965	-19.8884	3.54772e-12
LearningRate0.0025 BoostRounds100 - LearningRate0.0815 BoostRounds4020	-0.0726196	0.00413488	6965	-17.5627	3.54772e-12
LearningRate0.0025 BoostRounds100 - LearningRate0.121 BoostRounds4020	-0.0600546	0.00413488	6965	-14.5239	3.54772e-12
LearningRate0.0025 BoostRounds100 - LearningRate0.1605 BoostRounds4020	-0.0605141	0.00413488	6965	-14.635	3.54772e-12
LearningRate0.0025 BoostRounds100 - LearningRate0.2 BoostRounds4020	-0.0511441	0.00413488	6965	-12.3689	3.54772e-12
LearningRate0.0025 BoostRounds100 - LearningRate0.0025 BoostRounds5000	-0.0923151	0.00413488	6965	-22.3259	3.54772e-12
LearningRate0.0025 BoostRounds100 - LearningRate0.042 BoostRounds5000	-0.0818505	0.00413488	6965	-19.7951	3.54772e-12
LearningRate0.0025 BoostRounds100 - LearningRate0.0815 BoostRounds5000	-0.0725529	0.00413488	6965	-17.5465	3.54772e-12
LearningRate0.0025 BoostRounds100 - LearningRate0.121 BoostRounds5000	-0.0600385	0.00413488	6965	-14.52	3.54772e-12
LearningRate0.0025 BoostRounds100 - LearningRate0.1605 BoostRounds5000	-0.0605167	0.00413488	6965	-14.6357	3.54772e-12
LearningRate0.0025 BoostRounds100 - LearningRate0.2 BoostRounds5000	-0.0511449	0.00413488	6965	-12.3691	3.54772e-12
LearningRate0.042 BoostRounds100 - LearningRate0.0815 BoostRounds100	-0.00271368	0.00413488	6965	-0.656288	1
LearningRate0.042 BoostRounds100 - LearningRate0.121 BoostRounds100	0.0118624	0.00413488	6965	2.86886	0.579036
LearningRate0.042 BoostRounds100 - LearningRate0.1605 BoostRounds100	0.0158925	0.00413488	6965	3.84352	0.0492193
LearningRate0.042 BoostRounds100 - LearningRate0.2 BoostRounds100	0.0227502	0.00413488	6965	5.50201	2.37004e-05
LearningRate0.042 BoostRounds100 - LearningRate0.0025 BoostRounds1080	-0.00148395	0.00413488	6965	-0.358885	1
LearningRate0.042 BoostRounds100 - LearningRate0.042 BoostRounds1080	-0.0200666	0.00413488	6965	-4.853	0.00070723
LearningRate0.042 BoostRounds100 - LearningRate0.0815 BoostRounds1080	-0.00946388	0.00413488	6965	-2.28879	0.944315
LearningRate0.042 BoostRounds100 - LearningRate0.121 BoostRounds1080	0.00354983	0.00413488	6965	0.858507	1
LearningRate0.042 BoostRounds100 - LearningRate0.1605 BoostRounds1080	0.00272887	0.00413488	6965	0.659963	1
LearningRate0.042 BoostRounds100 - LearningRate0.2 BoostRounds1080	0.012302	0.00413488	6965	2.97517	0.488723
LearningRate0.042 BoostRounds100 - LearningRate0.0025 BoostRounds2060	-0.0180455	0.00413488	6965	-4.36422	0.00657055
LearningRate0.042 BoostRounds100 - LearningRate0.042 BoostRounds2060	-0.0193831	0.00413488	6965	-4.68769	0.0015543
LearningRate0.042 BoostRounds100 - LearningRate0.0815 BoostRounds2060	-0.00936579	0.00413488	6965	-2.26507	0.951054
LearningRate0.042 BoostRounds100 - LearningRate0.121 BoostRounds2060	0.00303821	0.00413488	6965	0.734776	1
LearningRate0.042 BoostRounds100 - LearningRate0.1605 BoostRounds2060	0.00273451	0.00413488	6965	0.661327	1
LearningRate0.042 BoostRounds100 - LearningRate0.2 BoostRounds2060	0.0121121	0.00413488	6965	2.92925	0.527569
LearningRate0.042 BoostRounds100 - LearningRate0.0025 BoostRounds3040	-0.0250247	0.00413488	6965	-6.0521	9.36774e-07
LearningRate0.042 BoostRounds100 - LearningRate0.042 BoostRounds3040	-0.0194618	0.00413488	6965	-4.70673	0.00142195
LearningRate0.042 BoostRounds100 - LearningRate0.0815 BoostRounds3040	-0.00958676	0.00413488	6965	-2.31851	0.934959
LearningRate0.042 BoostRounds100 - LearningRate0.121 BoostRounds3040	0.00317273	0.00413488	6965	0.767309	1
LearningRate0.042 BoostRounds100 - LearningRate0.1605 BoostRounds3040	0.00272318	0.00413488	6965	0.658586	1
LearningRate0.042 BoostRounds100 - LearningRate0.2 BoostRounds3040	0.0120887	0.00413488	6965	2.9236	0.532379
LearningRate0.042 BoostRounds100 - LearningRate0.0025 BoostRounds4020	-0.0277843	0.00413488	6965	-6.71948	1.23679e-08
LearningRate0.042 BoostRounds100 - LearningRate0.042 BoostRounds4020	-0.0190072	0.00413488	6965	-4.5968	0.00236245
LearningRate0.042 BoostRounds100 - LearningRate0.0815 BoostRounds4020	-0.00939061	0.00413488	6965	-2.27107	0.949408
LearningRate0.042 BoostRounds100 - LearningRate0.121 BoostRounds4020	0.00317445	0.00413488	6965	0.767724	1
LearningRate0.042 BoostRounds100 - LearningRate0.1605 BoostRounds4020	0.00271492	0.00413488	6965	0.656589	1
LearningRate0.042 BoostRounds100 - LearningRate0.2 BoostRounds4020	0.0120849	0.00413488	6965	2.92267	0.533166
LearningRate0.042 BoostRounds100 - LearningRate0.0025 BoostRounds5000	-0.0290861	0.00413488	6965	-7.03431	1.38361e-09
LearningRate0.042 BoostRounds100 - LearningRate0.042 BoostRounds5000	-0.0186215	0.00413488	6965	-4.50352	0.00359102
LearningRate0.042 BoostRounds100 - LearningRate0.0815 BoostRounds5000	-0.00932387	0.00413488	6965	-2.25493	0.953744
LearningRate0.042 BoostRounds100 - LearningRate0.121 BoostRounds5000	0.00319049	0.00413488	6965	0.771603	1
LearningRate0.042 BoostRounds100 - LearningRate0.1605 BoostRounds5000	0.00271229	0.00413488	6965	0.655952	1
LearningRate0.042 BoostRounds100 - LearningRate0.2 BoostRounds5000	0.0120841	0.00413488	6965	2.92247	0.533338
LearningRate0.0815 BoostRounds100 - LearningRate0.121 BoostRounds100	0.0145761	0.00413488	6965	3.52515	0.135817
LearningRate0.0815 BoostRounds100 - LearningRate0.1605 BoostRounds100	0.0186062	0.00413488	6965	4.4998	0.00365057
LearningRate0.0815 BoostRounds100 - LearningRate0.2 BoostRounds100	0.0254638	0.00413488	6965	6.1583	4.84573e-07
LearningRate0.0815 BoostRounds100 - LearningRate0.0025 BoostRounds1080	0.00122973	0.00413488	6965	0.297404	1
LearningRate0.0815 BoostRounds100 - LearningRate0.042 BoostRounds1080	-0.0173529	0.00413488	6965	-4.19671	0.0131186
LearningRate0.0815 BoostRounds100 - LearningRate0.0815 BoostRounds1080	-0.0067502	0.00413488	6965	-1.6325	0.999816
LearningRate0.0815 BoostRounds100 - LearningRate0.121 BoostRounds1080	0.0062635	0.00413488	6965	1.5148	0.999965
LearningRate0.0815 BoostRounds100 - LearningRate0.1605 BoostRounds1080	0.00544255	0.00413488	6965	1.31625	0.999999
LearningRate0.0815 BoostRounds100 - LearningRate0.2 BoostRounds1080	0.0150156	0.00413488	6965	3.63145	0.0987524
LearningRate0.0815 BoostRounds100 - LearningRate0.0025 BoostRounds2060	-0.0153318	0.00413488	6965	-3.70793	0.077521
LearningRate0.0815 BoostRounds100 - LearningRate0.042 BoostRounds2060	-0.0166694	0.00413488	6965	-4.03141	0.0249474
LearningRate0.0815 BoostRounds100 - LearningRate0.0815 BoostRounds2060	-0.00665212	0.00413488	6965	-1.60878	0.999866
LearningRate0.0815 BoostRounds100 - LearningRate0.121 BoostRounds2060	0.00575189	0.00413488	6965	1.39106	0.999995
LearningRate0.0815 BoostRounds100 - LearningRate0.1605 BoostRounds2060	0.00544819	0.00413488	6965	1.31762	0.999999
LearningRate0.0815 BoostRounds100 - LearningRate0.2 BoostRounds2060	0.0148258	0.00413488	6965	3.58554	0.11362
LearningRate0.0815 BoostRounds100 - LearningRate0.0025 BoostRounds3040	-0.022311	0.00413488	6965	-5.39581	4.26459e-05
LearningRate0.0815 BoostRounds100 - LearningRate0.042 BoostRounds3040	-0.0167481	0.00413488	6965	-4.05045	0.0232156
LearningRate0.0815 BoostRounds100 - LearningRate0.0815 BoostRounds3040	-0.00687308	0.00413488	6965	-1.66222	0.999732
LearningRate0.0815 BoostRounds100 - LearningRate0.121 BoostRounds3040	0.00588641	0.00413488	6965	1.4236	0.999992
LearningRate0.0815 BoostRounds100 - LearningRate0.1605 BoostRounds3040	0.00543685	0.00413488	6965	1.31487	0.999999
LearningRate0.0815 BoostRounds100 - LearningRate0.2 BoostRounds3040	0.0148024	0.00413488	6965	3.57988	0.115568
LearningRate0.0815 BoostRounds100 - LearningRate0.0025 BoostRounds4020	-0.0250706	0.00413488	6965	-6.06319	8.74889e-07
LearningRate0.0815 BoostRounds100 - LearningRate0.042 BoostRounds4020	-0.0162935	0.00413488	6965	-3.94051	0.0349012
LearningRate0.0815 BoostRounds100 - LearningRate0.0815 BoostRounds4020	-0.00667694	0.00413488	6965	-1.61478	0.999854
LearningRate0.0815 BoostRounds100 - LearningRate0.121 BoostRounds4020	0.00588813	0.00413488	6965	1.42401	0.999992
LearningRate0.0815 BoostRounds100 - LearningRate0.1605 BoostRounds4020	0.0054286	0.00413488	6965	1.31288	0.999999
LearningRate0.0815 BoostRounds100 - LearningRate0.2 BoostRounds4020	0.0147986	0.00413488	6965	3.57896	0.115889
LearningRate0.0815 BoostRounds100 - LearningRate0.0025 BoostRounds5000	-0.0263724	0.00413488	6965	-6.37803	1.19566e-07
LearningRate0.0815 BoostRounds100 - LearningRate0.042 BoostRounds5000	-0.0159078	0.00413488	6965	-3.84723	0.0485891
LearningRate0.0815 BoostRounds100 - LearningRate0.0815 BoostRounds5000	-0.00661019	0.00413488	6965	-1.59864	0.999883
LearningRate0.0815 BoostRounds100 - LearningRate0.121 BoostRounds5000	0.00590417	0.00413488	6965	1.42789	0.999991
LearningRate0.0815 BoostRounds100 - LearningRate0.1605 BoostRounds5000	0.00542596	0.00413488	6965	1.31224	0.999999
LearningRate0.0815 BoostRounds100 - LearningRate0.2 BoostRounds5000	0.0147977	0.00413488	6965	3.57876	0.115959
LearningRate0.121 BoostRounds100 - LearningRate0.1605 BoostRounds100	0.00403006	0.00413488	6965	0.97465	1
LearningRate0.121 BoostRounds100 - LearningRate0.2 BoostRounds100	0.0108877	0.00413488	6965	2.63315	0.768157
LearningRate0.121 BoostRounds100 - LearningRate0.0025 BoostRounds1080	-0.0133464	0.00413488	6965	-3.22775	0.294318
LearningRate0.121 BoostRounds100 - LearningRate0.042 BoostRounds1080	-0.031929	0.00413488	6965	-7.72186	1.19978e-11
LearningRate0.121 BoostRounds100 - LearningRate0.0815 BoostRounds1080	-0.0213263	0.00413488	6965	-5.15766	0.000152299
LearningRate0.121 BoostRounds100 - LearningRate0.121 BoostRounds1080	-0.00831259	0.00413488	6965	-2.01036	0.991061
LearningRate0.121 BoostRounds100 - LearningRate0.1605 BoostRounds1080	-0.00913355	0.00413488	6965	-2.2089	0.964597
LearningRate0.121 BoostRounds100 - LearningRate0.2 BoostRounds1080	0.00043954	0.00413488	6965	0.1063	1
LearningRate0.121 BoostRounds100 - LearningRate0.0025 BoostRounds2060	-0.0299079	0.00413488	6965	-7.23308	3.32695e-10
LearningRate0.121 BoostRounds100 - LearningRate0.042 BoostRounds2060	-0.0312455	0.00413488	6965	-7.55656	3.31543e-11
LearningRate0.121 BoostRounds100 - LearningRate0.0815 BoostRounds2060	-0.0212282	0.00413488	6965	-5.13393	0.000172295
LearningRate0.121 BoostRounds100 - LearningRate0.121 BoostRounds2060	-0.00882421	0.00413488	6965	-2.13409	0.977966
LearningRate0.121 BoostRounds100 - LearningRate0.1605 BoostRounds2060	-0.00912791	0.00413488	6965	-2.20754	0.964886
LearningRate0.121 BoostRounds100 - LearningRate0.2 BoostRounds2060	0.000249676	0.00413488	6965	0.0603828	1
LearningRate0.121 BoostRounds100 - LearningRate0.0025 BoostRounds3040	-0.0368871	0.00413488	6965	-8.92096	3.81284e-12
LearningRate0.121 BoostRounds100 - LearningRate0.042 BoostRounds3040	-0.0313242	0.00413488	6965	-7.5756	2.91792e-11
LearningRate0.121 BoostRounds100 - LearningRate0.0815 BoostRounds3040	-0.0214492	0.00413488	6965	-5.18737	0.000130375
LearningRate0.121 BoostRounds100 - LearningRate0.121 BoostRounds3040	-0.00868969	0.00413488	6965	-2.10156	0.98236
LearningRate0.121 BoostRounds100 - LearningRate0.1605 BoostRounds3040	-0.00913924	0.00413488	6965	-2.21028	0.964303
LearningRate0.121 BoostRounds100 - LearningRate0.2 BoostRounds3040	0.000226304	0.00413488	6965	0.0547304	1
LearningRate0.121 BoostRounds100 - LearningRate0.0025 BoostRounds4020	-0.0396467	0.00413488	6965	-9.58835	3.84814e-12
LearningRate0.121 BoostRounds100 - LearningRate0.042 BoostRounds4020	-0.0308696	0.00413488	6965	-7.46566	6.22978e-11
LearningRate0.121 BoostRounds100 - LearningRate0.0815 BoostRounds4020	-0.021253	0.00413488	6965	-5.13994	0.000167009
LearningRate0.121 BoostRounds100 - LearningRate0.121 BoostRounds4020	-0.00868797	0.00413488	6965	-2.10114	0.982411
LearningRate0.121 BoostRounds100 - LearningRate0.1605 BoostRounds4020	-0.0091475	0.00413488	6965	-2.21228	0.963874
LearningRate0.121 BoostRounds100 - LearningRate0.2 BoostRounds4020	0.00022248	0.00413488	6965	0.0538056	1
LearningRate0.121 BoostRounds100 - LearningRate0.0025 BoostRounds5000	-0.0409485	0.00413488	6965	-9.90318	3.88323e-12
LearningRate0.121 BoostRounds100 - LearningRate0.042 BoostRounds5000	-0.0304839	0.00413488	6965	-7.37238	1.21471e-10
LearningRate0.121 BoostRounds100 - LearningRate0.0815 BoostRounds5000	-0.0211863	0.00413488	6965	-5.12379	0.000181589
LearningRate0.121 BoostRounds100 - LearningRate0.121 BoostRounds5000	-0.00867193	0.00413488	6965	-2.09726	0.982883
LearningRate0.121 BoostRounds100 - LearningRate0.1605 BoostRounds5000	-0.00915014	0.00413488	6965	-2.21291	0.963736
LearningRate0.121 BoostRounds100 - LearningRate0.2 BoostRounds5000	0.000221644	0.00413488	6965	0.0536035	1
LearningRate0.1605 BoostRounds100 - LearningRate0.2 BoostRounds100	0.00685768	0.00413488	6965	1.6585	0.999744
LearningRate0.1605 BoostRounds100 - LearningRate0.0025 BoostRounds1080	-0.0173764	0.00413488	6965	-4.2024	0.0128224
LearningRate0.1605 BoostRounds100 - LearningRate0.042 BoostRounds1080	-0.0359591	0.00413488	6965	-8.69651	3.84681e-12
LearningRate0.1605 BoostRounds100 - LearningRate0.0815 BoostRounds1080	-0.0253564	0.00413488	6965	-6.13231	5.70006e-07
LearningRate0.1605 BoostRounds100 - LearningRate0.121 BoostRounds1080	-0.0123427	0.00413488	6965	-2.98501	0.480469
LearningRate0.1605 BoostRounds100 - LearningRate0.1605 BoostRounds1080	-0.0131636	0.00413488	6965	-3.18355	0.324971
LearningRate0.1605 BoostRounds100 - LearningRate0.2 BoostRounds1080	-0.00359052	0.00413488	6965	-0.86835	1
LearningRate0.1605 BoostRounds100 - LearningRate0.0025 BoostRounds2060	-0.033938	0.00413488	6965	-8.20773	4.13169e-12
LearningRate0.1605 BoostRounds100 - LearningRate0.042 BoostRounds2060	-0.0352756	0.00413488	6965	-8.53121	3.89078e-12
LearningRate0.1605 BoostRounds100 - LearningRate0.0815 BoostRounds2060	-0.0252583	0.00413488	6965	-6.10858	6.60665e-07
LearningRate0.1605 BoostRounds100 - LearningRate0.121 BoostRounds2060	-0.0128543	0.00413488	6965	-3.10874	0.380534
LearningRate0.1605 BoostRounds100 - LearningRate0.1605 BoostRounds2060	-0.013158	0.00413488	6965	-3.18219	0.325944
LearningRate0.1605 BoostRounds100 - LearningRate0.2 BoostRounds2060	-0.00378039	0.00413488	6965	-0.914267	1
LearningRate0.1605 BoostRounds100 - LearningRate0.0025 BoostRounds3040	-0.0409172	0.00413488	6965	-9.89561	3.88478e-12
LearningRate0.1605 BoostRounds100 - LearningRate0.042 BoostRounds3040	-0.0353543	0.00413488	6965	-8.55025	3.88589e-12
LearningRate0.1605 BoostRounds100 - LearningRate0.0815 BoostRounds3040	-0.0254792	0.00413488	6965	-6.16202	4.73404e-07
LearningRate0.1605 BoostRounds100 - LearningRate0.121 BoostRounds3040	-0.0127198	0.00413488	6965	-3.07621	0.405972
LearningRate0.1605 BoostRounds100 - LearningRate0.1605 BoostRounds3040	-0.0131693	0.00413488	6965	-3.18493	0.32399
LearningRate0.1605 BoostRounds100 - LearningRate0.2 BoostRounds3040	-0.00380376	0.00413488	6965	-0.91992	1
LearningRate0.1605 BoostRounds100 - LearningRate0.0025 BoostRounds4020	-0.0436768	0.00413488	6965	-10.563	3.891e-12
LearningRate0.1605 BoostRounds100 - LearningRate0.042 BoostRounds4020	-0.0348997	0.00413488	6965	-8.44031	3.92519e-12
LearningRate0.1605 BoostRounds100 - LearningRate0.0815 BoostRounds4020	-0.0252831	0.00413488	6965	-6.11459	6.36477e-07
LearningRate0.1605 BoostRounds100 - LearningRate0.121 BoostRounds4020	-0.012718	0.00413488	6965	-3.07579	0.406301
LearningRate0.1605 BoostRounds100 - LearningRate0.1605 BoostRounds4020	-0.0131776	0.00413488	6965	-3.18693	0.322571
LearningRate0.1605 BoostRounds100 - LearningRate0.2 BoostRounds4020	-0.00380758	0.00413488	6965	-0.920845	1
LearningRate0.1605 BoostRounds100 - LearningRate0.0025 BoostRounds5000	-0.0449785	0.00413488	6965	-10.8778	3.87479e-12
LearningRate0.1605 BoostRounds100 - LearningRate0.042 BoostRounds5000	-0.034514	0.00413488	6965	-8.34703	3.97837e-12
LearningRate0.1605 BoostRounds100 - LearningRate0.0815 BoostRounds5000	-0.0252164	0.00413488	6965	-6.09844	7.03569e-07
LearningRate0.1605 BoostRounds100 - LearningRate0.121 BoostRounds5000	-0.012702	0.00413488	6965	-3.07191	0.409381
LearningRate0.1605 BoostRounds100 - LearningRate0.1605 BoostRounds5000	-0.0131802	0.00413488	6965	-3.18756	0.322119
LearningRate0.1605 BoostRounds100 - LearningRate0.2 BoostRounds5000	-0.00380842	0.00413488	6965	-0.921047	1
LearningRate0.2 BoostRounds100 - LearningRate0.0025 BoostRounds1080	-0.0242341	0.00413488	6965	-5.8609	2.98271e-06
LearningRate0.2 BoostRounds100 - LearningRate0.042 BoostRounds1080	-0.0428168	0.00413488	6965	-10.355	3.88922e-12
LearningRate0.2 BoostRounds100 - LearningRate0.0815 BoostRounds1080	-0.032214	0.00413488	6965	-7.7908	8.63032e-12
LearningRate0.2 BoostRounds100 - LearningRate0.121 BoostRounds1080	-0.0192003	0.00413488	6965	-4.6435	0.00190763
LearningRate0.2 BoostRounds100 - LearningRate0.1605 BoostRounds1080	-0.0200213	0.00413488	6965	-4.84205	0.000745864
LearningRate0.2 BoostRounds100 - LearningRate0.2 BoostRounds1080	-0.0104482	0.00413488	6965	-2.52685	0.838243
LearningRate0.2 BoostRounds100 - LearningRate0.0025 BoostRounds2060	-0.0407957	0.00413488	6965	-9.86623	3.89178e-12
LearningRate0.2 BoostRounds100 - LearningRate0.042 BoostRounds2060	-0.0421332	0.00413488	6965	-10.1897	3.89411e-12
LearningRate0.2 BoostRounds100 - LearningRate0.0815 BoostRounds2060	-0.032116	0.00413488	6965	-7.76708	9.57534e-12
LearningRate0.2 BoostRounds100 - LearningRate0.121 BoostRounds2060	-0.019712	0.00413488	6965	-4.76723	0.00106852
LearningRate0.2 BoostRounds100 - LearningRate0.1605 BoostRounds2060	-0.0200157	0.00413488	6965	-4.84068	0.000750814
LearningRate0.2 BoostRounds100 - LearningRate0.2 BoostRounds2060	-0.0106381	0.00413488	6965	-2.57276	0.809544
LearningRate0.2 BoostRounds100 - LearningRate0.0025 BoostRounds3040	-0.0477749	0.00413488	6965	-11.5541	3.54805e-12
LearningRate0.2 BoostRounds100 - LearningRate0.042 BoostRounds3040	-0.042212	0.00413488	6965	-10.2087	3.88478e-12
LearningRate0.2 BoostRounds100 - LearningRate0.0815 BoostRounds3040	-0.0323369	0.00413488	6965	-7.82052	7.69684e-12
LearningRate0.2 BoostRounds100 - LearningRate0.121 BoostRounds3040	-0.0195774	0.00413488	6965	-4.7347	0.00124669
LearningRate0.2 BoostRounds100 - LearningRate0.1605 BoostRounds3040	-0.020027	0.00413488	6965	-4.84342	0.000740899
LearningRate0.2 BoostRounds100 - LearningRate0.2 BoostRounds3040	-0.0106614	0.00413488	6965	-2.57842	0.80584
LearningRate0.2 BoostRounds100 - LearningRate0.0025 BoostRounds4020	-0.0505344	0.00413488	6965	-12.2215	3.54772e-12
LearningRate0.2 BoostRounds100 - LearningRate0.042 BoostRounds4020	-0.0417574	0.00413488	6965	-10.0988	3.89577e-12
LearningRate0.2 BoostRounds100 - LearningRate0.0815 BoostRounds4020	-0.0321408	0.00413488	6965	-7.77308	9.34819e-12
LearningRate0.2 BoostRounds100 - LearningRate0.121 BoostRounds4020	-0.0195757	0.00413488	6965	-4.73429	0.00124913
LearningRate0.2 BoostRounds100 - LearningRate0.1605 BoostRounds4020	-0.0200352	0.00413488	6965	-4.84542	0.000733754
LearningRate0.2 BoostRounds100 - LearningRate0.2 BoostRounds4020	-0.0106653	0.00413488	6965	-2.57934	0.80523
LearningRate0.2 BoostRounds100 - LearningRate0.0025 BoostRounds5000	-0.0518362	0.00413488	6965	-12.5363	3.54772e-12
LearningRate0.2 BoostRounds100 - LearningRate0.042 BoostRounds5000	-0.0413717	0.00413488	6965	-10.0055	3.88234e-12
LearningRate0.2 BoostRounds100 - LearningRate0.0815 BoostRounds5000	-0.032074	0.00413488	6965	-7.75694	1.00532e-11
LearningRate0.2 BoostRounds100 - LearningRate0.121 BoostRounds5000	-0.0195597	0.00413488	6965	-4.73041	0.0012722
LearningRate0.2 BoostRounds100 - LearningRate0.1605 BoostRounds5000	-0.0200379	0.00413488	6965	-4.84606	0.000731487
LearningRate0.2 BoostRounds100 - LearningRate0.2 BoostRounds5000	-0.0106661	0.00413488	6965	-2.57954	0.805097
LearningRate0.0025 BoostRounds1080 - LearningRate0.042 BoostRounds1080	-0.0185826	0.00413488	6965	-4.49411	0.00374354
LearningRate0.0025 BoostRounds1080 - LearningRate0.0815 BoostRounds1080	-0.00797993	0.00413488	6965	-1.92991	0.995443
LearningRate0.0025 BoostRounds1080 - LearningRate0.121 BoostRounds1080	0.00503377	0.00413488	6965	1.21739	1
LearningRate0.0025 BoostRounds1080 - LearningRate0.1605 BoostRounds1080	0.00421282	0.00413488	6965	1.01885	1
LearningRate0.0025 BoostRounds1080 - LearningRate0.2 BoostRounds1080	0.0137859	0.00413488	6965	3.33405	0.227953
LearningRate0.0025 BoostRounds1080 - LearningRate0.0025 BoostRounds2060	-0.0165616	0.00413488	6965	-4.00533	0.0275058
LearningRate0.0025 BoostRounds1080 - LearningRate0.042 BoostRounds2060	-0.0178991	0.00413488	6965	-4.32881	0.00762934
LearningRate0.0025 BoostRounds1080 - LearningRate0.0815 BoostRounds2060	-0.00788185	0.00413488	6965	-1.90618	0.996317
LearningRate0.0025 BoostRounds1080 - LearningRate0.121 BoostRounds2060	0.00452216	0.00413488	6965	1.09366	1
LearningRate0.0025 BoostRounds1080 - LearningRate0.1605 BoostRounds2060	0.00421846	0.00413488	6965	1.02021	1
LearningRate0.0025 BoostRounds1080 - LearningRate0.2 BoostRounds2060	0.013596	0.00413488	6965	3.28813	0.255306
LearningRate0.0025 BoostRounds1080 - LearningRate0.0025 BoostRounds3040	-0.0235408	0.00413488	6965	-5.69321	7.98746e-06
LearningRate0.0025 BoostRounds1080 - LearningRate0.042 BoostRounds3040	-0.0179778	0.00413488	6965	-4.34785	0.00704187
LearningRate0.0025 BoostRounds1080 - LearningRate0.0815 BoostRounds3040	-0.00810281	0.00413488	6965	-1.95962	0.994105
LearningRate0.0025 BoostRounds1080 - LearningRate0.121 BoostRounds3040	0.00465668	0.00413488	6965	1.12619	1
LearningRate0.0025 BoostRounds1080 - LearningRate0.1605 BoostRounds3040	0.00420712	0.00413488	6965	1.01747	1
LearningRate0.0025 BoostRounds1080 - LearningRate0.2 BoostRounds3040	0.0135727	0.00413488	6965	3.28248	0.258813
LearningRate0.0025 BoostRounds1080 - LearningRate0.0025 BoostRounds4020	-0.0263003	0.00413488	6965	-6.3606	1.33835e-07
LearningRate0.0025 BoostRounds1080 - LearningRate0.042 BoostRounds4020	-0.0175233	0.00413488	6965	-4.23791	0.0111074
LearningRate0.0025 BoostRounds1080 - LearningRate0.0815 BoostRounds4020	-0.00790667	0.00413488	6965	-1.91219	0.996111
LearningRate0.0025 BoostRounds1080 - LearningRate0.121 BoostRounds4020	0.0046584	0.00413488	6965	1.12661	1
LearningRate0.0025 BoostRounds1080 - LearningRate0.1605 BoostRounds4020	0.00419887	0.00413488	6965	1.01547	1
LearningRate0.0025 BoostRounds1080 - LearningRate0.2 BoostRounds4020	0.0135688	0.00413488	6965	3.28156	0.25939
LearningRate0.0025 BoostRounds1080 - LearningRate0.0025 BoostRounds5000	-0.0276021	0.00413488	6965	-6.67543	1.66793e-08
LearningRate0.0025 BoostRounds1080 - LearningRate0.042 BoostRounds5000	-0.0171376	0.00413488	6965	-4.14463	0.0161331
LearningRate0.0025 BoostRounds1080 - LearningRate0.0815 BoostRounds5000	-0.00783992	0.00413488	6965	-1.89604	0.996644
LearningRate0.0025 BoostRounds1080 - LearningRate0.121 BoostRounds5000	0.00467444	0.00413488	6965	1.13049	1
LearningRate0.0025 BoostRounds1080 - LearningRate0.1605 BoostRounds5000	0.00419623	0.00413488	6965	1.01484	1
LearningRate0.0025 BoostRounds1080 - LearningRate0.2 BoostRounds5000	0.013568	0.00413488	6965	3.28135	0.259516
LearningRate0.042 BoostRounds1080 - LearningRate0.0815 BoostRounds1080	0.0106027	0.00413488	6965	2.56421	0.81508
LearningRate0.042 BoostRounds1080 - LearningRate0.121 BoostRounds1080	0.0236164	0.00413488	6965	5.71151	7.18368e-06
LearningRate0.042 BoostRounds1080 - LearningRate0.1605 BoostRounds1080	0.0227955	0.00413488	6965	5.51296	2.22921e-05
LearningRate0.042 BoostRounds1080 - LearningRate0.2 BoostRounds1080	0.0323685	0.00413488	6965	7.82816	7.47302e-12
LearningRate0.042 BoostRounds1080 - LearningRate0.0025 BoostRounds2060	0.00202106	0.00413488	6965	0.488782	1
LearningRate0.042 BoostRounds1080 - LearningRate0.042 BoostRounds2060	0.000683515	0.00413488	6965	0.165305	1
LearningRate0.042 BoostRounds1080 - LearningRate0.0815 BoostRounds2060	0.0107008	0.00413488	6965	2.58793	0.799522
LearningRate0.042 BoostRounds1080 - LearningRate0.121 BoostRounds2060	0.0231048	0.00413488	6965	5.58778	1.46197e-05
LearningRate0.042 BoostRounds1080 - LearningRate0.1605 BoostRounds2060	0.0228011	0.00413488	6965	5.51433	2.21225e-05
LearningRate0.042 BoostRounds1080 - LearningRate0.2 BoostRounds2060	0.0321787	0.00413488	6965	7.78225	8.96561e-12
LearningRate0.042 BoostRounds1080 - LearningRate0.0025 BoostRounds3040	-0.00495813	0.00413488	6965	-1.1991	1
LearningRate0.042 BoostRounds1080 - LearningRate0.042 BoostRounds3040	0.000604789	0.00413488	6965	0.146265	1
LearningRate0.042 BoostRounds1080 - LearningRate0.0815 BoostRounds3040	0.0104798	0.00413488	6965	2.53449	0.83364
LearningRate0.042 BoostRounds1080 - LearningRate0.121 BoostRounds3040	0.0232393	0.00413488	6965	5.62031	1.21471e-05
LearningRate0.042 BoostRounds1080 - LearningRate0.1605 BoostRounds3040	0.0227898	0.00413488	6965	5.51159	2.24646e-05
LearningRate0.042 BoostRounds1080 - LearningRate0.2 BoostRounds3040	0.0321553	0.00413488	6965	7.77659	9.19931e-12
LearningRate0.042 BoostRounds1080 - LearningRate0.0025 BoostRounds4020	-0.00771769	0.00413488	6965	-1.86648	0.99746
LearningRate0.042 BoostRounds1080 - LearningRate0.042 BoostRounds4020	0.00105937	0.00413488	6965	0.256202	1
LearningRate0.042 BoostRounds1080 - LearningRate0.0815 BoostRounds4020	0.010676	0.00413488	6965	2.58193	0.80352
LearningRate0.042 BoostRounds1080 - LearningRate0.121 BoostRounds4020	0.023241	0.00413488	6965	5.62072	1.21183e-05
LearningRate0.042 BoostRounds1080 - LearningRate0.1605 BoostRounds4020	0.0227815	0.00413488	6965	5.50959	2.27171e-05
LearningRate0.042 BoostRounds1080 - LearningRate0.2 BoostRounds4020	0.0321515	0.00413488	6965	7.77567	9.23761e-12
LearningRate0.042 BoostRounds1080 - LearningRate0.0025 BoostRounds5000	-0.00901948	0.00413488	6965	-2.18131	0.970102
LearningRate0.042 BoostRounds1080 - LearningRate0.042 BoostRounds5000	0.00144506	0.00413488	6965	0.34948	1
LearningRate0.042 BoostRounds1080 - LearningRate0.0815 BoostRounds5000	0.0107427	0.00413488	6965	2.59807	0.792678
LearningRate0.042 BoostRounds1080 - LearningRate0.121 BoostRounds5000	0.0232571	0.00413488	6965	5.6246	1.18526e-05
LearningRate0.042 BoostRounds1080 - LearningRate0.1605 BoostRounds5000	0.0227789	0.00413488	6965	5.50895	2.27982e-05
LearningRate0.042 BoostRounds1080 - LearningRate0.2 BoostRounds5000	0.0321506	0.00413488	6965	7.77547	9.24461e-12
LearningRate0.0815 BoostRounds1080 - LearningRate0.121 BoostRounds1080	0.0130137	0.00413488	6965	3.1473	0.351351
LearningRate0.0815 BoostRounds1080 - LearningRate0.1605 BoostRounds1080	0.0121928	0.00413488	6965	2.94875	0.51101
LearningRate0.0815 BoostRounds1080 - LearningRate0.2 BoostRounds1080	0.0217658	0.00413488	6965	5.26396	8.69518e-05
LearningRate0.0815 BoostRounds1080 - LearningRate0.0025 BoostRounds2060	-0.00858164	0.00413488	6965	-2.07543	0.985355
LearningRate0.0815 BoostRounds1080 - LearningRate0.042 BoostRounds2060	-0.00991919	0.00413488	6965	-2.3989	0.904232
LearningRate0.0815 BoostRounds1080 - LearningRate0.0815 BoostRounds2060	9.80879e-05	0.00413488	6965	0.023722	1
LearningRate0.0815 BoostRounds1080 - LearningRate0.121 BoostRounds2060	0.0125021	0.00413488	6965	3.02357	0.448482
LearningRate0.0815 BoostRounds1080 - LearningRate0.1605 BoostRounds2060	0.0121984	0.00413488	6965	2.95012	0.509855
LearningRate0.0815 BoostRounds1080 - LearningRate0.2 BoostRounds2060	0.021576	0.00413488	6965	5.21804	0.000110941
LearningRate0.0815 BoostRounds1080 - LearningRate0.0025 BoostRounds3040	-0.0155608	0.00413488	6965	-3.76331	0.0646385
LearningRate0.0815 BoostRounds1080 - LearningRate0.042 BoostRounds3040	-0.00999791	0.00413488	6965	-2.41794	0.895752
LearningRate0.0815 BoostRounds1080 - LearningRate0.0815 BoostRounds3040	-0.000122879	0.00413488	6965	-0.0297177	1
LearningRate0.0815 BoostRounds1080 - LearningRate0.121 BoostRounds3040	0.0126366	0.00413488	6965	3.0561	0.422028
LearningRate0.0815 BoostRounds1080 - LearningRate0.1605 BoostRounds3040	0.0121871	0.00413488	6965	2.94738	0.512177
LearningRate0.0815 BoostRounds1080 - LearningRate0.2 BoostRounds3040	0.0215526	0.00413488	6965	5.21239	0.0001143
LearningRate0.0815 BoostRounds1080 - LearningRate0.0025 BoostRounds4020	-0.0183204	0.00413488	6965	-4.43069	0.00494073
LearningRate0.0815 BoostRounds1080 - LearningRate0.042 BoostRounds4020	-0.00954334	0.00413488	6965	-2.30801	0.938384
LearningRate0.0815 BoostRounds1080 - LearningRate0.0815 BoostRounds4020	7.32658e-05	0.00413488	6965	0.017719	1
LearningRate0.0815 BoostRounds1080 - LearningRate0.121 BoostRounds4020	0.0126383	0.00413488	6965	3.05651	0.421694
LearningRate0.0815 BoostRounds1080 - LearningRate0.1605 BoostRounds4020	0.0121788	0.00413488	6965	2.94538	0.51387
LearningRate0.0815 BoostRounds1080 - LearningRate0.2 BoostRounds4020	0.0215488	0.00413488	6965	5.21146	0.000114859
LearningRate0.0815 BoostRounds1080 - LearningRate0.0025 BoostRounds5000	-0.0196222	0.00413488	6965	-4.74552	0.00118452
LearningRate0.0815 BoostRounds1080 - LearningRate0.042 BoostRounds5000	-0.00915764	0.00413488	6965	-2.21473	0.963341
LearningRate0.0815 BoostRounds1080 - LearningRate0.0815 BoostRounds5000	0.000140015	0.00413488	6965	0.0338618	1
LearningRate0.0815 BoostRounds1080 - LearningRate0.121 BoostRounds5000	0.0126544	0.00413488	6965	3.06039	0.418579
LearningRate0.0815 BoostRounds1080 - LearningRate0.1605 BoostRounds5000	0.0121762	0.00413488	6965	2.94474	0.51441
LearningRate0.0815 BoostRounds1080 - LearningRate0.2 BoostRounds5000	0.0215479	0.00413488	6965	5.21126	0.000114982
LearningRate0.121 BoostRounds1080 - LearningRate0.1605 BoostRounds1080	-0.000820956	0.00413488	6965	-0.198544	1
LearningRate0.121 BoostRounds1080 - LearningRate0.2 BoostRounds1080	0.00875213	0.00413488	6965	2.11666	0.980416
LearningRate0.121 BoostRounds1080 - LearningRate0.0025 BoostRounds2060	-0.0215954	0.00413488	6965	-5.22272	0.000108228
LearningRate0.121 BoostRounds1080 - LearningRate0.042 BoostRounds2060	-0.0229329	0.00413488	6965	-5.5462	1.84955e-05
LearningRate0.121 BoostRounds1080 - LearningRate0.0815 BoostRounds2060	-0.0129156	0.00413488	6965	-3.12358	0.369175
LearningRate0.121 BoostRounds1080 - LearningRate0.121 BoostRounds2060	-0.000511613	0.00413488	6965	-0.123731	1
LearningRate0.121 BoostRounds1080 - LearningRate0.1605 BoostRounds2060	-0.000815317	0.00413488	6965	-0.19718	1
LearningRate0.121 BoostRounds1080 - LearningRate0.2 BoostRounds2060	0.00856227	0.00413488	6965	2.07074	0.985846
LearningRate0.121 BoostRounds1080 - LearningRate0.0025 BoostRounds3040	-0.0285745	0.00413488	6965	-6.9106	3.30763e-09
LearningRate0.121 BoostRounds1080 - LearningRate0.042 BoostRounds3040	-0.0230116	0.00413488	6965	-5.56524	1.66108e-05
LearningRate0.121 BoostRounds1080 - LearningRate0.0815 BoostRounds3040	-0.0131366	0.00413488	6965	-3.17702	0.329647
LearningRate0.121 BoostRounds1080 - LearningRate0.121 BoostRounds3040	-0.000377094	0.00413488	6965	-0.0911983	1
LearningRate0.121 BoostRounds1080 - LearningRate0.1605 BoostRounds3040	-0.00082665	0.00413488	6965	-0.199921	1
LearningRate0.121 BoostRounds1080 - LearningRate0.2 BoostRounds3040	0.0085389	0.00413488	6965	2.06509	0.98642
LearningRate0.121 BoostRounds1080 - LearningRate0.0025 BoostRounds4020	-0.0313341	0.00413488	6965	-7.57799	2.87202e-11
LearningRate0.121 BoostRounds1080 - LearningRate0.042 BoostRounds4020	-0.022557	0.00413488	6965	-5.4553	3.07326e-05
LearningRate0.121 BoostRounds1080 - LearningRate0.0815 BoostRounds4020	-0.0129404	0.00413488	6965	-3.12958	0.364624
LearningRate0.121 BoostRounds1080 - LearningRate0.121 BoostRounds4020	-0.000375377	0.00413488	6965	-0.0907831	1
LearningRate0.121 BoostRounds1080 - LearningRate0.1605 BoostRounds4020	-0.000834907	0.00413488	6965	-0.201918	1
LearningRate0.121 BoostRounds1080 - LearningRate0.2 BoostRounds4020	0.00853507	0.00413488	6965	2.06416	0.986512
LearningRate0.121 BoostRounds1080 - LearningRate0.0025 BoostRounds5000	-0.0326359	0.00413488	6965	-7.89282	6.16185e-12
LearningRate0.121 BoostRounds1080 - LearningRate0.042 BoostRounds5000	-0.0221714	0.00413488	6965	-5.36203	5.12777e-05
LearningRate0.121 BoostRounds1080 - LearningRate0.0815 BoostRounds5000	-0.0128737	0.00413488	6965	-3.11344	0.376921
LearningRate0.121 BoostRounds1080 - LearningRate0.121 BoostRounds5000	-0.000359338	0.00413488	6965	-0.0869041	1
LearningRate0.121 BoostRounds1080 - LearningRate0.1605 BoostRounds5000	-0.000837542	0.00413488	6965	-0.202555	1
LearningRate0.121 BoostRounds1080 - LearningRate0.2 BoostRounds5000	0.00853424	0.00413488	6965	2.06396	0.986532
LearningRate0.1605 BoostRounds1080 - LearningRate0.2 BoostRounds1080	0.00957309	0.00413488	6965	2.3152	0.936051
LearningRate0.1605 BoostRounds1080 - LearningRate0.0025 BoostRounds2060	-0.0207744	0.00413488	6965	-5.02418	0.000302387
LearningRate0.1605 BoostRounds1080 - LearningRate0.042 BoostRounds2060	-0.0221119	0.00413488	6965	-5.34766	5.54389e-05
LearningRate0.1605 BoostRounds1080 - LearningRate0.0815 BoostRounds2060	-0.0120947	0.00413488	6965	-2.92503	0.531156
LearningRate0.1605 BoostRounds1080 - LearningRate0.121 BoostRounds2060	0.000309343	0.00413488	6965	0.0748131	1
LearningRate0.1605 BoostRounds1080 - LearningRate0.1605 BoostRounds2060	5.63936e-06	0.00413488	6965	0.00136385	1
LearningRate0.1605 BoostRounds1080 - LearningRate0.2 BoostRounds2060	0.00938323	0.00413488	6965	2.26928	0.949902
LearningRate0.1605 BoostRounds1080 - LearningRate0.0025 BoostRounds3040	-0.0277536	0.00413488	6965	-6.71206	1.30087e-08
LearningRate0.1605 BoostRounds1080 - LearningRate0.042 BoostRounds3040	-0.0221907	0.00413488	6965	-5.3667	4.9991e-05
LearningRate0.1605 BoostRounds1080 - LearningRate0.0815 BoostRounds3040	-0.0123156	0.00413488	6965	-2.97847	0.485947
LearningRate0.1605 BoostRounds1080 - LearningRate0.121 BoostRounds3040	0.000443862	0.00413488	6965	0.107346	1
LearningRate0.1605 BoostRounds1080 - LearningRate0.1605 BoostRounds3040	-5.69354e-06	0.00413488	6965	-0.00137695	1
LearningRate0.1605 BoostRounds1080 - LearningRate0.2 BoostRounds3040	0.00935985	0.00413488	6965	2.26363	0.951442
LearningRate0.1605 BoostRounds1080 - LearningRate0.0025 BoostRounds4020	-0.0305131	0.00413488	6965	-7.37944	1.15442e-10
LearningRate0.1605 BoostRounds1080 - LearningRate0.042 BoostRounds4020	-0.0217361	0.00413488	6965	-5.25676	9.03497e-05
LearningRate0.1605 BoostRounds1080 - LearningRate0.0815 BoostRounds4020	-0.0121195	0.00413488	6965	-2.93103	0.52605
LearningRate0.1605 BoostRounds1080 - LearningRate0.121 BoostRounds4020	0.000445579	0.00413488	6965	0.107761	1
LearningRate0.1605 BoostRounds1080 - LearningRate0.1605 BoostRounds4020	-1.39506e-05	0.00413488	6965	-0.00337387	1
LearningRate0.1605 BoostRounds1080 - LearningRate0.2 BoostRounds4020	0.00935603	0.00413488	6965	2.26271	0.951691
LearningRate0.1605 BoostRounds1080 - LearningRate0.0025 BoostRounds5000	-0.0318149	0.00413488	6965	-7.69428	1.39541e-11
LearningRate0.1605 BoostRounds1080 - LearningRate0.042 BoostRounds5000	-0.0213504	0.00413488	6965	-5.16348	0.000147738
LearningRate0.1605 BoostRounds1080 - LearningRate0.0815 BoostRounds5000	-0.0120527	0.00413488	6965	-2.91489	0.539792
LearningRate0.1605 BoostRounds1080 - LearningRate0.121 BoostRounds5000	0.000461618	0.00413488	6965	0.11164	1
LearningRate0.1605 BoostRounds1080 - LearningRate0.1605 BoostRounds5000	-1.6586e-05	0.00413488	6965	-0.00401123	1
LearningRate0.1605 BoostRounds1080 - LearningRate0.2 BoostRounds5000	0.00935519	0.00413488	6965	2.26251	0.951745
LearningRate0.2 BoostRounds1080 - LearningRate0.0025 BoostRounds2060	-0.0303475	0.00413488	6965	-7.33938	1.54172e-10
LearningRate0.2 BoostRounds1080 - LearningRate0.042 BoostRounds2060	-0.031685	0.00413488	6965	-7.66286	1.6762e-11
LearningRate0.2 BoostRounds1080 - LearningRate0.0815 BoostRounds2060	-0.0216678	0.00413488	6965	-5.24023	9.86438e-05
LearningRate0.2 BoostRounds1080 - LearningRate0.121 BoostRounds2060	-0.00926375	0.00413488	6965	-2.24039	0.957409
LearningRate0.2 BoostRounds1080 - LearningRate0.1605 BoostRounds2060	-0.00956745	0.00413488	6965	-2.31384	0.936498
LearningRate0.2 BoostRounds1080 - LearningRate0.2 BoostRounds2060	-0.000189864	0.00413488	6965	-0.0459175	1
LearningRate0.2 BoostRounds1080 - LearningRate0.0025 BoostRounds3040	-0.0373267	0.00413488	6965	-9.02726	3.88944e-12
LearningRate0.2 BoostRounds1080 - LearningRate0.042 BoostRounds3040	-0.0317638	0.00413488	6965	-7.6819	1.49799e-11
LearningRate0.2 BoostRounds1080 - LearningRate0.0815 BoostRounds3040	-0.0218887	0.00413488	6965	-5.29367	7.41756e-05
LearningRate0.2 BoostRounds1080 - LearningRate0.121 BoostRounds3040	-0.00912923	0.00413488	6965	-2.20786	0.964818
LearningRate0.2 BoostRounds1080 - LearningRate0.1605 BoostRounds3040	-0.00957878	0.00413488	6965	-2.31658	0.935598
LearningRate0.2 BoostRounds1080 - LearningRate0.2 BoostRounds3040	-0.000213236	0.00413488	6965	-0.05157	1
LearningRate0.2 BoostRounds1080 - LearningRate0.0025 BoostRounds4020	-0.0400862	0.00413488	6965	-9.69465	3.90366e-12
LearningRate0.2 BoostRounds1080 - LearningRate0.042 BoostRounds4020	-0.0313092	0.00413488	6965	-7.57196	2.98943e-11
LearningRate0.2 BoostRounds1080 - LearningRate0.0815 BoostRounds4020	-0.0216926	0.00413488	6965	-5.24624	9.55498e-05
LearningRate0.2 BoostRounds1080 - LearningRate0.121 BoostRounds4020	-0.00912751	0.00413488	6965	-2.20744	0.964906
LearningRate0.2 BoostRounds1080 - LearningRate0.1605 BoostRounds4020	-0.00958704	0.00413488	6965	-2.31858	0.934936
LearningRate0.2 BoostRounds1080 - LearningRate0.2 BoostRounds4020	-0.00021706	0.00413488	6965	-0.0524948	1
LearningRate0.2 BoostRounds1080 - LearningRate0.0025 BoostRounds5000	-0.041388	0.00413488	6965	-10.0095	3.87856e-12
LearningRate0.2 BoostRounds1080 - LearningRate0.042 BoostRounds5000	-0.0309235	0.00413488	6965	-7.47868	5.68224e-11
LearningRate0.2 BoostRounds1080 - LearningRate0.0815 BoostRounds5000	-0.0216258	0.00413488	6965	-5.23009	0.00010409
LearningRate0.2 BoostRounds1080 - LearningRate0.121 BoostRounds5000	-0.00911147	0.00413488	6965	-2.20356	0.965718
LearningRate0.2 BoostRounds1080 - LearningRate0.1605 BoostRounds5000	-0.00958967	0.00413488	6965	-2.31921	0.934724
LearningRate0.2 BoostRounds1080 - LearningRate0.2 BoostRounds5000	-0.000217895	0.00413488	6965	-0.0526969	1
LearningRate0.0025 BoostRounds2060 - LearningRate0.042 BoostRounds2060	-0.00133754	0.00413488	6965	-0.323478	1
LearningRate0.0025 BoostRounds2060 - LearningRate0.0815 BoostRounds2060	0.00867973	0.00413488	6965	2.09915	0.982655
LearningRate0.0025 BoostRounds2060 - LearningRate0.121 BoostRounds2060	0.0210837	0.00413488	6965	5.09899	0.000206388
LearningRate0.0025 BoostRounds2060 - LearningRate0.1605 BoostRounds2060	0.02078	0.00413488	6965	5.02554	0.000300306
LearningRate0.0025 BoostRounds2060 - LearningRate0.2 BoostRounds2060	0.0301576	0.00413488	6965	7.29346	2.14941e-10
LearningRate0.0025 BoostRounds2060 - LearningRate0.0025 BoostRounds3040	-0.00697919	0.00413488	6965	-1.68788	0.999632
LearningRate0.0025 BoostRounds2060 - LearningRate0.042 BoostRounds3040	-0.00141627	0.00413488	6965	-0.342517	1
LearningRate0.0025 BoostRounds2060 - LearningRate0.0815 BoostRounds3040	0.00845877	0.00413488	6965	2.04571	0.988247
LearningRate0.0025 BoostRounds2060 - LearningRate0.121 BoostRounds3040	0.0212183	0.00413488	6965	5.13153	0.000174459
LearningRate0.0025 BoostRounds2060 - LearningRate0.1605 BoostRounds3040	0.0207687	0.00413488	6965	5.0228	0.000304502
LearningRate0.0025 BoostRounds2060 - LearningRate0.2 BoostRounds3040	0.0301342	0.00413488	6965	7.28781	2.23918e-10
LearningRate0.0025 BoostRounds2060 - LearningRate0.0025 BoostRounds4020	-0.00973875	0.00413488	6965	-2.35527	0.921915
LearningRate0.0025 BoostRounds2060 - LearningRate0.042 BoostRounds4020	-0.000961691	0.00413488	6965	-0.23258	1
LearningRate0.0025 BoostRounds2060 - LearningRate0.0815 BoostRounds4020	0.00865491	0.00413488	6965	2.09315	0.983373
LearningRate0.0025 BoostRounds2060 - LearningRate0.121 BoostRounds4020	0.02122	0.00413488	6965	5.13194	0.000174084
LearningRate0.0025 BoostRounds2060 - LearningRate0.1605 BoostRounds4020	0.0207604	0.00413488	6965	5.02081	0.000307594
LearningRate0.0025 BoostRounds2060 - LearningRate0.2 BoostRounds4020	0.0301304	0.00413488	6965	7.28689	2.25422e-10
LearningRate0.0025 BoostRounds2060 - LearningRate0.0025 BoostRounds5000	-0.0110405	0.00413488	6965	-2.6701	0.741002
LearningRate0.0025 BoostRounds2060 - LearningRate0.042 BoostRounds5000	-0.000575999	0.00413488	6965	-0.139302	1
LearningRate0.0025 BoostRounds2060 - LearningRate0.0815 BoostRounds5000	0.00872166	0.00413488	6965	2.10929	0.981385
LearningRate0.0025 BoostRounds2060 - LearningRate0.121 BoostRounds5000	0.021236	0.00413488	6965	5.13582	0.000170617
LearningRate0.0025 BoostRounds2060 - LearningRate0.1605 BoostRounds5000	0.0207578	0.00413488	6965	5.02017	0.000308587
LearningRate0.0025 BoostRounds2060 - LearningRate0.2 BoostRounds5000	0.0301296	0.00413488	6965	7.28668	2.25751e-10
LearningRate0.042 BoostRounds2060 - LearningRate0.0815 BoostRounds2060	0.0100173	0.00413488	6965	2.42263	0.893594
LearningRate0.042 BoostRounds2060 - LearningRate0.121 BoostRounds2060	0.0224213	0.00413488	6965	5.42247	3.684e-05
LearningRate0.042 BoostRounds2060 - LearningRate0.1605 BoostRounds2060	0.0221176	0.00413488	6965	5.34902	5.50304e-05
LearningRate0.042 BoostRounds2060 - LearningRate0.2 BoostRounds2060	0.0314952	0.00413488	6965	7.61694	2.22776e-11
LearningRate0.042 BoostRounds2060 - LearningRate0.0025 BoostRounds3040	-0.00564164	0.00413488	6965	-1.3644	0.999997
LearningRate0.042 BoostRounds2060 - LearningRate0.042 BoostRounds3040	-7.87267e-05	0.00413488	6965	-0.0190397	1
LearningRate0.042 BoostRounds2060 - LearningRate0.0815 BoostRounds3040	0.00979631	0.00413488	6965	2.36919	0.916537
LearningRate0.042 BoostRounds2060 - LearningRate0.121 BoostRounds3040	0.0225558	0.00413488	6965	5.455	3.07838e-05
LearningRate0.042 BoostRounds2060 - LearningRate0.1605 BoostRounds3040	0.0221062	0.00413488	6965	5.34628	5.58544e-05
LearningRate0.042 BoostRounds2060 - LearningRate0.2 BoostRounds3040	0.0314718	0.00413488	6965	7.61129	2.31001e-11
LearningRate0.042 BoostRounds2060 - LearningRate0.0025 BoostRounds4020	-0.0084012	0.00413488	6965	-2.03179	0.989431
LearningRate0.042 BoostRounds2060 - LearningRate0.042 BoostRounds4020	0.000375851	0.00413488	6965	0.0908977	1
LearningRate0.042 BoostRounds2060 - LearningRate0.0815 BoostRounds4020	0.00999245	0.00413488	6965	2.41662	0.896355
LearningRate0.042 BoostRounds2060 - LearningRate0.121 BoostRounds4020	0.0225575	0.00413488	6965	5.45542	3.07131e-05
LearningRate0.042 BoostRounds2060 - LearningRate0.1605 BoostRounds4020	0.022098	0.00413488	6965	5.34428	5.64622e-05
LearningRate0.042 BoostRounds2060 - LearningRate0.2 BoostRounds4020	0.031468	0.00413488	6965	7.61036	2.32386e-11
LearningRate0.042 BoostRounds2060 - LearningRate0.0025 BoostRounds5000	-0.009703	0.00413488	6965	-2.34662	0.925133
LearningRate0.042 BoostRounds2060 - LearningRate0.042 BoostRounds5000	0.000761544	0.00413488	6965	0.184175	1
LearningRate0.042 BoostRounds2060 - LearningRate0.0815 BoostRounds5000	0.0100592	0.00413488	6965	2.43277	0.888824
LearningRate0.042 BoostRounds2060 - LearningRate0.121 BoostRounds5000	0.0225736	0.00413488	6965	5.4593	3.006e-05
LearningRate0.042 BoostRounds2060 - LearningRate0.1605 BoostRounds5000	0.0220954	0.00413488	6965	5.34365	5.66575e-05
LearningRate0.042 BoostRounds2060 - LearningRate0.2 BoostRounds5000	0.0314671	0.00413488	6965	7.61016	2.32681e-11
LearningRate0.0815 BoostRounds2060 - LearningRate0.121 BoostRounds2060	0.012404	0.00413488	6965	2.99984	0.46809
LearningRate0.0815 BoostRounds2060 - LearningRate0.1605 BoostRounds2060	0.0121003	0.00413488	6965	2.9264	0.529996
LearningRate0.0815 BoostRounds2060 - LearningRate0.2 BoostRounds2060	0.0214779	0.00413488	6965	5.19432	0.000125707
LearningRate0.0815 BoostRounds2060 - LearningRate0.0025 BoostRounds3040	-0.0156589	0.00413488	6965	-3.78703	0.0597006
LearningRate0.0815 BoostRounds2060 - LearningRate0.042 BoostRounds3040	-0.010096	0.00413488	6965	-2.44167	0.884528
LearningRate0.0815 BoostRounds2060 - LearningRate0.0815 BoostRounds3040	-0.000220967	0.00413488	6965	-0.0534397	1
LearningRate0.0815 BoostRounds2060 - LearningRate0.121 BoostRounds3040	0.0125385	0.00413488	6965	3.03238	0.441264
LearningRate0.0815 BoostRounds2060 - LearningRate0.1605 BoostRounds3040	0.012089	0.00413488	6965	2.92365	0.532328
LearningRate0.0815 BoostRounds2060 - LearningRate0.2 BoostRounds3040	0.0214545	0.00413488	6965	5.18866	0.000129495
LearningRate0.0815 BoostRounds2060 - LearningRate0.0025 BoostRounds4020	-0.0184185	0.00413488	6965	-4.45441	0.00445643
LearningRate0.0815 BoostRounds2060 - LearningRate0.042 BoostRounds4020	-0.00964142	0.00413488	6965	-2.33173	0.930458
LearningRate0.0815 BoostRounds2060 - LearningRate0.0815 BoostRounds4020	-2.4822e-05	0.00413488	6965	-0.00600307	1
LearningRate0.0815 BoostRounds2060 - LearningRate0.121 BoostRounds4020	0.0125402	0.00413488	6965	3.03279	0.440925
LearningRate0.0815 BoostRounds2060 - LearningRate0.1605 BoostRounds4020	0.0120807	0.00413488	6965	2.92166	0.534028
LearningRate0.0815 BoostRounds2060 - LearningRate0.2 BoostRounds4020	0.0214507	0.00413488	6965	5.18774	0.000130125
LearningRate0.0815 BoostRounds2060 - LearningRate0.0025 BoostRounds5000	-0.0197203	0.00413488	6965	-4.76925	0.00105834
LearningRate0.0815 BoostRounds2060 - LearningRate0.042 BoostRounds5000	-0.00925573	0.00413488	6965	-2.23845	0.95788
LearningRate0.0815 BoostRounds2060 - LearningRate0.0815 BoostRounds5000	4.19268e-05	0.00413488	6965	0.0101398	1
LearningRate0.0815 BoostRounds2060 - LearningRate0.121 BoostRounds5000	0.0125563	0.00413488	6965	3.03667	0.43776
LearningRate0.0815 BoostRounds2060 - LearningRate0.1605 BoostRounds5000	0.0120781	0.00413488	6965	2.92102	0.534571
LearningRate0.0815 BoostRounds2060 - LearningRate0.2 BoostRounds5000	0.0214499	0.00413488	6965	5.18754	0.000130263
LearningRate0.121 BoostRounds2060 - LearningRate0.1605 BoostRounds2060	-0.000303704	0.00413488	6965	-0.0734493	1
LearningRate0.121 BoostRounds2060 - LearningRate0.2 BoostRounds2060	0.00907388	0.00413488	6965	2.19447	0.967565
LearningRate0.121 BoostRounds2060 - LearningRate0.0025 BoostRounds3040	-0.0280629	0.00413488	6965	-6.78687	7.799e-09
LearningRate0.121 BoostRounds2060 - LearningRate0.042 BoostRounds3040	-0.0225	0.00413488	6965	-5.44151	3.31689e-05
LearningRate0.121 BoostRounds2060 - LearningRate0.0815 BoostRounds3040	-0.012625	0.00413488	6965	-3.05328	0.424295
LearningRate0.121 BoostRounds2060 - LearningRate0.121 BoostRounds3040	0.000134518	0.00413488	6965	0.0325326	1
LearningRate0.121 BoostRounds2060 - LearningRate0.1605 BoostRounds3040	-0.000315037	0.00413488	6965	-0.0761901	1
LearningRate0.121 BoostRounds2060 - LearningRate0.2 BoostRounds3040	0.00905051	0.00413488	6965	2.18882	0.968674
LearningRate0.121 BoostRounds2060 - LearningRate0.0025 BoostRounds4020	-0.0308225	0.00413488	6965	-7.45426	6.75461e-11
LearningRate0.121 BoostRounds2060 - LearningRate0.042 BoostRounds4020	-0.0220454	0.00413488	6965	-5.33157	6.0483e-05
LearningRate0.121 BoostRounds2060 - LearningRate0.0815 BoostRounds4020	-0.0124288	0.00413488	6965	-3.00585	0.463105
LearningRate0.121 BoostRounds2060 - LearningRate0.121 BoostRounds4020	0.000136235	0.00413488	6965	0.0329478	1
LearningRate0.121 BoostRounds2060 - LearningRate0.1605 BoostRounds4020	-0.000323294	0.00413488	6965	-0.078187	1
LearningRate0.121 BoostRounds2060 - LearningRate0.2 BoostRounds4020	0.00904669	0.00413488	6965	2.18789	0.968853
LearningRate0.121 BoostRounds2060 - LearningRate0.0025 BoostRounds5000	-0.0321243	0.00413488	6965	-7.76909	9.48364e-12
LearningRate0.121 BoostRounds2060 - LearningRate0.042 BoostRounds5000	-0.0216597	0.00413488	6965	-5.2383	9.96631e-05
LearningRate0.121 BoostRounds2060 - LearningRate0.0815 BoostRounds5000	-0.0123621	0.00413488	6965	-2.9897	0.476541
LearningRate0.121 BoostRounds2060 - LearningRate0.121 BoostRounds5000	0.000152274	0.00413488	6965	0.0368268	1
LearningRate0.121 BoostRounds2060 - LearningRate0.1605 BoostRounds5000	-0.000325929	0.00413488	6965	-0.0788244	1
LearningRate0.121 BoostRounds2060 - LearningRate0.2 BoostRounds5000	0.00904585	0.00413488	6965	2.18769	0.968892
LearningRate0.1605 BoostRounds2060 - LearningRate0.2 BoostRounds2060	0.00937759	0.00413488	6965	2.26792	0.950277
LearningRate0.1605 BoostRounds2060 - LearningRate0.0025 BoostRounds3040	-0.0277592	0.00413488	6965	-6.71342	1.28885e-08
LearningRate0.1605 BoostRounds2060 - LearningRate0.042 BoostRounds3040	-0.0221963	0.00413488	6965	-5.36806	4.96212e-05
LearningRate0.1605 BoostRounds2060 - LearningRate0.0815 BoostRounds3040	-0.0123213	0.00413488	6965	-2.97984	0.484803
LearningRate0.1605 BoostRounds2060 - LearningRate0.121 BoostRounds3040	0.000438222	0.00413488	6965	0.105982	1
LearningRate0.1605 BoostRounds2060 - LearningRate0.1605 BoostRounds3040	-1.13329e-05	0.00413488	6965	-0.0027408	1
LearningRate0.1605 BoostRounds2060 - LearningRate0.2 BoostRounds3040	0.00935421	0.00413488	6965	2.26227	0.951808
LearningRate0.1605 BoostRounds2060 - LearningRate0.0025 BoostRounds4020	-0.0305188	0.00413488	6965	-7.38081	1.14312e-10
LearningRate0.1605 BoostRounds2060 - LearningRate0.042 BoostRounds4020	-0.0217417	0.00413488	6965	-5.25812	8.9696e-05
LearningRate0.1605 BoostRounds2060 - LearningRate0.0815 BoostRounds4020	-0.0121251	0.00413488	6965	-2.9324	0.52489
LearningRate0.1605 BoostRounds2060 - LearningRate0.121 BoostRounds4020	0.000439939	0.00413488	6965	0.106397	1
LearningRate0.1605 BoostRounds2060 - LearningRate0.1605 BoostRounds4020	-1.95899e-05	0.00413488	6965	-0.00473773	1
LearningRate0.1605 BoostRounds2060 - LearningRate0.2 BoostRounds4020	0.00935039	0.00413488	6965	2.26134	0.952055
LearningRate0.1605 BoostRounds2060 - LearningRate0.0025 BoostRounds5000	-0.0318206	0.00413488	6965	-7.69564	1.38475e-11
LearningRate0.1605 BoostRounds2060 - LearningRate0.042 BoostRounds5000	-0.021356	0.00413488	6965	-5.16485	0.00014669
LearningRate0.1605 BoostRounds2060 - LearningRate0.0815 BoostRounds5000	-0.0120584	0.00413488	6965	-2.91626	0.53863
LearningRate0.1605 BoostRounds2060 - LearningRate0.121 BoostRounds5000	0.000455979	0.00413488	6965	0.110276	1
LearningRate0.1605 BoostRounds2060 - LearningRate0.1605 BoostRounds5000	-2.22253e-05	0.00413488	6965	-0.00537508	1
LearningRate0.1605 BoostRounds2060 - LearningRate0.2 BoostRounds5000	0.00934955	0.00413488	6965	2.26114	0.952109
LearningRate0.2 BoostRounds2060 - LearningRate0.0025 BoostRounds3040	-0.0371368	0.00413488	6965	-8.98134	3.84992e-12
LearningRate0.2 BoostRounds2060 - LearningRate0.042 BoostRounds3040	-0.0315739	0.00413488	6965	-7.63598	1.97556e-11
LearningRate0.2 BoostRounds2060 - LearningRate0.0815 BoostRounds3040	-0.0216989	0.00413488	6965	-5.24776	9.47818e-05
LearningRate0.2 BoostRounds2060 - LearningRate0.121 BoostRounds3040	-0.00893936	0.00413488	6965	-2.16194	0.973555
LearningRate0.2 BoostRounds2060 - LearningRate0.1605 BoostRounds3040	-0.00938892	0.00413488	6965	-2.27066	0.949522
LearningRate0.2 BoostRounds2060 - LearningRate0.2 BoostRounds3040	-2.33723e-05	0.00413488	6965	-0.00565246	1
LearningRate0.2 BoostRounds2060 - LearningRate0.0025 BoostRounds4020	-0.0398964	0.00413488	6965	-9.64873	3.87246e-12
LearningRate0.2 BoostRounds2060 - LearningRate0.042 BoostRounds4020	-0.0311193	0.00413488	6965	-7.52604	4.08364e-11
LearningRate0.2 BoostRounds2060 - LearningRate0.0815 BoostRounds4020	-0.0215027	0.00413488	6965	-5.20032	0.000121802
LearningRate0.2 BoostRounds2060 - LearningRate0.121 BoostRounds4020	-0.00893765	0.00413488	6965	-2.16152	0.973626
LearningRate0.2 BoostRounds2060 - LearningRate0.1605 BoostRounds4020	-0.00939718	0.00413488	6965	-2.27266	0.948967
LearningRate0.2 BoostRounds2060 - LearningRate0.2 BoostRounds4020	-2.71962e-05	0.00413488	6965	-0.00657727	1
LearningRate0.2 BoostRounds2060 - LearningRate0.0025 BoostRounds5000	-0.0411982	0.00413488	6965	-9.96356	3.88345e-12
LearningRate0.2 BoostRounds2060 - LearningRate0.042 BoostRounds5000	-0.0307336	0.00413488	6965	-7.43277	7.87208e-11
LearningRate0.2 BoostRounds2060 - LearningRate0.0815 BoostRounds5000	-0.021436	0.00413488	6965	-5.18418	0.000132579
LearningRate0.2 BoostRounds2060 - LearningRate0.121 BoostRounds5000	-0.00892161	0.00413488	6965	-2.15764	0.974277
LearningRate0.2 BoostRounds2060 - LearningRate0.1605 BoostRounds5000	-0.00939981	0.00413488	6965	-2.2733	0.948788
LearningRate0.2 BoostRounds2060 - LearningRate0.2 BoostRounds5000	-2.80317e-05	0.00413488	6965	-0.00677932	1
LearningRate0.0025 BoostRounds3040 - LearningRate0.042 BoostRounds3040	0.00556292	0.00413488	6965	1.34536	0.999998
LearningRate0.0025 BoostRounds3040 - LearningRate0.0815 BoostRounds3040	0.015438	0.00413488	6965	3.73359	0.0713073
LearningRate0.0025 BoostRounds3040 - LearningRate0.121 BoostRounds3040	0.0281974	0.00413488	6965	6.81941	6.23298e-09
LearningRate0.0025 BoostRounds3040 - LearningRate0.1605 BoostRounds3040	0.0277479	0.00413488	6965	6.71068	1.31311e-08
LearningRate0.0025 BoostRounds3040 - LearningRate0.2 BoostRounds3040	0.0371134	0.00413488	6965	8.97569	3.8527e-12
LearningRate0.0025 BoostRounds3040 - LearningRate0.0025 BoostRounds4020	-0.00275956	0.00413488	6965	-0.667385	1
LearningRate0.0025 BoostRounds3040 - LearningRate0.042 BoostRounds4020	0.0060175	0.00413488	6965	1.4553	0.999986
LearningRate0.0025 BoostRounds3040 - LearningRate0.0815 BoostRounds4020	0.0156341	0.00413488	6965	3.78103	0.0609189
LearningRate0.0025 BoostRounds3040 - LearningRate0.121 BoostRounds4020	0.0281992	0.00413488	6965	6.81982	6.21513e-09
LearningRate0.0025 BoostRounds3040 - LearningRate0.1605 BoostRounds4020	0.0277396	0.00413488	6965	6.70869	1.33107e-08
LearningRate0.0025 BoostRounds3040 - LearningRate0.2 BoostRounds4020	0.0371096	0.00413488	6965	8.97477	3.85292e-12
LearningRate0.0025 BoostRounds3040 - LearningRate0.0025 BoostRounds5000	-0.00406135	0.00413488	6965	-0.982217	1
LearningRate0.0025 BoostRounds3040 - LearningRate0.042 BoostRounds5000	0.00640319	0.00413488	6965	1.54858	0.999942
LearningRate0.0025 BoostRounds3040 - LearningRate0.0815 BoostRounds5000	0.0157008	0.00413488	6965	3.79717	0.0576899
LearningRate0.0025 BoostRounds3040 - LearningRate0.121 BoostRounds5000	0.0282152	0.00413488	6965	6.8237	6.05081e-09
LearningRate0.0025 BoostRounds3040 - LearningRate0.1605 BoostRounds5000	0.027737	0.00413488	6965	6.70805	1.33685e-08
LearningRate0.0025 BoostRounds3040 - LearningRate0.2 BoostRounds5000	0.0371088	0.00413488	6965	8.97457	3.85114e-12
LearningRate0.042 BoostRounds3040 - LearningRate0.0815 BoostRounds3040	0.00987504	0.00413488	6965	2.38823	0.908784
LearningRate0.042 BoostRounds3040 - LearningRate0.121 BoostRounds3040	0.0226345	0.00413488	6965	5.47404	2.76979e-05
LearningRate0.042 BoostRounds3040 - LearningRate0.1605 BoostRounds3040	0.022185	0.00413488	6965	5.36532	5.0367e-05
LearningRate0.042 BoostRounds3040 - LearningRate0.2 BoostRounds3040	0.0315505	0.00413488	6965	7.63033	2.04653e-11
LearningRate0.042 BoostRounds3040 - LearningRate0.0025 BoostRounds4020	-0.00832248	0.00413488	6965	-2.01275	0.99089
LearningRate0.042 BoostRounds3040 - LearningRate0.042 BoostRounds4020	0.000454578	0.00413488	6965	0.109937	1
LearningRate0.042 BoostRounds3040 - LearningRate0.0815 BoostRounds4020	0.0100712	0.00413488	6965	2.43566	0.887437
LearningRate0.042 BoostRounds3040 - LearningRate0.121 BoostRounds4020	0.0226362	0.00413488	6965	5.47446	2.7634e-05
LearningRate0.042 BoostRounds3040 - LearningRate0.1605 BoostRounds4020	0.0221767	0.00413488	6965	5.36332	5.09172e-05
LearningRate0.042 BoostRounds3040 - LearningRate0.2 BoostRounds4020	0.0315467	0.00413488	6965	7.6294	2.05876e-11
LearningRate0.042 BoostRounds3040 - LearningRate0.0025 BoostRounds5000	-0.00962427	0.00413488	6965	-2.32758	0.931893
LearningRate0.042 BoostRounds3040 - LearningRate0.042 BoostRounds5000	0.000840271	0.00413488	6965	0.203215	1
LearningRate0.042 BoostRounds3040 - LearningRate0.0815 BoostRounds5000	0.0101379	0.00413488	6965	2.45181	0.879507
LearningRate0.042 BoostRounds3040 - LearningRate0.121 BoostRounds5000	0.0226523	0.00413488	6965	5.47834	2.70443e-05
LearningRate0.042 BoostRounds3040 - LearningRate0.1605 BoostRounds5000	0.0221741	0.00413488	6965	5.36269	5.1094e-05
LearningRate0.042 BoostRounds3040 - LearningRate0.2 BoostRounds5000	0.0315459	0.00413488	6965	7.6292	2.06134e-11
LearningRate0.0815 BoostRounds3040 - LearningRate0.121 BoostRounds3040	0.0127595	0.00413488	6965	3.08582	0.398385
LearningRate0.0815 BoostRounds3040 - LearningRate0.1605 BoostRounds3040	0.0123099	0.00413488	6965	2.97709	0.487103
LearningRate0.0815 BoostRounds3040 - LearningRate0.2 BoostRounds3040	0.0216755	0.00413488	6965	5.2421	9.767e-05
LearningRate0.0815 BoostRounds3040 - LearningRate0.0025 BoostRounds4020	-0.0181975	0.00413488	6965	-4.40097	0.00561642
LearningRate0.0815 BoostRounds3040 - LearningRate0.042 BoostRounds4020	-0.00942046	0.00413488	6965	-2.27829	0.947377
LearningRate0.0815 BoostRounds3040 - LearningRate0.0815 BoostRounds4020	0.000196145	0.00413488	6965	0.0474366	1
LearningRate0.0815 BoostRounds3040 - LearningRate0.121 BoostRounds4020	0.0127612	0.00413488	6965	3.08623	0.398058
LearningRate0.0815 BoostRounds3040 - LearningRate0.1605 BoostRounds4020	0.0123017	0.00413488	6965	2.9751	0.48878
LearningRate0.0815 BoostRounds3040 - LearningRate0.2 BoostRounds4020	0.0216717	0.00413488	6965	5.24118	9.81505e-05
LearningRate0.0815 BoostRounds3040 - LearningRate0.0025 BoostRounds5000	-0.0194993	0.00413488	6965	-4.71581	0.0013627
LearningRate0.0815 BoostRounds3040 - LearningRate0.042 BoostRounds5000	-0.00903476	0.00413488	6965	-2.18501	0.969405
LearningRate0.0815 BoostRounds3040 - LearningRate0.0815 BoostRounds5000	0.000262894	0.00413488	6965	0.0635795	1
LearningRate0.0815 BoostRounds3040 - LearningRate0.121 BoostRounds5000	0.0127772	0.00413488	6965	3.09011	0.395014
LearningRate0.0815 BoostRounds3040 - LearningRate0.1605 BoostRounds5000	0.012299	0.00413488	6965	2.97446	0.489315
LearningRate0.0815 BoostRounds3040 - LearningRate0.2 BoostRounds5000	0.0216708	0.00413488	6965	5.24098	9.82558e-05
LearningRate0.121 BoostRounds3040 - LearningRate0.1605 BoostRounds3040	-0.000449555	0.00413488	6965	-0.108723	1
LearningRate0.121 BoostRounds3040 - LearningRate0.2 BoostRounds3040	0.00891599	0.00413488	6965	2.15629	0.974502
LearningRate0.121 BoostRounds3040 - LearningRate0.0025 BoostRounds4020	-0.030957	0.00413488	6965	-7.48679	5.36698e-11
LearningRate0.121 BoostRounds3040 - LearningRate0.042 BoostRounds4020	-0.0221799	0.00413488	6965	-5.36411	5.0701e-05
LearningRate0.121 BoostRounds3040 - LearningRate0.0815 BoostRounds4020	-0.0125633	0.00413488	6965	-3.03838	0.436368
LearningRate0.121 BoostRounds3040 - LearningRate0.121 BoostRounds4020	1.71706e-06	0.00413488	6965	0.000415263	1
LearningRate0.121 BoostRounds3040 - LearningRate0.1605 BoostRounds4020	-0.000457812	0.00413488	6965	-0.11072	1
LearningRate0.121 BoostRounds3040 - LearningRate0.2 BoostRounds4020	0.00891217	0.00413488	6965	2.15536	0.974654
LearningRate0.121 BoostRounds3040 - LearningRate0.0025 BoostRounds5000	-0.0322588	0.00413488	6965	-7.80162	8.27916e-12
LearningRate0.121 BoostRounds3040 - LearningRate0.042 BoostRounds5000	-0.0217943	0.00413488	6965	-5.27083	8.38214e-05
LearningRate0.121 BoostRounds3040 - LearningRate0.0815 BoostRounds5000	-0.0124966	0.00413488	6965	-3.02224	0.449574
LearningRate0.121 BoostRounds3040 - LearningRate0.121 BoostRounds5000	1.77562e-05	0.00413488	6965	0.00429425	1
LearningRate0.121 BoostRounds3040 - LearningRate0.1605 BoostRounds5000	-0.000460448	0.00413488	6965	-0.111357	1
LearningRate0.121 BoostRounds3040 - LearningRate0.2 BoostRounds5000	0.00891133	0.00413488	6965	2.15516	0.974687
LearningRate0.1605 BoostRounds3040 - LearningRate0.2 BoostRounds3040	0.00936555	0.00413488	6965	2.26501	0.95107
LearningRate0.1605 BoostRounds3040 - LearningRate0.0025 BoostRounds4020	-0.0305074	0.00413488	6965	-7.37807	1.16591e-10
LearningRate0.1605 BoostRounds3040 - LearningRate0.042 BoostRounds4020	-0.0217304	0.00413488	6965	-5.25538	9.10143e-05
LearningRate0.1605 BoostRounds3040 - LearningRate0.0815 BoostRounds4020	-0.0121138	0.00413488	6965	-2.92966	0.527221
LearningRate0.1605 BoostRounds3040 - LearningRate0.121 BoostRounds4020	0.000451272	0.00413488	6965	0.109138	1
LearningRate0.1605 BoostRounds3040 - LearningRate0.1605 BoostRounds4020	-8.25703e-06	0.00413488	6965	-0.00199692	1
LearningRate0.1605 BoostRounds3040 - LearningRate0.2 BoostRounds4020	0.00936172	0.00413488	6965	2.26408	0.95132
LearningRate0.1605 BoostRounds3040 - LearningRate0.0025 BoostRounds5000	-0.0318092	0.00413488	6965	-7.6929	1.40631e-11
LearningRate0.1605 BoostRounds3040 - LearningRate0.042 BoostRounds5000	-0.0213447	0.00413488	6965	-5.16211	0.000148804
LearningRate0.1605 BoostRounds3040 - LearningRate0.0815 BoostRounds5000	-0.012047	0.00413488	6965	-2.91351	0.540965
LearningRate0.1605 BoostRounds3040 - LearningRate0.121 BoostRounds5000	0.000467312	0.00413488	6965	0.113017	1
LearningRate0.1605 BoostRounds3040 - LearningRate0.1605 BoostRounds5000	-1.08924e-05	0.00413488	6965	-0.00263428	1
LearningRate0.1605 BoostRounds3040 - LearningRate0.2 BoostRounds5000	0.00936089	0.00413488	6965	2.26388	0.951375
LearningRate0.2 BoostRounds3040 - LearningRate0.0025 BoostRounds4020	-0.039873	0.00413488	6965	-9.64308	3.87568e-12
LearningRate0.2 BoostRounds3040 - LearningRate0.042 BoostRounds4020	-0.0310959	0.00413488	6965	-7.52039	4.24619e-11
LearningRate0.2 BoostRounds3040 - LearningRate0.0815 BoostRounds4020	-0.0214793	0.00413488	6965	-5.19467	0.000125476
LearningRate0.2 BoostRounds3040 - LearningRate0.121 BoostRounds4020	-0.00891427	0.00413488	6965	-2.15587	0.97457
LearningRate0.2 BoostRounds3040 - LearningRate0.1605 BoostRounds4020	-0.0093738	0.00413488	6965	-2.26701	0.950527
LearningRate0.2 BoostRounds3040 - LearningRate0.2 BoostRounds4020	-3.82396e-06	0.00413488	6965	-0.000924806	1
LearningRate0.2 BoostRounds3040 - LearningRate0.0025 BoostRounds5000	-0.0411748	0.00413488	6965	-9.95791	3.86835e-12
LearningRate0.2 BoostRounds3040 - LearningRate0.042 BoostRounds5000	-0.0307102	0.00413488	6965	-7.42711	8.19665e-11
LearningRate0.2 BoostRounds3040 - LearningRate0.0815 BoostRounds5000	-0.0214126	0.00413488	6965	-5.17852	0.000136565
LearningRate0.2 BoostRounds3040 - LearningRate0.121 BoostRounds5000	-0.00889824	0.00413488	6965	-2.15199	0.975203
LearningRate0.2 BoostRounds3040 - LearningRate0.1605 BoostRounds5000	-0.00937644	0.00413488	6965	-2.26764	0.950353
LearningRate0.2 BoostRounds3040 - LearningRate0.2 BoostRounds5000	-4.65941e-06	0.00413488	6965	-0.00112685	1
LearningRate0.0025 BoostRounds4020 - LearningRate0.042 BoostRounds4020	0.00877705	0.00413488	6965	2.12269	0.979595
LearningRate0.0025 BoostRounds4020 - LearningRate0.0815 BoostRounds4020	0.0183937	0.00413488	6965	4.44841	0.00457463
LearningRate0.0025 BoostRounds4020 - LearningRate0.121 BoostRounds4020	0.0309587	0.00413488	6965	7.48721	5.35159e-11
LearningRate0.0025 BoostRounds4020 - LearningRate0.1605 BoostRounds4020	0.0304992	0.00413488	6965	7.37607	1.18283e-10
LearningRate0.0025 BoostRounds4020 - LearningRate0.2 BoostRounds4020	0.0398692	0.00413488	6965	9.64215	3.87612e-12
LearningRate0.0025 BoostRounds4020 - LearningRate0.0025 BoostRounds5000	-0.00130179	0.00413488	6965	-0.314832	1
LearningRate0.0025 BoostRounds4020 - LearningRate0.042 BoostRounds5000	0.00916275	0.00413488	6965	2.21596	0.963071
LearningRate0.0025 BoostRounds4020 - LearningRate0.0815 BoostRounds5000	0.0184604	0.00413488	6965	4.46455	0.00426322
LearningRate0.0025 BoostRounds4020 - LearningRate0.121 BoostRounds5000	0.0309748	0.00413488	6965	7.49108	5.2078e-11
LearningRate0.0025 BoostRounds4020 - LearningRate0.1605 BoostRounds5000	0.0304966	0.00413488	6965	7.37543	1.18828e-10
LearningRate0.0025 BoostRounds4020 - LearningRate0.2 BoostRounds5000	0.0398683	0.00413488	6965	9.64195	3.87523e-12
LearningRate0.042 BoostRounds4020 - LearningRate0.0815 BoostRounds4020	0.0096166	0.00413488	6965	2.32573	0.932528
LearningRate0.042 BoostRounds4020 - LearningRate0.121 BoostRounds4020	0.0221817	0.00413488	6965	5.36452	5.05866e-05
LearningRate0.042 BoostRounds4020 - LearningRate0.1605 BoostRounds4020	0.0217221	0.00413488	6965	5.25339	9.19865e-05
LearningRate0.042 BoostRounds4020 - LearningRate0.2 BoostRounds4020	0.0310921	0.00413488	6965	7.51947	4.27337e-11
LearningRate0.042 BoostRounds4020 - LearningRate0.0025 BoostRounds5000	-0.0100788	0.00413488	6965	-2.43752	0.886543
LearningRate0.042 BoostRounds4020 - LearningRate0.042 BoostRounds5000	0.000385693	0.00413488	6965	0.0932778	1
LearningRate0.042 BoostRounds4020 - LearningRate0.0815 BoostRounds5000	0.00968335	0.00413488	6965	2.34187	0.926862
LearningRate0.042 BoostRounds4020 - LearningRate0.121 BoostRounds5000	0.0221977	0.00413488	6965	5.3684	4.95298e-05
LearningRate0.042 BoostRounds4020 - LearningRate0.1605 BoostRounds5000	0.0217195	0.00413488	6965	5.25275	9.22989e-05
LearningRate0.042 BoostRounds4020 - LearningRate0.2 BoostRounds5000	0.0310913	0.00413488	6965	7.51927	4.27928e-11
LearningRate0.0815 BoostRounds4020 - LearningRate0.121 BoostRounds4020	0.0125651	0.00413488	6965	3.0388	0.43603
LearningRate0.0815 BoostRounds4020 - LearningRate0.1605 BoostRounds4020	0.0121055	0.00413488	6965	2.92766	0.528919
LearningRate0.0815 BoostRounds4020 - LearningRate0.2 BoostRounds4020	0.0214755	0.00413488	6965	5.19374	0.000126087
LearningRate0.0815 BoostRounds4020 - LearningRate0.0025 BoostRounds5000	-0.0196954	0.00413488	6965	-4.76324	0.00108901
LearningRate0.0815 BoostRounds4020 - LearningRate0.042 BoostRounds5000	-0.00923091	0.00413488	6965	-2.23245	0.959316
LearningRate0.0815 BoostRounds4020 - LearningRate0.0815 BoostRounds5000	6.67488e-05	0.00413488	6965	0.0161429	1
LearningRate0.0815 BoostRounds4020 - LearningRate0.121 BoostRounds5000	0.0125811	0.00413488	6965	3.04267	0.432878
LearningRate0.0815 BoostRounds4020 - LearningRate0.1605 BoostRounds5000	0.0121029	0.00413488	6965	2.92702	0.529461
LearningRate0.0815 BoostRounds4020 - LearningRate0.2 BoostRounds5000	0.0214747	0.00413488	6965	5.19354	0.000126221
LearningRate0.121 BoostRounds4020 - LearningRate0.1605 BoostRounds4020	-0.000459529	0.00413488	6965	-0.111135	1
LearningRate0.121 BoostRounds4020 - LearningRate0.2 BoostRounds4020	0.00891045	0.00413488	6965	2.15495	0.974722
LearningRate0.121 BoostRounds4020 - LearningRate0.0025 BoostRounds5000	-0.0322605	0.00413488	6965	-7.80204	8.2635e-12
LearningRate0.121 BoostRounds4020 - LearningRate0.042 BoostRounds5000	-0.021796	0.00413488	6965	-5.27124	8.36358e-05
LearningRate0.121 BoostRounds4020 - LearningRate0.0815 BoostRounds5000	-0.0124983	0.00413488	6965	-3.02265	0.449232
LearningRate0.121 BoostRounds4020 - LearningRate0.121 BoostRounds5000	1.60391e-05	0.00413488	6965	0.00387898	1
LearningRate0.121 BoostRounds4020 - LearningRate0.1605 BoostRounds5000	-0.000462165	0.00413488	6965	-0.111772	1
LearningRate0.121 BoostRounds4020 - LearningRate0.2 BoostRounds5000	0.00890961	0.00413488	6965	2.15474	0.974756
LearningRate0.1605 BoostRounds4020 - LearningRate0.2 BoostRounds4020	0.00936998	0.00413488	6965	2.26608	0.950779
LearningRate0.1605 BoostRounds4020 - LearningRate0.0025 BoostRounds5000	-0.031801	0.00413488	6965	-7.6909	1.42257e-11
LearningRate0.1605 BoostRounds4020 - LearningRate0.042 BoostRounds5000	-0.0213364	0.00413488	6965	-5.16011	0.000150363
LearningRate0.1605 BoostRounds4020 - LearningRate0.0815 BoostRounds5000	-0.0120388	0.00413488	6965	-2.91152	0.542667
LearningRate0.1605 BoostRounds4020 - LearningRate0.121 BoostRounds5000	0.000475569	0.00413488	6965	0.115014	1
LearningRate0.1605 BoostRounds4020 - LearningRate0.1605 BoostRounds5000	-2.6354e-06	0.00413488	6965	-0.000637358	1
LearningRate0.1605 BoostRounds4020 - LearningRate0.2 BoostRounds5000	0.00936914	0.00413488	6965	2.26588	0.950834
LearningRate0.2 BoostRounds4020 - LearningRate0.0025 BoostRounds5000	-0.041171	0.00413488	6965	-9.95698	3.87013e-12
LearningRate0.2 BoostRounds4020 - LearningRate0.042 BoostRounds5000	-0.0307064	0.00413488	6965	-7.42619	8.25121e-11
LearningRate0.2 BoostRounds4020 - LearningRate0.0815 BoostRounds5000	-0.0214088	0.00413488	6965	-5.1776	0.000137228
LearningRate0.2 BoostRounds4020 - LearningRate0.121 BoostRounds5000	-0.00889441	0.00413488	6965	-2.15107	0.975352
LearningRate0.2 BoostRounds4020 - LearningRate0.1605 BoostRounds5000	-0.00937262	0.00413488	6965	-2.26672	0.950606
LearningRate0.2 BoostRounds4020 - LearningRate0.2 BoostRounds5000	-8.35445e-07	0.00413488	6965	-0.000202048	1
LearningRate0.0025 BoostRounds5000 - LearningRate0.042 BoostRounds5000	0.0104645	0.00413488	6965	2.53079	0.835874
LearningRate0.0025 BoostRounds5000 - LearningRate0.0815 BoostRounds5000	0.0197622	0.00413488	6965	4.77939	0.00100838
LearningRate0.0025 BoostRounds5000 - LearningRate0.121 BoostRounds5000	0.0322766	0.00413488	6965	7.80592	8.13172e-12
LearningRate0.0025 BoostRounds5000 - LearningRate0.1605 BoostRounds5000	0.0317983	0.00413488	6965	7.69027	1.42769e-11
LearningRate0.0025 BoostRounds5000 - LearningRate0.2 BoostRounds5000	0.0411701	0.00413488	6965	9.95678	3.86879e-12
LearningRate0.042 BoostRounds5000 - LearningRate0.0815 BoostRounds5000	0.00929766	0.00413488	6965	2.24859	0.955369
LearningRate0.042 BoostRounds5000 - LearningRate0.121 BoostRounds5000	0.021812	0.00413488	6965	5.27512	8.19207e-05
LearningRate0.042 BoostRounds5000 - LearningRate0.1605 BoostRounds5000	0.0213338	0.00413488	6965	5.15947	0.000150863
LearningRate0.042 BoostRounds5000 - LearningRate0.2 BoostRounds5000	0.0307056	0.00413488	6965	7.42599	8.26318e-11
LearningRate0.0815 BoostRounds5000 - LearningRate0.121 BoostRounds5000	0.0125144	0.00413488	6965	3.02653	0.446049
LearningRate0.0815 BoostRounds5000 - LearningRate0.1605 BoostRounds5000	0.0120362	0.00413488	6965	2.91088	0.54321
LearningRate0.0815 BoostRounds5000 - LearningRate0.2 BoostRounds5000	0.0214079	0.00413488	6965	5.1774	0.000137373
LearningRate0.121 BoostRounds5000 - LearningRate0.1605 BoostRounds5000	-0.000478204	0.00413488	6965	-0.115651	1
LearningRate0.121 BoostRounds5000 - LearningRate0.2 BoostRounds5000	0.00889358	0.00413488	6965	2.15087	0.975385
LearningRate0.1605 BoostRounds5000 - LearningRate0.2 BoostRounds5000	0.00937178	0.00413488	6965	2.26652	0.950661

## Sheet: Pairwise_overallmodel_Adj_NDCG_
contrast	estimate	SE	df	t.ratio	p.value
LearningRate0.0025 BoostRounds100 - LearningRate0.042 BoostRounds100	-0.00447226	0.00118028	6965	-3.78914	0.0592765
LearningRate0.0025 BoostRounds100 - LearningRate0.0815 BoostRounds100	-0.00610047	0.00118028	6965	-5.16865	0.000143801
LearningRate0.0025 BoostRounds100 - LearningRate0.121 BoostRounds100	-0.00407963	0.00118028	6965	-3.45649	0.164967
LearningRate0.0025 BoostRounds100 - LearningRate0.1605 BoostRounds100	-0.00507688	0.00118028	6965	-4.30141	0.00855417
LearningRate0.0025 BoostRounds100 - LearningRate0.2 BoostRounds100	-0.00219781	0.00118028	6965	-1.86211	0.997565
LearningRate0.0025 BoostRounds100 - LearningRate0.0025 BoostRounds1080	-0.00592655	0.00118028	6965	-5.0213	0.000306831
LearningRate0.0025 BoostRounds100 - LearningRate0.042 BoostRounds1080	-0.00989738	0.00118028	6965	-8.38561	3.95428e-12
LearningRate0.0025 BoostRounds100 - LearningRate0.0815 BoostRounds1080	-0.00902033	0.00118028	6965	-7.64252	1.89689e-11
LearningRate0.0025 BoostRounds100 - LearningRate0.121 BoostRounds1080	-0.00767901	0.00118028	6965	-6.50609	5.17443e-08
LearningRate0.0025 BoostRounds100 - LearningRate0.1605 BoostRounds1080	-0.00792266	0.00118028	6965	-6.71251	1.29686e-08
LearningRate0.0025 BoostRounds100 - LearningRate0.2 BoostRounds1080	-0.0071044	0.00118028	6965	-6.01924	1.14605e-06
LearningRate0.0025 BoostRounds100 - LearningRate0.0025 BoostRounds2060	-0.00795401	0.00118028	6965	-6.73907	1.08211e-08
LearningRate0.0025 BoostRounds100 - LearningRate0.042 BoostRounds2060	-0.01028	0.00118028	6965	-8.70978	3.8437e-12
LearningRate0.0025 BoostRounds100 - LearningRate0.0815 BoostRounds2060	-0.00968277	0.00118028	6965	-8.20378	4.13791e-12
LearningRate0.0025 BoostRounds100 - LearningRate0.121 BoostRounds2060	-0.00797565	0.00118028	6965	-6.75741	9.54591e-09
LearningRate0.0025 BoostRounds100 - LearningRate0.1605 BoostRounds2060	-0.00809993	0.00118028	6965	-6.86271	4.61793e-09
LearningRate0.0025 BoostRounds100 - LearningRate0.2 BoostRounds2060	-0.00650547	0.00118028	6965	-5.5118	2.24379e-05
LearningRate0.0025 BoostRounds100 - LearningRate0.0025 BoostRounds3040	-0.0089299	0.00118028	6965	-7.5659	3.11339e-11
LearningRate0.0025 BoostRounds100 - LearningRate0.042 BoostRounds3040	-0.0102732	0.00118028	6965	-8.70406	3.84526e-12
LearningRate0.0025 BoostRounds100 - LearningRate0.0815 BoostRounds3040	-0.00963376	0.00118028	6965	-8.16225	4.22096e-12
LearningRate0.0025 BoostRounds100 - LearningRate0.121 BoostRounds3040	-0.00810379	0.00118028	6965	-6.86598	4.51417e-09
LearningRate0.0025 BoostRounds100 - LearningRate0.1605 BoostRounds3040	-0.00798909	0.00118028	6965	-6.7688	8.82947e-09
LearningRate0.0025 BoostRounds100 - LearningRate0.2 BoostRounds3040	-0.00663931	0.00118028	6965	-5.62519	1.18129e-05
LearningRate0.0025 BoostRounds100 - LearningRate0.0025 BoostRounds4020	-0.00933368	0.00118028	6965	-7.90801	5.91271e-12
LearningRate0.0025 BoostRounds100 - LearningRate0.042 BoostRounds4020	-0.0102234	0.00118028	6965	-8.66183	3.85614e-12
LearningRate0.0025 BoostRounds100 - LearningRate0.0815 BoostRounds4020	-0.00952428	0.00118028	6965	-8.06949	4.52371e-12
LearningRate0.0025 BoostRounds100 - LearningRate0.121 BoostRounds4020	-0.00810316	0.00118028	6965	-6.86544	4.53116e-09
LearningRate0.0025 BoostRounds100 - LearningRate0.1605 BoostRounds4020	-0.00809613	0.00118028	6965	-6.85949	4.72244e-09
LearningRate0.0025 BoostRounds100 - LearningRate0.2 BoostRounds4020	-0.00669885	0.00118028	6965	-5.67564	8.84144e-06
LearningRate0.0025 BoostRounds100 - LearningRate0.0025 BoostRounds5000	-0.0104362	0.00118028	6965	-8.84215	3.81617e-12
LearningRate0.0025 BoostRounds100 - LearningRate0.042 BoostRounds5000	-0.0102341	0.00118028	6965	-8.67092	3.85458e-12
LearningRate0.0025 BoostRounds100 - LearningRate0.0815 BoostRounds5000	-0.00965714	0.00118028	6965	-8.18207	4.17721e-12
LearningRate0.0025 BoostRounds100 - LearningRate0.121 BoostRounds5000	-0.0081399	0.00118028	6965	-6.89657	3.64815e-09
LearningRate0.0025 BoostRounds100 - LearningRate0.1605 BoostRounds5000	-0.00809734	0.00118028	6965	-6.86052	4.68886e-09
LearningRate0.0025 BoostRounds100 - LearningRate0.2 BoostRounds5000	-0.00669407	0.00118028	6965	-5.67159	9.05026e-06
LearningRate0.042 BoostRounds100 - LearningRate0.0815 BoostRounds100	-0.00162821	0.00118028	6965	-1.37951	0.999996
LearningRate0.042 BoostRounds100 - LearningRate0.121 BoostRounds100	0.00039263	0.00118028	6965	0.332658	1
LearningRate0.042 BoostRounds100 - LearningRate0.1605 BoostRounds100	-0.000604624	0.00118028	6965	-0.512271	1
LearningRate0.042 BoostRounds100 - LearningRate0.2 BoostRounds100	0.00227445	0.00118028	6965	1.92704	0.995557
LearningRate0.042 BoostRounds100 - LearningRate0.0025 BoostRounds1080	-0.00145429	0.00118028	6965	-1.23215	1
LearningRate0.042 BoostRounds100 - LearningRate0.042 BoostRounds1080	-0.00542512	0.00118028	6965	-4.59646	0.00236602
LearningRate0.042 BoostRounds100 - LearningRate0.0815 BoostRounds1080	-0.00454807	0.00118028	6965	-3.85338	0.0475616
LearningRate0.042 BoostRounds100 - LearningRate0.121 BoostRounds1080	-0.00320676	0.00118028	6965	-2.71694	0.704874
LearningRate0.042 BoostRounds100 - LearningRate0.1605 BoostRounds1080	-0.0034504	0.00118028	6965	-2.92337	0.53257
LearningRate0.042 BoostRounds100 - LearningRate0.2 BoostRounds1080	-0.00263215	0.00118028	6965	-2.2301	0.959868
LearningRate0.042 BoostRounds100 - LearningRate0.0025 BoostRounds2060	-0.00348175	0.00118028	6965	-2.94993	0.510013
LearningRate0.042 BoostRounds100 - LearningRate0.042 BoostRounds2060	-0.00580774	0.00118028	6965	-4.92064	0.000507617
LearningRate0.042 BoostRounds100 - LearningRate0.0815 BoostRounds2060	-0.00521051	0.00118028	6965	-4.41464	0.0052958
LearningRate0.042 BoostRounds100 - LearningRate0.121 BoostRounds2060	-0.00350339	0.00118028	6965	-2.96827	0.494525
LearningRate0.042 BoostRounds100 - LearningRate0.1605 BoostRounds2060	-0.00362768	0.00118028	6965	-3.07357	0.408065
LearningRate0.042 BoostRounds100 - LearningRate0.2 BoostRounds2060	-0.00203322	0.00118028	6965	-1.72265	0.999444
LearningRate0.042 BoostRounds100 - LearningRate0.0025 BoostRounds3040	-0.00445764	0.00118028	6965	-3.77676	0.061797
LearningRate0.042 BoostRounds100 - LearningRate0.042 BoostRounds3040	-0.00580098	0.00118028	6965	-4.91491	0.000522173
LearningRate0.042 BoostRounds100 - LearningRate0.0815 BoostRounds3040	-0.0051615	0.00118028	6965	-4.37311	0.00632689
LearningRate0.042 BoostRounds100 - LearningRate0.121 BoostRounds3040	-0.00363154	0.00118028	6965	-3.07684	0.405471
LearningRate0.042 BoostRounds100 - LearningRate0.1605 BoostRounds3040	-0.00351683	0.00118028	6965	-2.97966	0.484954
LearningRate0.042 BoostRounds100 - LearningRate0.2 BoostRounds3040	-0.00216705	0.00118028	6965	-1.83605	0.998116
LearningRate0.042 BoostRounds100 - LearningRate0.0025 BoostRounds4020	-0.00486142	0.00118028	6965	-4.11886	0.0178457
LearningRate0.042 BoostRounds100 - LearningRate0.042 BoostRounds4020	-0.00575114	0.00118028	6965	-4.87269	0.00064251
LearningRate0.042 BoostRounds100 - LearningRate0.0815 BoostRounds4020	-0.00505202	0.00118028	6965	-4.28035	0.00933423
LearningRate0.042 BoostRounds100 - LearningRate0.121 BoostRounds4020	-0.0036309	0.00118028	6965	-3.0763	0.405899
LearningRate0.042 BoostRounds100 - LearningRate0.1605 BoostRounds4020	-0.00362387	0.00118028	6965	-3.07034	0.410628
LearningRate0.042 BoostRounds100 - LearningRate0.2 BoostRounds4020	-0.00222659	0.00118028	6965	-1.88649	0.99693
LearningRate0.042 BoostRounds100 - LearningRate0.0025 BoostRounds5000	-0.00596397	0.00118028	6965	-5.05301	0.000261203
LearningRate0.042 BoostRounds100 - LearningRate0.042 BoostRounds5000	-0.00576188	0.00118028	6965	-4.88178	0.000614556
LearningRate0.042 BoostRounds100 - LearningRate0.0815 BoostRounds5000	-0.00518489	0.00118028	6965	-4.39292	0.00581369
LearningRate0.042 BoostRounds100 - LearningRate0.121 BoostRounds5000	-0.00366764	0.00118028	6965	-3.10743	0.381544
LearningRate0.042 BoostRounds100 - LearningRate0.1605 BoostRounds5000	-0.00362509	0.00118028	6965	-3.07137	0.409809
LearningRate0.042 BoostRounds100 - LearningRate0.2 BoostRounds5000	-0.00222182	0.00118028	6965	-1.88244	0.997044
LearningRate0.0815 BoostRounds100 - LearningRate0.121 BoostRounds100	0.00202084	0.00118028	6965	1.71217	0.999508
LearningRate0.0815 BoostRounds100 - LearningRate0.1605 BoostRounds100	0.00102359	0.00118028	6965	0.86724	1
LearningRate0.0815 BoostRounds100 - LearningRate0.2 BoostRounds100	0.00390266	0.00118028	6965	3.30655	0.244092
LearningRate0.0815 BoostRounds100 - LearningRate0.0025 BoostRounds1080	0.000173922	0.00118028	6965	0.147356	1
LearningRate0.0815 BoostRounds100 - LearningRate0.042 BoostRounds1080	-0.00379691	0.00118028	6965	-3.21695	0.301647
LearningRate0.0815 BoostRounds100 - LearningRate0.0815 BoostRounds1080	-0.00291986	0.00118028	6965	-2.47387	0.868122
LearningRate0.0815 BoostRounds100 - LearningRate0.121 BoostRounds1080	-0.00157855	0.00118028	6965	-1.33743	0.999998
LearningRate0.0815 BoostRounds100 - LearningRate0.1605 BoostRounds1080	-0.00182219	0.00118028	6965	-1.54386	0.999946
LearningRate0.0815 BoostRounds100 - LearningRate0.2 BoostRounds1080	-0.00100393	0.00118028	6965	-0.850588	1
LearningRate0.0815 BoostRounds100 - LearningRate0.0025 BoostRounds2060	-0.00185354	0.00118028	6965	-1.57042	0.999921
LearningRate0.0815 BoostRounds100 - LearningRate0.042 BoostRounds2060	-0.00417953	0.00118028	6965	-3.54113	0.129642
LearningRate0.0815 BoostRounds100 - LearningRate0.0815 BoostRounds2060	-0.0035823	0.00118028	6965	-3.03512	0.439021
LearningRate0.0815 BoostRounds100 - LearningRate0.121 BoostRounds2060	-0.00187518	0.00118028	6965	-1.58876	0.999898
LearningRate0.0815 BoostRounds100 - LearningRate0.1605 BoostRounds2060	-0.00199946	0.00118028	6965	-1.69406	0.999604
LearningRate0.0815 BoostRounds100 - LearningRate0.2 BoostRounds2060	-0.000405007	0.00118028	6965	-0.343144	1
LearningRate0.0815 BoostRounds100 - LearningRate0.0025 BoostRounds3040	-0.00282943	0.00118028	6965	-2.39725	0.904947
LearningRate0.0815 BoostRounds100 - LearningRate0.042 BoostRounds3040	-0.00417277	0.00118028	6965	-3.5354	0.131829
LearningRate0.0815 BoostRounds100 - LearningRate0.0815 BoostRounds3040	-0.00353329	0.00118028	6965	-2.9936	0.473292
LearningRate0.0815 BoostRounds100 - LearningRate0.121 BoostRounds3040	-0.00200333	0.00118028	6965	-1.69733	0.999588
LearningRate0.0815 BoostRounds100 - LearningRate0.1605 BoostRounds3040	-0.00188862	0.00118028	6965	-1.60014	0.99988
LearningRate0.0815 BoostRounds100 - LearningRate0.2 BoostRounds3040	-0.000538841	0.00118028	6965	-0.456535	1
LearningRate0.0815 BoostRounds100 - LearningRate0.0025 BoostRounds4020	-0.00323321	0.00118028	6965	-2.73935	0.687013
LearningRate0.0815 BoostRounds100 - LearningRate0.042 BoostRounds4020	-0.00412293	0.00118028	6965	-3.49318	0.148857
LearningRate0.0815 BoostRounds100 - LearningRate0.0815 BoostRounds4020	-0.00342381	0.00118028	6965	-2.90084	0.551773
LearningRate0.0815 BoostRounds100 - LearningRate0.121 BoostRounds4020	-0.00200269	0.00118028	6965	-1.69679	0.99959
LearningRate0.0815 BoostRounds100 - LearningRate0.1605 BoostRounds4020	-0.00199566	0.00118028	6965	-1.69083	0.999619
LearningRate0.0815 BoostRounds100 - LearningRate0.2 BoostRounds4020	-0.000598381	0.00118028	6965	-0.506981	1
LearningRate0.0815 BoostRounds100 - LearningRate0.0025 BoostRounds5000	-0.00433576	0.00118028	6965	-3.67349	0.08656
LearningRate0.0815 BoostRounds100 - LearningRate0.042 BoostRounds5000	-0.00413367	0.00118028	6965	-3.50227	0.145056
LearningRate0.0815 BoostRounds100 - LearningRate0.0815 BoostRounds5000	-0.00355668	0.00118028	6965	-3.01341	0.456845
LearningRate0.0815 BoostRounds100 - LearningRate0.121 BoostRounds5000	-0.00203943	0.00118028	6965	-1.72792	0.99941
LearningRate0.0815 BoostRounds100 - LearningRate0.1605 BoostRounds5000	-0.00199687	0.00118028	6965	-1.69186	0.999614
LearningRate0.0815 BoostRounds100 - LearningRate0.2 BoostRounds5000	-0.000593604	0.00118028	6965	-0.502934	1
LearningRate0.121 BoostRounds100 - LearningRate0.1605 BoostRounds100	-0.000997254	0.00118028	6965	-0.844929	1
LearningRate0.121 BoostRounds100 - LearningRate0.2 BoostRounds100	0.00188182	0.00118028	6965	1.59438	0.999889
LearningRate0.121 BoostRounds100 - LearningRate0.0025 BoostRounds1080	-0.00184692	0.00118028	6965	-1.56481	0.999927
LearningRate0.121 BoostRounds100 - LearningRate0.042 BoostRounds1080	-0.00581775	0.00118028	6965	-4.92912	0.000486747
LearningRate0.121 BoostRounds100 - LearningRate0.0815 BoostRounds1080	-0.0049407	0.00118028	6965	-4.18604	0.0136911
LearningRate0.121 BoostRounds100 - LearningRate0.121 BoostRounds1080	-0.00359939	0.00118028	6965	-3.0496	0.427268
LearningRate0.121 BoostRounds100 - LearningRate0.1605 BoostRounds1080	-0.00384303	0.00118028	6965	-3.25603	0.275625
LearningRate0.121 BoostRounds100 - LearningRate0.2 BoostRounds1080	-0.00302478	0.00118028	6965	-2.56276	0.816011
LearningRate0.121 BoostRounds100 - LearningRate0.0025 BoostRounds2060	-0.00387438	0.00118028	6965	-3.28259	0.258745
LearningRate0.121 BoostRounds100 - LearningRate0.042 BoostRounds2060	-0.00620037	0.00118028	6965	-5.25329	9.20311e-05
LearningRate0.121 BoostRounds100 - LearningRate0.0815 BoostRounds2060	-0.00560314	0.00118028	6965	-4.74729	0.00117463
LearningRate0.121 BoostRounds100 - LearningRate0.121 BoostRounds2060	-0.00389602	0.00118028	6965	-3.30093	0.247481
LearningRate0.121 BoostRounds100 - LearningRate0.1605 BoostRounds2060	-0.00402031	0.00118028	6965	-3.40623	0.18908
LearningRate0.121 BoostRounds100 - LearningRate0.2 BoostRounds2060	-0.00242585	0.00118028	6965	-2.05531	0.987368
LearningRate0.121 BoostRounds100 - LearningRate0.0025 BoostRounds3040	-0.00485027	0.00118028	6965	-4.10942	0.0185134
LearningRate0.121 BoostRounds100 - LearningRate0.042 BoostRounds3040	-0.00619361	0.00118028	6965	-5.24757	9.48747e-05
LearningRate0.121 BoostRounds100 - LearningRate0.0815 BoostRounds3040	-0.00555413	0.00118028	6965	-4.70577	0.00142841
LearningRate0.121 BoostRounds100 - LearningRate0.121 BoostRounds3040	-0.00402417	0.00118028	6965	-3.4095	0.187437
LearningRate0.121 BoostRounds100 - LearningRate0.1605 BoostRounds3040	-0.00390946	0.00118028	6965	-3.31231	0.240649
LearningRate0.121 BoostRounds100 - LearningRate0.2 BoostRounds3040	-0.00255968	0.00118028	6965	-2.1687	0.972387
LearningRate0.121 BoostRounds100 - LearningRate0.0025 BoostRounds4020	-0.00525405	0.00118028	6965	-4.45152	0.00451301
LearningRate0.121 BoostRounds100 - LearningRate0.042 BoostRounds4020	-0.00614377	0.00118028	6965	-5.20535	0.000118621
LearningRate0.121 BoostRounds100 - LearningRate0.0815 BoostRounds4020	-0.00544465	0.00118028	6965	-4.61301	0.00219415
LearningRate0.121 BoostRounds100 - LearningRate0.121 BoostRounds4020	-0.00402353	0.00118028	6965	-3.40896	0.187708
LearningRate0.121 BoostRounds100 - LearningRate0.1605 BoostRounds4020	-0.0040165	0.00118028	6965	-3.403	0.190709
LearningRate0.121 BoostRounds100 - LearningRate0.2 BoostRounds4020	-0.00261922	0.00118028	6965	-2.21915	0.962366
LearningRate0.121 BoostRounds100 - LearningRate0.0025 BoostRounds5000	-0.0063566	0.00118028	6965	-5.38566	4.50789e-05
LearningRate0.121 BoostRounds100 - LearningRate0.042 BoostRounds5000	-0.00615451	0.00118028	6965	-5.21444	0.000113069
LearningRate0.121 BoostRounds100 - LearningRate0.0815 BoostRounds5000	-0.00557752	0.00118028	6965	-4.72558	0.00130147
LearningRate0.121 BoostRounds100 - LearningRate0.121 BoostRounds5000	-0.00406027	0.00118028	6965	-3.44009	0.172571
LearningRate0.121 BoostRounds100 - LearningRate0.1605 BoostRounds5000	-0.00401772	0.00118028	6965	-3.40403	0.190188
LearningRate0.121 BoostRounds100 - LearningRate0.2 BoostRounds5000	-0.00261445	0.00118028	6965	-2.2151	0.963259
LearningRate0.1605 BoostRounds100 - LearningRate0.2 BoostRounds100	0.00287907	0.00118028	6965	2.43931	0.885676
LearningRate0.1605 BoostRounds100 - LearningRate0.0025 BoostRounds1080	-0.000849665	0.00118028	6965	-0.719883	1
LearningRate0.1605 BoostRounds100 - LearningRate0.042 BoostRounds1080	-0.0048205	0.00118028	6965	-4.08419	0.0204084
LearningRate0.1605 BoostRounds100 - LearningRate0.0815 BoostRounds1080	-0.00394345	0.00118028	6965	-3.34111	0.223929
LearningRate0.1605 BoostRounds100 - LearningRate0.121 BoostRounds1080	-0.00260213	0.00118028	6965	-2.20467	0.965487
LearningRate0.1605 BoostRounds100 - LearningRate0.1605 BoostRounds1080	-0.00284578	0.00118028	6965	-2.4111	0.898854
LearningRate0.1605 BoostRounds100 - LearningRate0.2 BoostRounds1080	-0.00202752	0.00118028	6965	-1.71783	0.999475
LearningRate0.1605 BoostRounds100 - LearningRate0.0025 BoostRounds2060	-0.00287713	0.00118028	6965	-2.43766	0.886474
LearningRate0.1605 BoostRounds100 - LearningRate0.042 BoostRounds2060	-0.00520311	0.00118028	6965	-4.40837	0.00544076
LearningRate0.1605 BoostRounds100 - LearningRate0.0815 BoostRounds2060	-0.00460589	0.00118028	6965	-3.90236	0.040026
LearningRate0.1605 BoostRounds100 - LearningRate0.121 BoostRounds2060	-0.00289877	0.00118028	6965	-2.456	0.877392
LearningRate0.1605 BoostRounds100 - LearningRate0.1605 BoostRounds2060	-0.00302305	0.00118028	6965	-2.5613	0.816945
LearningRate0.1605 BoostRounds100 - LearningRate0.2 BoostRounds2060	-0.00142859	0.00118028	6965	-1.21038	1
LearningRate0.1605 BoostRounds100 - LearningRate0.0025 BoostRounds3040	-0.00385302	0.00118028	6965	-3.26449	0.270176
LearningRate0.1605 BoostRounds100 - LearningRate0.042 BoostRounds3040	-0.00519636	0.00118028	6965	-4.40264	0.00557632
LearningRate0.1605 BoostRounds100 - LearningRate0.0815 BoostRounds3040	-0.00455688	0.00118028	6965	-3.86084	0.0463405
LearningRate0.1605 BoostRounds100 - LearningRate0.121 BoostRounds3040	-0.00302691	0.00118028	6965	-2.56457	0.814849
LearningRate0.1605 BoostRounds100 - LearningRate0.1605 BoostRounds3040	-0.00291221	0.00118028	6965	-2.46738	0.871533
LearningRate0.1605 BoostRounds100 - LearningRate0.2 BoostRounds3040	-0.00156243	0.00118028	6965	-1.32378	0.999999
LearningRate0.1605 BoostRounds100 - LearningRate0.0025 BoostRounds4020	-0.0042568	0.00118028	6965	-3.60659	0.106595
LearningRate0.1605 BoostRounds100 - LearningRate0.042 BoostRounds4020	-0.00514652	0.00118028	6965	-4.36042	0.00667731
LearningRate0.1605 BoostRounds100 - LearningRate0.0815 BoostRounds4020	-0.00444739	0.00118028	6965	-3.76808	0.0636184
LearningRate0.1605 BoostRounds100 - LearningRate0.121 BoostRounds4020	-0.00302627	0.00118028	6965	-2.56403	0.815197
LearningRate0.1605 BoostRounds100 - LearningRate0.1605 BoostRounds4020	-0.00301925	0.00118028	6965	-2.55807	0.818998
LearningRate0.1605 BoostRounds100 - LearningRate0.2 BoostRounds4020	-0.00162197	0.00118028	6965	-1.37422	0.999997
LearningRate0.1605 BoostRounds100 - LearningRate0.0025 BoostRounds5000	-0.00535935	0.00118028	6965	-4.54073	0.0030426
LearningRate0.1605 BoostRounds100 - LearningRate0.042 BoostRounds5000	-0.00515725	0.00118028	6965	-4.36951	0.00642449
LearningRate0.1605 BoostRounds100 - LearningRate0.0815 BoostRounds5000	-0.00458026	0.00118028	6965	-3.88065	0.0432272
LearningRate0.1605 BoostRounds100 - LearningRate0.121 BoostRounds5000	-0.00306302	0.00118028	6965	-2.59516	0.794655
LearningRate0.1605 BoostRounds100 - LearningRate0.1605 BoostRounds5000	-0.00302046	0.00118028	6965	-2.5591	0.818344
LearningRate0.1605 BoostRounds100 - LearningRate0.2 BoostRounds5000	-0.00161719	0.00118028	6965	-1.37017	0.999997
LearningRate0.2 BoostRounds100 - LearningRate0.0025 BoostRounds1080	-0.00372874	0.00118028	6965	-3.15919	0.342579
LearningRate0.2 BoostRounds100 - LearningRate0.042 BoostRounds1080	-0.00769957	0.00118028	6965	-6.5235	4.61161e-08
LearningRate0.2 BoostRounds100 - LearningRate0.0815 BoostRounds1080	-0.00682252	0.00118028	6965	-5.78042	4.80281e-06
LearningRate0.2 BoostRounds100 - LearningRate0.121 BoostRounds1080	-0.00548121	0.00118028	6965	-4.64398	0.00190345
LearningRate0.2 BoostRounds100 - LearningRate0.1605 BoostRounds1080	-0.00572485	0.00118028	6965	-4.85041	0.000716195
LearningRate0.2 BoostRounds100 - LearningRate0.2 BoostRounds1080	-0.00490659	0.00118028	6965	-4.15714	0.0153571
LearningRate0.2 BoostRounds100 - LearningRate0.0025 BoostRounds2060	-0.0057562	0.00118028	6965	-4.87697	0.000629202
LearningRate0.2 BoostRounds100 - LearningRate0.042 BoostRounds2060	-0.00808219	0.00118028	6965	-6.84767	5.12576e-09
LearningRate0.2 BoostRounds100 - LearningRate0.0815 BoostRounds2060	-0.00748496	0.00118028	6965	-6.34167	1.51212e-07
LearningRate0.2 BoostRounds100 - LearningRate0.121 BoostRounds2060	-0.00577784	0.00118028	6965	-4.89531	0.000575108
LearningRate0.2 BoostRounds100 - LearningRate0.1605 BoostRounds2060	-0.00590212	0.00118028	6965	-5.00061	0.00034061
LearningRate0.2 BoostRounds100 - LearningRate0.2 BoostRounds2060	-0.00430767	0.00118028	6965	-3.64969	0.0933018
LearningRate0.2 BoostRounds100 - LearningRate0.0025 BoostRounds3040	-0.00673209	0.00118028	6965	-5.7038	7.51227e-06
LearningRate0.2 BoostRounds100 - LearningRate0.042 BoostRounds3040	-0.00807543	0.00118028	6965	-6.84195	5.33313e-09
LearningRate0.2 BoostRounds100 - LearningRate0.0815 BoostRounds3040	-0.00743595	0.00118028	6965	-6.30015	1.9742e-07
LearningRate0.2 BoostRounds100 - LearningRate0.121 BoostRounds3040	-0.00590598	0.00118028	6965	-5.00388	0.000335044
LearningRate0.2 BoostRounds100 - LearningRate0.1605 BoostRounds3040	-0.00579128	0.00118028	6965	-4.90669	0.000543776
LearningRate0.2 BoostRounds100 - LearningRate0.2 BoostRounds3040	-0.0044415	0.00118028	6965	-3.76308	0.0646865
LearningRate0.2 BoostRounds100 - LearningRate0.0025 BoostRounds4020	-0.00713587	0.00118028	6965	-6.0459	9.7316e-07
LearningRate0.2 BoostRounds100 - LearningRate0.042 BoostRounds4020	-0.00802559	0.00118028	6965	-6.79972	7.13898e-09
LearningRate0.2 BoostRounds100 - LearningRate0.0815 BoostRounds4020	-0.00732647	0.00118028	6965	-6.20739	3.55949e-07
LearningRate0.2 BoostRounds100 - LearningRate0.121 BoostRounds4020	-0.00590535	0.00118028	6965	-5.00334	0.000335958
LearningRate0.2 BoostRounds100 - LearningRate0.1605 BoostRounds4020	-0.00589832	0.00118028	6965	-4.99738	0.000346181
LearningRate0.2 BoostRounds100 - LearningRate0.2 BoostRounds4020	-0.00450104	0.00118028	6965	-3.81353	0.0545673
LearningRate0.2 BoostRounds100 - LearningRate0.0025 BoostRounds5000	-0.00823842	0.00118028	6965	-6.98004	2.03132e-09
LearningRate0.2 BoostRounds100 - LearningRate0.042 BoostRounds5000	-0.00803632	0.00118028	6965	-6.80882	6.70538e-09
LearningRate0.2 BoostRounds100 - LearningRate0.0815 BoostRounds5000	-0.00745934	0.00118028	6965	-6.31996	1.73871e-07
LearningRate0.2 BoostRounds100 - LearningRate0.121 BoostRounds5000	-0.00594209	0.00118028	6965	-5.03447	0.000287024
LearningRate0.2 BoostRounds100 - LearningRate0.1605 BoostRounds5000	-0.00589953	0.00118028	6965	-4.99841	0.000344395
LearningRate0.2 BoostRounds100 - LearningRate0.2 BoostRounds5000	-0.00449626	0.00118028	6965	-3.80948	0.055326
LearningRate0.0025 BoostRounds1080 - LearningRate0.042 BoostRounds1080	-0.00397083	0.00118028	6965	-3.36431	0.211041
LearningRate0.0025 BoostRounds1080 - LearningRate0.0815 BoostRounds1080	-0.00309378	0.00118028	6965	-2.62122	0.776634
LearningRate0.0025 BoostRounds1080 - LearningRate0.121 BoostRounds1080	-0.00175247	0.00118028	6965	-1.48479	0.999978
LearningRate0.0025 BoostRounds1080 - LearningRate0.1605 BoostRounds1080	-0.00199611	0.00118028	6965	-1.69122	0.999617
LearningRate0.0025 BoostRounds1080 - LearningRate0.2 BoostRounds1080	-0.00117786	0.00118028	6965	-0.997945	1
LearningRate0.0025 BoostRounds1080 - LearningRate0.0025 BoostRounds2060	-0.00202746	0.00118028	6965	-1.71778	0.999475
LearningRate0.0025 BoostRounds1080 - LearningRate0.042 BoostRounds2060	-0.00435345	0.00118028	6965	-3.68848	0.082524
LearningRate0.0025 BoostRounds1080 - LearningRate0.0815 BoostRounds2060	-0.00375623	0.00118028	6965	-3.18248	0.325734
LearningRate0.0025 BoostRounds1080 - LearningRate0.121 BoostRounds2060	-0.0020491	0.00118028	6965	-1.73611	0.999352
LearningRate0.0025 BoostRounds1080 - LearningRate0.1605 BoostRounds2060	-0.00217339	0.00118028	6965	-1.84141	0.998012
LearningRate0.0025 BoostRounds1080 - LearningRate0.2 BoostRounds2060	-0.000578929	0.00118028	6965	-0.4905	1
LearningRate0.0025 BoostRounds1080 - LearningRate0.0025 BoostRounds3040	-0.00300335	0.00118028	6965	-2.54461	0.827441
LearningRate0.0025 BoostRounds1080 - LearningRate0.042 BoostRounds3040	-0.00434669	0.00118028	6965	-3.68276	0.0840466
LearningRate0.0025 BoostRounds1080 - LearningRate0.0815 BoostRounds3040	-0.00370721	0.00118028	6965	-3.14095	0.356075
LearningRate0.0025 BoostRounds1080 - LearningRate0.121 BoostRounds3040	-0.00217725	0.00118028	6965	-1.84468	0.997947
LearningRate0.0025 BoostRounds1080 - LearningRate0.1605 BoostRounds3040	-0.00206254	0.00118028	6965	-1.7475	0.999263
LearningRate0.0025 BoostRounds1080 - LearningRate0.2 BoostRounds3040	-0.000712763	0.00118028	6965	-0.603892	1
LearningRate0.0025 BoostRounds1080 - LearningRate0.0025 BoostRounds4020	-0.00340713	0.00118028	6965	-2.88671	0.563824
LearningRate0.0025 BoostRounds1080 - LearningRate0.042 BoostRounds4020	-0.00429686	0.00118028	6965	-3.64053	0.0960076
LearningRate0.0025 BoostRounds1080 - LearningRate0.0815 BoostRounds4020	-0.00359773	0.00118028	6965	-3.0482	0.428404
LearningRate0.0025 BoostRounds1080 - LearningRate0.121 BoostRounds4020	-0.00217661	0.00118028	6965	-1.84414	0.997957
LearningRate0.0025 BoostRounds1080 - LearningRate0.1605 BoostRounds4020	-0.00216958	0.00118028	6965	-1.83819	0.998075
LearningRate0.0025 BoostRounds1080 - LearningRate0.2 BoostRounds4020	-0.000772303	0.00118028	6965	-0.654338	1
LearningRate0.0025 BoostRounds1080 - LearningRate0.0025 BoostRounds5000	-0.00450968	0.00118028	6965	-3.82085	0.0532175
LearningRate0.0025 BoostRounds1080 - LearningRate0.042 BoostRounds5000	-0.00430759	0.00118028	6965	-3.64963	0.093321
LearningRate0.0025 BoostRounds1080 - LearningRate0.0815 BoostRounds5000	-0.0037306	0.00118028	6965	-3.16077	0.341424
LearningRate0.0025 BoostRounds1080 - LearningRate0.121 BoostRounds5000	-0.00221335	0.00118028	6965	-1.87528	0.997238
LearningRate0.0025 BoostRounds1080 - LearningRate0.1605 BoostRounds5000	-0.0021708	0.00118028	6965	-1.83922	0.998055
LearningRate0.0025 BoostRounds1080 - LearningRate0.2 BoostRounds5000	-0.000767526	0.00118028	6965	-0.650291	1
LearningRate0.042 BoostRounds1080 - LearningRate0.0815 BoostRounds1080	0.00087705	0.00118028	6965	0.743086	1
LearningRate0.042 BoostRounds1080 - LearningRate0.121 BoostRounds1080	0.00221837	0.00118028	6965	1.87952	0.997124
LearningRate0.042 BoostRounds1080 - LearningRate0.1605 BoostRounds1080	0.00197472	0.00118028	6965	1.67309	0.999693
LearningRate0.042 BoostRounds1080 - LearningRate0.2 BoostRounds1080	0.00279298	0.00118028	6965	2.36637	0.917647
LearningRate0.042 BoostRounds1080 - LearningRate0.0025 BoostRounds2060	0.00194337	0.00118028	6965	1.64653	0.99978
LearningRate0.042 BoostRounds1080 - LearningRate0.042 BoostRounds2060	-0.000382615	0.00118028	6965	-0.324172	1
LearningRate0.042 BoostRounds1080 - LearningRate0.0815 BoostRounds2060	0.000214609	0.00118028	6965	0.181829	1
LearningRate0.042 BoostRounds1080 - LearningRate0.121 BoostRounds2060	0.00192173	0.00118028	6965	1.6282	0.999826
LearningRate0.042 BoostRounds1080 - LearningRate0.1605 BoostRounds2060	0.00179745	0.00118028	6965	1.5229	0.99996
LearningRate0.042 BoostRounds1080 - LearningRate0.2 BoostRounds2060	0.00339191	0.00118028	6965	2.87381	0.574822
LearningRate0.042 BoostRounds1080 - LearningRate0.0025 BoostRounds3040	0.000967481	0.00118028	6965	0.819703	1
LearningRate0.042 BoostRounds1080 - LearningRate0.042 BoostRounds3040	-0.000375859	0.00118028	6965	-0.318449	1
LearningRate0.042 BoostRounds1080 - LearningRate0.0815 BoostRounds3040	0.000263623	0.00118028	6965	0.223356	1
LearningRate0.042 BoostRounds1080 - LearningRate0.121 BoostRounds3040	0.00179359	0.00118028	6965	1.51963	0.999962
LearningRate0.042 BoostRounds1080 - LearningRate0.1605 BoostRounds3040	0.00190829	0.00118028	6965	1.61681	0.99985
LearningRate0.042 BoostRounds1080 - LearningRate0.2 BoostRounds3040	0.00325807	0.00118028	6965	2.76042	0.669937
LearningRate0.042 BoostRounds1080 - LearningRate0.0025 BoostRounds4020	0.000563704	0.00118028	6965	0.477601	1
LearningRate0.042 BoostRounds1080 - LearningRate0.042 BoostRounds4020	-0.000326021	0.00118028	6965	-0.276223	1
LearningRate0.042 BoostRounds1080 - LearningRate0.0815 BoostRounds4020	0.000373105	0.00118028	6965	0.316115	1
LearningRate0.042 BoostRounds1080 - LearningRate0.121 BoostRounds4020	0.00179423	0.00118028	6965	1.52017	0.999962
LearningRate0.042 BoostRounds1080 - LearningRate0.1605 BoostRounds4020	0.00180125	0.00118028	6965	1.52612	0.999958
LearningRate0.042 BoostRounds1080 - LearningRate0.2 BoostRounds4020	0.00319853	0.00118028	6965	2.70997	0.710357
LearningRate0.042 BoostRounds1080 - LearningRate0.0025 BoostRounds5000	-0.000538847	0.00118028	6965	-0.456541	1
LearningRate0.042 BoostRounds1080 - LearningRate0.042 BoostRounds5000	-0.000336753	0.00118028	6965	-0.285316	1
LearningRate0.042 BoostRounds1080 - LearningRate0.0815 BoostRounds5000	0.000240236	0.00118028	6965	0.203542	1
LearningRate0.042 BoostRounds1080 - LearningRate0.121 BoostRounds5000	0.00175748	0.00118028	6965	1.48904	0.999976
LearningRate0.042 BoostRounds1080 - LearningRate0.1605 BoostRounds5000	0.00180004	0.00118028	6965	1.52509	0.999959
LearningRate0.042 BoostRounds1080 - LearningRate0.2 BoostRounds5000	0.00320331	0.00118028	6965	2.71402	0.707177
LearningRate0.0815 BoostRounds1080 - LearningRate0.121 BoostRounds1080	0.00134132	0.00118028	6965	1.13644	1
LearningRate0.0815 BoostRounds1080 - LearningRate0.1605 BoostRounds1080	0.00109767	0.00118028	6965	0.930009	1
LearningRate0.0815 BoostRounds1080 - LearningRate0.2 BoostRounds1080	0.00191593	0.00118028	6965	1.62328	0.999837
LearningRate0.0815 BoostRounds1080 - LearningRate0.0025 BoostRounds2060	0.00106632	0.00118028	6965	0.903448	1
LearningRate0.0815 BoostRounds1080 - LearningRate0.042 BoostRounds2060	-0.00125967	0.00118028	6965	-1.06726	1
LearningRate0.0815 BoostRounds1080 - LearningRate0.0815 BoostRounds2060	-0.000662441	0.00118028	6965	-0.561257	1
LearningRate0.0815 BoostRounds1080 - LearningRate0.121 BoostRounds2060	0.00104468	0.00118028	6965	0.885111	1
LearningRate0.0815 BoostRounds1080 - LearningRate0.1605 BoostRounds2060	0.000920397	0.00118028	6965	0.779811	1
LearningRate0.0815 BoostRounds1080 - LearningRate0.2 BoostRounds2060	0.00251486	0.00118028	6965	2.13072	0.978457
LearningRate0.0815 BoostRounds1080 - LearningRate0.0025 BoostRounds3040	9.04305e-05	0.00118028	6965	0.0766177	1
LearningRate0.0815 BoostRounds1080 - LearningRate0.042 BoostRounds3040	-0.00125291	0.00118028	6965	-1.06153	1
LearningRate0.0815 BoostRounds1080 - LearningRate0.0815 BoostRounds3040	-0.000613427	0.00118028	6965	-0.519729	1
LearningRate0.0815 BoostRounds1080 - LearningRate0.121 BoostRounds3040	0.000916536	0.00118028	6965	0.77654	1
LearningRate0.0815 BoostRounds1080 - LearningRate0.1605 BoostRounds3040	0.00103124	0.00118028	6965	0.873724	1
LearningRate0.0815 BoostRounds1080 - LearningRate0.2 BoostRounds3040	0.00238102	0.00118028	6965	2.01733	0.990555
LearningRate0.0815 BoostRounds1080 - LearningRate0.0025 BoostRounds4020	-0.000313347	0.00118028	6965	-0.265485	1
LearningRate0.0815 BoostRounds1080 - LearningRate0.042 BoostRounds4020	-0.00120307	0.00118028	6965	-1.01931	1
LearningRate0.0815 BoostRounds1080 - LearningRate0.0815 BoostRounds4020	-0.000503945	0.00118028	6965	-0.42697	1
LearningRate0.0815 BoostRounds1080 - LearningRate0.121 BoostRounds4020	0.000917175	0.00118028	6965	0.777081	1
LearningRate0.0815 BoostRounds1080 - LearningRate0.1605 BoostRounds4020	0.000924201	0.00118028	6965	0.783034	1
LearningRate0.0815 BoostRounds1080 - LearningRate0.2 BoostRounds4020	0.00232148	0.00118028	6965	1.96689	0.993732
LearningRate0.0815 BoostRounds1080 - LearningRate0.0025 BoostRounds5000	-0.0014159	0.00118028	6965	-1.19963	1
LearningRate0.0815 BoostRounds1080 - LearningRate0.042 BoostRounds5000	-0.0012138	0.00118028	6965	-1.0284	1
LearningRate0.0815 BoostRounds1080 - LearningRate0.0815 BoostRounds5000	-0.000636814	0.00118028	6965	-0.539544	1
LearningRate0.0815 BoostRounds1080 - LearningRate0.121 BoostRounds5000	0.000880431	0.00118028	6965	0.74595	1
LearningRate0.0815 BoostRounds1080 - LearningRate0.1605 BoostRounds5000	0.000922988	0.00118028	6965	0.782006	1
LearningRate0.0815 BoostRounds1080 - LearningRate0.2 BoostRounds5000	0.00232626	0.00118028	6965	1.97093	0.993516
LearningRate0.121 BoostRounds1080 - LearningRate0.1605 BoostRounds1080	-0.000243643	0.00118028	6965	-0.206428	1
LearningRate0.121 BoostRounds1080 - LearningRate0.2 BoostRounds1080	0.000574612	0.00118028	6965	0.486843	1
LearningRate0.121 BoostRounds1080 - LearningRate0.0025 BoostRounds2060	-0.000274992	0.00118028	6965	-0.232989	1
LearningRate0.121 BoostRounds1080 - LearningRate0.042 BoostRounds2060	-0.00260098	0.00118028	6965	-2.20369	0.965691
LearningRate0.121 BoostRounds1080 - LearningRate0.0815 BoostRounds2060	-0.00200376	0.00118028	6965	-1.69769	0.999586
LearningRate0.121 BoostRounds1080 - LearningRate0.121 BoostRounds2060	-0.000296636	0.00118028	6965	-0.251326	1
LearningRate0.121 BoostRounds1080 - LearningRate0.1605 BoostRounds2060	-0.000420919	0.00118028	6965	-0.356625	1
LearningRate0.121 BoostRounds1080 - LearningRate0.2 BoostRounds2060	0.00117354	0.00118028	6965	0.994288	1
LearningRate0.121 BoostRounds1080 - LearningRate0.0025 BoostRounds3040	-0.00125089	0.00118028	6965	-1.05982	1
LearningRate0.121 BoostRounds1080 - LearningRate0.042 BoostRounds3040	-0.00259423	0.00118028	6965	-2.19797	0.966863
LearningRate0.121 BoostRounds1080 - LearningRate0.0815 BoostRounds3040	-0.00195474	0.00118028	6965	-1.65617	0.999751
LearningRate0.121 BoostRounds1080 - LearningRate0.121 BoostRounds3040	-0.00042478	0.00118028	6965	-0.359897	1
LearningRate0.121 BoostRounds1080 - LearningRate0.1605 BoostRounds3040	-0.000310075	0.00118028	6965	-0.262713	1
LearningRate0.121 BoostRounds1080 - LearningRate0.2 BoostRounds3040	0.00103971	0.00118028	6965	0.880896	1
LearningRate0.121 BoostRounds1080 - LearningRate0.0025 BoostRounds4020	-0.00165466	0.00118028	6965	-1.40192	0.999994
LearningRate0.121 BoostRounds1080 - LearningRate0.042 BoostRounds4020	-0.00254439	0.00118028	6965	-2.15575	0.974591
LearningRate0.121 BoostRounds1080 - LearningRate0.0815 BoostRounds4020	-0.00184526	0.00118028	6965	-1.56341	0.999928
LearningRate0.121 BoostRounds1080 - LearningRate0.121 BoostRounds4020	-0.000424141	0.00118028	6965	-0.359356	1
LearningRate0.121 BoostRounds1080 - LearningRate0.1605 BoostRounds4020	-0.000417115	0.00118028	6965	-0.353403	1
LearningRate0.121 BoostRounds1080 - LearningRate0.2 BoostRounds4020	0.000980165	0.00118028	6965	0.83045	1
LearningRate0.121 BoostRounds1080 - LearningRate0.0025 BoostRounds5000	-0.00275721	0.00118028	6965	-2.33606	0.928936
LearningRate0.121 BoostRounds1080 - LearningRate0.042 BoostRounds5000	-0.00255512	0.00118028	6965	-2.16484	0.973059
LearningRate0.121 BoostRounds1080 - LearningRate0.0815 BoostRounds5000	-0.00197813	0.00118028	6965	-1.67598	0.999682
LearningRate0.121 BoostRounds1080 - LearningRate0.121 BoostRounds5000	-0.000460885	0.00118028	6965	-0.390487	1
LearningRate0.121 BoostRounds1080 - LearningRate0.1605 BoostRounds5000	-0.000418328	0.00118028	6965	-0.354431	1
LearningRate0.121 BoostRounds1080 - LearningRate0.2 BoostRounds5000	0.000984942	0.00118028	6965	0.834497	1
LearningRate0.1605 BoostRounds1080 - LearningRate0.2 BoostRounds1080	0.000818256	0.00118028	6965	0.693271	1
LearningRate0.1605 BoostRounds1080 - LearningRate0.0025 BoostRounds2060	-3.13489e-05	0.00118028	6965	-0.0265605	1
LearningRate0.1605 BoostRounds1080 - LearningRate0.042 BoostRounds2060	-0.00235734	0.00118028	6965	-1.99727	0.991949
LearningRate0.1605 BoostRounds1080 - LearningRate0.0815 BoostRounds2060	-0.00176011	0.00118028	6965	-1.49127	0.999975
LearningRate0.1605 BoostRounds1080 - LearningRate0.121 BoostRounds2060	-5.29923e-05	0.00118028	6965	-0.044898	1
LearningRate0.1605 BoostRounds1080 - LearningRate0.1605 BoostRounds2060	-0.000177275	0.00118028	6965	-0.150197	1
LearningRate0.1605 BoostRounds1080 - LearningRate0.2 BoostRounds2060	0.00141718	0.00118028	6965	1.20072	1
LearningRate0.1605 BoostRounds1080 - LearningRate0.0025 BoostRounds3040	-0.00100724	0.00118028	6965	-0.853391	1
LearningRate0.1605 BoostRounds1080 - LearningRate0.042 BoostRounds3040	-0.00235058	0.00118028	6965	-1.99154	0.992314
LearningRate0.1605 BoostRounds1080 - LearningRate0.0815 BoostRounds3040	-0.0017111	0.00118028	6965	-1.44974	0.999987
LearningRate0.1605 BoostRounds1080 - LearningRate0.121 BoostRounds3040	-0.000181136	0.00118028	6965	-0.153468	1
LearningRate0.1605 BoostRounds1080 - LearningRate0.1605 BoostRounds3040	-6.64318e-05	0.00118028	6965	-0.0562847	1
LearningRate0.1605 BoostRounds1080 - LearningRate0.2 BoostRounds3040	0.00128335	0.00118028	6965	1.08732	1
LearningRate0.1605 BoostRounds1080 - LearningRate0.0025 BoostRounds4020	-0.00141102	0.00118028	6965	-1.19549	1
LearningRate0.1605 BoostRounds1080 - LearningRate0.042 BoostRounds4020	-0.00230074	0.00118028	6965	-1.94932	0.994602
LearningRate0.1605 BoostRounds1080 - LearningRate0.0815 BoostRounds4020	-0.00160162	0.00118028	6965	-1.35698	0.999997
LearningRate0.1605 BoostRounds1080 - LearningRate0.121 BoostRounds4020	-0.000180498	0.00118028	6965	-0.152928	1
LearningRate0.1605 BoostRounds1080 - LearningRate0.1605 BoostRounds4020	-0.000173471	0.00118028	6965	-0.146975	1
LearningRate0.1605 BoostRounds1080 - LearningRate0.2 BoostRounds4020	0.00122381	0.00118028	6965	1.03688	1
LearningRate0.1605 BoostRounds1080 - LearningRate0.0025 BoostRounds5000	-0.00251357	0.00118028	6965	-2.12963	0.978614
LearningRate0.1605 BoostRounds1080 - LearningRate0.042 BoostRounds5000	-0.00231148	0.00118028	6965	-1.95841	0.994166
LearningRate0.1605 BoostRounds1080 - LearningRate0.0815 BoostRounds5000	-0.00173449	0.00118028	6965	-1.46955	0.999982
LearningRate0.1605 BoostRounds1080 - LearningRate0.121 BoostRounds5000	-0.000217242	0.00118028	6965	-0.184059	1
LearningRate0.1605 BoostRounds1080 - LearningRate0.1605 BoostRounds5000	-0.000174685	0.00118028	6965	-0.148003	1
LearningRate0.1605 BoostRounds1080 - LearningRate0.2 BoostRounds5000	0.00122859	0.00118028	6965	1.04093	1
LearningRate0.2 BoostRounds1080 - LearningRate0.0025 BoostRounds2060	-0.000849605	0.00118028	6965	-0.719832	1
LearningRate0.2 BoostRounds1080 - LearningRate0.042 BoostRounds2060	-0.00317559	0.00118028	6965	-2.69054	0.725454
LearningRate0.2 BoostRounds1080 - LearningRate0.0815 BoostRounds2060	-0.00257837	0.00118028	6965	-2.18454	0.969495
LearningRate0.2 BoostRounds1080 - LearningRate0.121 BoostRounds2060	-0.000871248	0.00118028	6965	-0.738169	1
LearningRate0.2 BoostRounds1080 - LearningRate0.1605 BoostRounds2060	-0.000995531	0.00118028	6965	-0.843469	1
LearningRate0.2 BoostRounds1080 - LearningRate0.2 BoostRounds2060	0.000598928	0.00118028	6965	0.507444	1
LearningRate0.2 BoostRounds1080 - LearningRate0.0025 BoostRounds3040	-0.0018255	0.00118028	6965	-1.54666	0.999943
LearningRate0.2 BoostRounds1080 - LearningRate0.042 BoostRounds3040	-0.00316884	0.00118028	6965	-2.68481	0.729843
LearningRate0.2 BoostRounds1080 - LearningRate0.0815 BoostRounds3040	-0.00252936	0.00118028	6965	-2.14301	0.976621
LearningRate0.2 BoostRounds1080 - LearningRate0.121 BoostRounds3040	-0.000999392	0.00118028	6965	-0.84674	1
LearningRate0.2 BoostRounds1080 - LearningRate0.1605 BoostRounds3040	-0.000884688	0.00118028	6965	-0.749556	1
LearningRate0.2 BoostRounds1080 - LearningRate0.2 BoostRounds3040	0.000465094	0.00118028	6965	0.394053	1
LearningRate0.2 BoostRounds1080 - LearningRate0.0025 BoostRounds4020	-0.00222927	0.00118028	6965	-1.88876	0.996864
LearningRate0.2 BoostRounds1080 - LearningRate0.042 BoostRounds4020	-0.003119	0.00118028	6965	-2.64259	0.761341
LearningRate0.2 BoostRounds1080 - LearningRate0.0815 BoostRounds4020	-0.00241987	0.00118028	6965	-2.05025	0.987838
LearningRate0.2 BoostRounds1080 - LearningRate0.121 BoostRounds4020	-0.000998754	0.00118028	6965	-0.846199	1
LearningRate0.2 BoostRounds1080 - LearningRate0.1605 BoostRounds4020	-0.000991727	0.00118028	6965	-0.840246	1
LearningRate0.2 BoostRounds1080 - LearningRate0.2 BoostRounds4020	0.000405553	0.00118028	6965	0.343607	1
LearningRate0.2 BoostRounds1080 - LearningRate0.0025 BoostRounds5000	-0.00333183	0.00118028	6965	-2.82291	0.618007
LearningRate0.2 BoostRounds1080 - LearningRate0.042 BoostRounds5000	-0.00312973	0.00118028	6965	-2.65168	0.754695
LearningRate0.2 BoostRounds1080 - LearningRate0.0815 BoostRounds5000	-0.00255274	0.00118028	6965	-2.16282	0.973405
LearningRate0.2 BoostRounds1080 - LearningRate0.121 BoostRounds5000	-0.0010355	0.00118028	6965	-0.87733	1
LearningRate0.2 BoostRounds1080 - LearningRate0.1605 BoostRounds5000	-0.000992941	0.00118028	6965	-0.841274	1
LearningRate0.2 BoostRounds1080 - LearningRate0.2 BoostRounds5000	0.00041033	0.00118028	6965	0.347654	1
LearningRate0.0025 BoostRounds2060 - LearningRate0.042 BoostRounds2060	-0.00232599	0.00118028	6965	-1.97071	0.993528
LearningRate0.0025 BoostRounds2060 - LearningRate0.0815 BoostRounds2060	-0.00172876	0.00118028	6965	-1.4647	0.999984
LearningRate0.0025 BoostRounds2060 - LearningRate0.121 BoostRounds2060	-2.16434e-05	0.00118028	6965	-0.0183375	1
LearningRate0.0025 BoostRounds2060 - LearningRate0.1605 BoostRounds2060	-0.000145926	0.00118028	6965	-0.123637	1
LearningRate0.0025 BoostRounds2060 - LearningRate0.2 BoostRounds2060	0.00144853	0.00118028	6965	1.22728	1
LearningRate0.0025 BoostRounds2060 - LearningRate0.0025 BoostRounds3040	-0.000975893	0.00118028	6965	-0.82683	1
LearningRate0.0025 BoostRounds2060 - LearningRate0.042 BoostRounds3040	-0.00231923	0.00118028	6965	-1.96498	0.993832
LearningRate0.0025 BoostRounds2060 - LearningRate0.0815 BoostRounds3040	-0.00167975	0.00118028	6965	-1.42318	0.999992
LearningRate0.0025 BoostRounds2060 - LearningRate0.121 BoostRounds3040	-0.000149787	0.00118028	6965	-0.126908	1
LearningRate0.0025 BoostRounds2060 - LearningRate0.1605 BoostRounds3040	-3.50829e-05	0.00118028	6965	-0.0297241	1
LearningRate0.0025 BoostRounds2060 - LearningRate0.2 BoostRounds3040	0.0013147	0.00118028	6965	1.11388	1
LearningRate0.0025 BoostRounds2060 - LearningRate0.0025 BoostRounds4020	-0.00137967	0.00118028	6965	-1.16893	1
LearningRate0.0025 BoostRounds2060 - LearningRate0.042 BoostRounds4020	-0.00226939	0.00118028	6965	-1.92276	0.995723
LearningRate0.0025 BoostRounds2060 - LearningRate0.0815 BoostRounds4020	-0.00157027	0.00118028	6965	-1.33042	0.999998
LearningRate0.0025 BoostRounds2060 - LearningRate0.121 BoostRounds4020	-0.000149149	0.00118028	6965	-0.126367	1
LearningRate0.0025 BoostRounds2060 - LearningRate0.1605 BoostRounds4020	-0.000142122	0.00118028	6965	-0.120414	1
LearningRate0.0025 BoostRounds2060 - LearningRate0.2 BoostRounds4020	0.00125516	0.00118028	6965	1.06344	1
LearningRate0.0025 BoostRounds2060 - LearningRate0.0025 BoostRounds5000	-0.00248222	0.00118028	6965	-2.10307	0.982172
LearningRate0.0025 BoostRounds2060 - LearningRate0.042 BoostRounds5000	-0.00228013	0.00118028	6965	-1.93185	0.995364
LearningRate0.0025 BoostRounds2060 - LearningRate0.0815 BoostRounds5000	-0.00170314	0.00118028	6965	-1.44299	0.999989
LearningRate0.0025 BoostRounds2060 - LearningRate0.121 BoostRounds5000	-0.000185893	0.00118028	6965	-0.157499	1
LearningRate0.0025 BoostRounds2060 - LearningRate0.1605 BoostRounds5000	-0.000143336	0.00118028	6965	-0.121442	1
LearningRate0.0025 BoostRounds2060 - LearningRate0.2 BoostRounds5000	0.00125993	0.00118028	6965	1.06749	1
LearningRate0.042 BoostRounds2060 - LearningRate0.0815 BoostRounds2060	0.000597224	0.00118028	6965	0.506001	1
LearningRate0.042 BoostRounds2060 - LearningRate0.121 BoostRounds2060	0.00230435	0.00118028	6965	1.95237	0.994459
LearningRate0.042 BoostRounds2060 - LearningRate0.1605 BoostRounds2060	0.00218006	0.00118028	6965	1.84707	0.997898
LearningRate0.042 BoostRounds2060 - LearningRate0.2 BoostRounds2060	0.00377452	0.00118028	6965	3.19798	0.314775
LearningRate0.042 BoostRounds2060 - LearningRate0.0025 BoostRounds3040	0.0013501	0.00118028	6965	1.14388	1
LearningRate0.042 BoostRounds2060 - LearningRate0.042 BoostRounds3040	6.7556e-06	0.00118028	6965	0.00572372	1
LearningRate0.042 BoostRounds2060 - LearningRate0.0815 BoostRounds3040	0.000646238	0.00118028	6965	0.547529	1
LearningRate0.042 BoostRounds2060 - LearningRate0.121 BoostRounds3040	0.0021762	0.00118028	6965	1.8438	0.997964
LearningRate0.042 BoostRounds2060 - LearningRate0.1605 BoostRounds3040	0.00229091	0.00118028	6965	1.94098	0.994978
LearningRate0.042 BoostRounds2060 - LearningRate0.2 BoostRounds3040	0.00364069	0.00118028	6965	3.08459	0.399349
LearningRate0.042 BoostRounds2060 - LearningRate0.0025 BoostRounds4020	0.000946319	0.00118028	6965	0.801773	1
LearningRate0.042 BoostRounds2060 - LearningRate0.042 BoostRounds4020	5.65941e-05	0.00118028	6965	0.0479496	1
LearningRate0.042 BoostRounds2060 - LearningRate0.0815 BoostRounds4020	0.00075572	0.00118028	6965	0.640288	1
LearningRate0.042 BoostRounds2060 - LearningRate0.121 BoostRounds4020	0.00217684	0.00118028	6965	1.84434	0.997954
LearningRate0.042 BoostRounds2060 - LearningRate0.1605 BoostRounds4020	0.00218387	0.00118028	6965	1.85029	0.99783
LearningRate0.042 BoostRounds2060 - LearningRate0.2 BoostRounds4020	0.00358115	0.00118028	6965	3.03414	0.43982
LearningRate0.042 BoostRounds2060 - LearningRate0.0025 BoostRounds5000	-0.000156232	0.00118028	6965	-0.132368	1
LearningRate0.042 BoostRounds2060 - LearningRate0.042 BoostRounds5000	4.58616e-05	0.00118028	6965	0.0388565	1
LearningRate0.042 BoostRounds2060 - LearningRate0.0815 BoostRounds5000	0.000622851	0.00118028	6965	0.527714	1
LearningRate0.042 BoostRounds2060 - LearningRate0.121 BoostRounds5000	0.0021401	0.00118028	6965	1.81321	0.998505
LearningRate0.042 BoostRounds2060 - LearningRate0.1605 BoostRounds5000	0.00218265	0.00118028	6965	1.84926	0.997852
LearningRate0.042 BoostRounds2060 - LearningRate0.2 BoostRounds5000	0.00358592	0.00118028	6965	3.03819	0.436521
LearningRate0.0815 BoostRounds2060 - LearningRate0.121 BoostRounds2060	0.00170712	0.00118028	6965	1.44637	0.999988
LearningRate0.0815 BoostRounds2060 - LearningRate0.1605 BoostRounds2060	0.00158284	0.00118028	6965	1.34107	0.999998
LearningRate0.0815 BoostRounds2060 - LearningRate0.2 BoostRounds2060	0.0031773	0.00118028	6965	2.69198	0.724343
LearningRate0.0815 BoostRounds2060 - LearningRate0.0025 BoostRounds3040	0.000752871	0.00118028	6965	0.637874	1
LearningRate0.0815 BoostRounds2060 - LearningRate0.042 BoostRounds3040	-0.000590469	0.00118028	6965	-0.500278	1
LearningRate0.0815 BoostRounds2060 - LearningRate0.0815 BoostRounds3040	4.90137e-05	0.00118028	6965	0.0415271	1
LearningRate0.0815 BoostRounds2060 - LearningRate0.121 BoostRounds3040	0.00157898	0.00118028	6965	1.3378	0.999998
LearningRate0.0815 BoostRounds2060 - LearningRate0.1605 BoostRounds3040	0.00169368	0.00118028	6965	1.43498	0.99999
LearningRate0.0815 BoostRounds2060 - LearningRate0.2 BoostRounds3040	0.00304346	0.00118028	6965	2.57859	0.805725
LearningRate0.0815 BoostRounds2060 - LearningRate0.0025 BoostRounds4020	0.000349094	0.00118028	6965	0.295772	1
LearningRate0.0815 BoostRounds2060 - LearningRate0.042 BoostRounds4020	-0.00054063	0.00118028	6965	-0.458052	1
LearningRate0.0815 BoostRounds2060 - LearningRate0.0815 BoostRounds4020	0.000158496	0.00118028	6965	0.134286	1
LearningRate0.0815 BoostRounds2060 - LearningRate0.121 BoostRounds4020	0.00157962	0.00118028	6965	1.33834	0.999998
LearningRate0.0815 BoostRounds2060 - LearningRate0.1605 BoostRounds4020	0.00158664	0.00118028	6965	1.34429	0.999998
LearningRate0.0815 BoostRounds2060 - LearningRate0.2 BoostRounds4020	0.00298392	0.00118028	6965	2.52814	0.837466
LearningRate0.0815 BoostRounds2060 - LearningRate0.0025 BoostRounds5000	-0.000753456	0.00118028	6965	-0.63837	1
LearningRate0.0815 BoostRounds2060 - LearningRate0.042 BoostRounds5000	-0.000551363	0.00118028	6965	-0.467145	1
LearningRate0.0815 BoostRounds2060 - LearningRate0.0815 BoostRounds5000	2.56269e-05	0.00118028	6965	0.0217126	1
LearningRate0.0815 BoostRounds2060 - LearningRate0.121 BoostRounds5000	0.00154287	0.00118028	6965	1.30721	0.999999
LearningRate0.0815 BoostRounds2060 - LearningRate0.1605 BoostRounds5000	0.00158543	0.00118028	6965	1.34326	0.999998
LearningRate0.0815 BoostRounds2060 - LearningRate0.2 BoostRounds5000	0.0029887	0.00118028	6965	2.53219	0.835032
LearningRate0.121 BoostRounds2060 - LearningRate0.1605 BoostRounds2060	-0.000124283	0.00118028	6965	-0.105299	1
LearningRate0.121 BoostRounds2060 - LearningRate0.2 BoostRounds2060	0.00147018	0.00118028	6965	1.24561	1
LearningRate0.121 BoostRounds2060 - LearningRate0.0025 BoostRounds3040	-0.00095425	0.00118028	6965	-0.808493	1
LearningRate0.121 BoostRounds2060 - LearningRate0.042 BoostRounds3040	-0.00229759	0.00118028	6965	-1.94664	0.994725
LearningRate0.121 BoostRounds2060 - LearningRate0.0815 BoostRounds3040	-0.00165811	0.00118028	6965	-1.40484	0.999994
LearningRate0.121 BoostRounds2060 - LearningRate0.121 BoostRounds3040	-0.000128144	0.00118028	6965	-0.10857	1
LearningRate0.121 BoostRounds2060 - LearningRate0.1605 BoostRounds3040	-1.34395e-05	0.00118028	6965	-0.0113867	1
LearningRate0.121 BoostRounds2060 - LearningRate0.2 BoostRounds3040	0.00133634	0.00118028	6965	1.13222	1
LearningRate0.121 BoostRounds2060 - LearningRate0.0025 BoostRounds4020	-0.00135803	0.00118028	6965	-1.1506	1
LearningRate0.121 BoostRounds2060 - LearningRate0.042 BoostRounds4020	-0.00224775	0.00118028	6965	-1.90442	0.996376
LearningRate0.121 BoostRounds2060 - LearningRate0.0815 BoostRounds4020	-0.00154863	0.00118028	6965	-1.31208	0.999999
LearningRate0.121 BoostRounds2060 - LearningRate0.121 BoostRounds4020	-0.000127505	0.00118028	6965	-0.10803	1
LearningRate0.121 BoostRounds2060 - LearningRate0.1605 BoostRounds4020	-0.000120479	0.00118028	6965	-0.102077	1
LearningRate0.121 BoostRounds2060 - LearningRate0.2 BoostRounds4020	0.0012768	0.00118028	6965	1.08178	1
LearningRate0.121 BoostRounds2060 - LearningRate0.0025 BoostRounds5000	-0.00246058	0.00118028	6965	-2.08474	0.984339
LearningRate0.121 BoostRounds2060 - LearningRate0.042 BoostRounds5000	-0.00225848	0.00118028	6965	-1.91351	0.996064
LearningRate0.121 BoostRounds2060 - LearningRate0.0815 BoostRounds5000	-0.00168149	0.00118028	6965	-1.42465	0.999992
LearningRate0.121 BoostRounds2060 - LearningRate0.121 BoostRounds5000	-0.000164249	0.00118028	6965	-0.139161	1
LearningRate0.121 BoostRounds2060 - LearningRate0.1605 BoostRounds5000	-0.000121692	0.00118028	6965	-0.103105	1
LearningRate0.121 BoostRounds2060 - LearningRate0.2 BoostRounds5000	0.00128158	0.00118028	6965	1.08582	1
LearningRate0.1605 BoostRounds2060 - LearningRate0.2 BoostRounds2060	0.00159446	0.00118028	6965	1.35091	0.999998
LearningRate0.1605 BoostRounds2060 - LearningRate0.0025 BoostRounds3040	-0.000829967	0.00118028	6965	-0.703194	1
LearningRate0.1605 BoostRounds2060 - LearningRate0.042 BoostRounds3040	-0.00217331	0.00118028	6965	-1.84135	0.998013
LearningRate0.1605 BoostRounds2060 - LearningRate0.0815 BoostRounds3040	-0.00153382	0.00118028	6965	-1.29954	0.999999
LearningRate0.1605 BoostRounds2060 - LearningRate0.121 BoostRounds3040	-3.86093e-06	0.00118028	6965	-0.0032712	1
LearningRate0.1605 BoostRounds2060 - LearningRate0.1605 BoostRounds3040	0.000110843	0.00118028	6965	0.0939126	1
LearningRate0.1605 BoostRounds2060 - LearningRate0.2 BoostRounds3040	0.00146062	0.00118028	6965	1.23752	1
LearningRate0.1605 BoostRounds2060 - LearningRate0.0025 BoostRounds4020	-0.00123374	0.00118028	6965	-1.0453	1
LearningRate0.1605 BoostRounds2060 - LearningRate0.042 BoostRounds4020	-0.00212347	0.00118028	6965	-1.79912	0.998709
LearningRate0.1605 BoostRounds2060 - LearningRate0.0815 BoostRounds4020	-0.00142434	0.00118028	6965	-1.20678	1
LearningRate0.1605 BoostRounds2060 - LearningRate0.121 BoostRounds4020	-3.22267e-06	0.00118028	6965	-0.00273042	1
LearningRate0.1605 BoostRounds2060 - LearningRate0.1605 BoostRounds4020	3.80372e-06	0.00118028	6965	0.00322272	1
LearningRate0.1605 BoostRounds2060 - LearningRate0.2 BoostRounds4020	0.00140108	0.00118028	6965	1.18708	1
LearningRate0.1605 BoostRounds2060 - LearningRate0.0025 BoostRounds5000	-0.00233629	0.00118028	6965	-1.97944	0.993041
LearningRate0.1605 BoostRounds2060 - LearningRate0.042 BoostRounds5000	-0.0021342	0.00118028	6965	-1.80821	0.998581
LearningRate0.1605 BoostRounds2060 - LearningRate0.0815 BoostRounds5000	-0.00155721	0.00118028	6965	-1.31936	0.999999
LearningRate0.1605 BoostRounds2060 - LearningRate0.121 BoostRounds5000	-3.99665e-05	0.00118028	6965	-0.0338618	1
LearningRate0.1605 BoostRounds2060 - LearningRate0.1605 BoostRounds5000	2.59031e-06	0.00118028	6965	0.00219465	1
LearningRate0.1605 BoostRounds2060 - LearningRate0.2 BoostRounds5000	0.00140586	0.00118028	6965	1.19112	1
LearningRate0.2 BoostRounds2060 - LearningRate0.0025 BoostRounds3040	-0.00242443	0.00118028	6965	-2.05411	0.987482
LearningRate0.2 BoostRounds2060 - LearningRate0.042 BoostRounds3040	-0.00376777	0.00118028	6965	-3.19226	0.318798
LearningRate0.2 BoostRounds2060 - LearningRate0.0815 BoostRounds3040	-0.00312828	0.00118028	6965	-2.65045	0.755597
LearningRate0.2 BoostRounds2060 - LearningRate0.121 BoostRounds3040	-0.00159832	0.00118028	6965	-1.35418	0.999998
LearningRate0.2 BoostRounds2060 - LearningRate0.1605 BoostRounds3040	-0.00148362	0.00118028	6965	-1.257	1
LearningRate0.2 BoostRounds2060 - LearningRate0.2 BoostRounds3040	-0.000133834	0.00118028	6965	-0.113392	1
LearningRate0.2 BoostRounds2060 - LearningRate0.0025 BoostRounds4020	-0.0028282	0.00118028	6965	-2.39621	0.905395
LearningRate0.2 BoostRounds2060 - LearningRate0.042 BoostRounds4020	-0.00371793	0.00118028	6965	-3.15003	0.349324
LearningRate0.2 BoostRounds2060 - LearningRate0.0815 BoostRounds4020	-0.0030188	0.00118028	6965	-2.55769	0.819238
LearningRate0.2 BoostRounds2060 - LearningRate0.121 BoostRounds4020	-0.00159768	0.00118028	6965	-1.35364	0.999998
LearningRate0.2 BoostRounds2060 - LearningRate0.1605 BoostRounds4020	-0.00159065	0.00118028	6965	-1.34769	0.999998
LearningRate0.2 BoostRounds2060 - LearningRate0.2 BoostRounds4020	-0.000193374	0.00118028	6965	-0.163837	1
LearningRate0.2 BoostRounds2060 - LearningRate0.0025 BoostRounds5000	-0.00393075	0.00118028	6965	-3.33035	0.230082
LearningRate0.2 BoostRounds2060 - LearningRate0.042 BoostRounds5000	-0.00372866	0.00118028	6965	-3.15913	0.342627
LearningRate0.2 BoostRounds2060 - LearningRate0.0815 BoostRounds5000	-0.00315167	0.00118028	6965	-2.67027	0.740873
LearningRate0.2 BoostRounds2060 - LearningRate0.121 BoostRounds5000	-0.00163442	0.00118028	6965	-1.38477	0.999996
LearningRate0.2 BoostRounds2060 - LearningRate0.1605 BoostRounds5000	-0.00159187	0.00118028	6965	-1.34872	0.999998
LearningRate0.2 BoostRounds2060 - LearningRate0.2 BoostRounds5000	-0.000188598	0.00118028	6965	-0.15979	1
LearningRate0.0025 BoostRounds3040 - LearningRate0.042 BoostRounds3040	-0.00134334	0.00118028	6965	-1.13815	1
LearningRate0.0025 BoostRounds3040 - LearningRate0.0815 BoostRounds3040	-0.000703858	0.00118028	6965	-0.596347	1
LearningRate0.0025 BoostRounds3040 - LearningRate0.121 BoostRounds3040	0.000826106	0.00118028	6965	0.699922	1
LearningRate0.0025 BoostRounds3040 - LearningRate0.1605 BoostRounds3040	0.00094081	0.00118028	6965	0.797106	1
LearningRate0.0025 BoostRounds3040 - LearningRate0.2 BoostRounds3040	0.00229059	0.00118028	6965	1.94072	0.99499
LearningRate0.0025 BoostRounds3040 - LearningRate0.0025 BoostRounds4020	-0.000403777	0.00118028	6965	-0.342102	1
LearningRate0.0025 BoostRounds3040 - LearningRate0.042 BoostRounds4020	-0.0012935	0.00118028	6965	-1.09593	1
LearningRate0.0025 BoostRounds3040 - LearningRate0.0815 BoostRounds4020	-0.000594376	0.00118028	6965	-0.503588	1
LearningRate0.0025 BoostRounds3040 - LearningRate0.121 BoostRounds4020	0.000826744	0.00118028	6965	0.700463	1
LearningRate0.0025 BoostRounds3040 - LearningRate0.1605 BoostRounds4020	0.00083377	0.00118028	6965	0.706416	1
LearningRate0.0025 BoostRounds3040 - LearningRate0.2 BoostRounds4020	0.00223105	0.00118028	6965	1.89027	0.996819
LearningRate0.0025 BoostRounds3040 - LearningRate0.0025 BoostRounds5000	-0.00150633	0.00118028	6965	-1.27624	0.999999
LearningRate0.0025 BoostRounds3040 - LearningRate0.042 BoostRounds5000	-0.00130423	0.00118028	6965	-1.10502	1
LearningRate0.0025 BoostRounds3040 - LearningRate0.0815 BoostRounds5000	-0.000727245	0.00118028	6965	-0.616162	1
LearningRate0.0025 BoostRounds3040 - LearningRate0.121 BoostRounds5000	0.00079	0.00118028	6965	0.669332	1
LearningRate0.0025 BoostRounds3040 - LearningRate0.1605 BoostRounds5000	0.000832557	0.00118028	6965	0.705388	1
LearningRate0.0025 BoostRounds3040 - LearningRate0.2 BoostRounds5000	0.00223583	0.00118028	6965	1.89432	0.996698
LearningRate0.042 BoostRounds3040 - LearningRate0.0815 BoostRounds3040	0.000639482	0.00118028	6965	0.541805	1
LearningRate0.042 BoostRounds3040 - LearningRate0.121 BoostRounds3040	0.00216945	0.00118028	6965	1.83807	0.998077
LearningRate0.042 BoostRounds3040 - LearningRate0.1605 BoostRounds3040	0.00228415	0.00118028	6965	1.93526	0.995223
LearningRate0.042 BoostRounds3040 - LearningRate0.2 BoostRounds3040	0.00363393	0.00118028	6965	3.07887	0.403866
LearningRate0.042 BoostRounds3040 - LearningRate0.0025 BoostRounds4020	0.000939563	0.00118028	6965	0.79605	1
LearningRate0.042 BoostRounds3040 - LearningRate0.042 BoostRounds4020	4.98385e-05	0.00118028	6965	0.0422259	1
LearningRate0.042 BoostRounds3040 - LearningRate0.0815 BoostRounds4020	0.000748964	0.00118028	6965	0.634564	1
LearningRate0.042 BoostRounds3040 - LearningRate0.121 BoostRounds4020	0.00217008	0.00118028	6965	1.83862	0.998067
LearningRate0.042 BoostRounds3040 - LearningRate0.1605 BoostRounds4020	0.00217711	0.00118028	6965	1.84457	0.997949
LearningRate0.042 BoostRounds3040 - LearningRate0.2 BoostRounds4020	0.00357439	0.00118028	6965	3.02842	0.4445
LearningRate0.042 BoostRounds3040 - LearningRate0.0025 BoostRounds5000	-0.000162987	0.00118028	6965	-0.138092	1
LearningRate0.042 BoostRounds3040 - LearningRate0.042 BoostRounds5000	3.9106e-05	0.00118028	6965	0.0331327	1
LearningRate0.042 BoostRounds3040 - LearningRate0.0815 BoostRounds5000	0.000616096	0.00118028	6965	0.52199	1
LearningRate0.042 BoostRounds3040 - LearningRate0.121 BoostRounds5000	0.00213334	0.00118028	6965	1.80748	0.998591
LearningRate0.042 BoostRounds3040 - LearningRate0.1605 BoostRounds5000	0.0021759	0.00118028	6965	1.84354	0.99797
LearningRate0.042 BoostRounds3040 - LearningRate0.2 BoostRounds5000	0.00357917	0.00118028	6965	3.03247	0.441189
LearningRate0.0815 BoostRounds3040 - LearningRate0.121 BoostRounds3040	0.00152996	0.00118028	6965	1.29627	0.999999
LearningRate0.0815 BoostRounds3040 - LearningRate0.1605 BoostRounds3040	0.00164467	0.00118028	6965	1.39345	0.999995
LearningRate0.0815 BoostRounds3040 - LearningRate0.2 BoostRounds3040	0.00299445	0.00118028	6965	2.53706	0.832076
LearningRate0.0815 BoostRounds3040 - LearningRate0.0025 BoostRounds4020	0.000300081	0.00118028	6965	0.254245	1
LearningRate0.0815 BoostRounds3040 - LearningRate0.042 BoostRounds4020	-0.000589644	0.00118028	6965	-0.499579	1
LearningRate0.0815 BoostRounds3040 - LearningRate0.0815 BoostRounds4020	0.000109482	0.00118028	6965	0.0927592	1
LearningRate0.0815 BoostRounds3040 - LearningRate0.121 BoostRounds4020	0.0015306	0.00118028	6965	1.29681	0.999999
LearningRate0.0815 BoostRounds3040 - LearningRate0.1605 BoostRounds4020	0.00153763	0.00118028	6965	1.30276	0.999999
LearningRate0.0815 BoostRounds3040 - LearningRate0.2 BoostRounds4020	0.00293491	0.00118028	6965	2.48662	0.861257
LearningRate0.0815 BoostRounds3040 - LearningRate0.0025 BoostRounds5000	-0.00080247	0.00118028	6965	-0.679897	1
LearningRate0.0815 BoostRounds3040 - LearningRate0.042 BoostRounds5000	-0.000600376	0.00118028	6965	-0.508672	1
LearningRate0.0815 BoostRounds3040 - LearningRate0.0815 BoostRounds5000	-2.33868e-05	0.00118028	6965	-0.0198146	1
LearningRate0.0815 BoostRounds3040 - LearningRate0.121 BoostRounds5000	0.00149386	0.00118028	6965	1.26568	1
LearningRate0.0815 BoostRounds3040 - LearningRate0.1605 BoostRounds5000	0.00153641	0.00118028	6965	1.30174	0.999999
LearningRate0.0815 BoostRounds3040 - LearningRate0.2 BoostRounds5000	0.00293969	0.00118028	6965	2.49066	0.859035
LearningRate0.121 BoostRounds3040 - LearningRate0.1605 BoostRounds3040	0.000114704	0.00118028	6965	0.0971838	1
LearningRate0.121 BoostRounds3040 - LearningRate0.2 BoostRounds3040	0.00146449	0.00118028	6965	1.24079	1
LearningRate0.121 BoostRounds3040 - LearningRate0.0025 BoostRounds4020	-0.00122988	0.00118028	6965	-1.04202	1
LearningRate0.121 BoostRounds3040 - LearningRate0.042 BoostRounds4020	-0.00211961	0.00118028	6965	-1.79585	0.998753
LearningRate0.121 BoostRounds3040 - LearningRate0.0815 BoostRounds4020	-0.00142048	0.00118028	6965	-1.20351	1
LearningRate0.121 BoostRounds3040 - LearningRate0.121 BoostRounds4020	6.38266e-07	0.00118028	6965	0.000540774	1
LearningRate0.121 BoostRounds3040 - LearningRate0.1605 BoostRounds4020	7.66466e-06	0.00118028	6965	0.00649392	1
LearningRate0.121 BoostRounds3040 - LearningRate0.2 BoostRounds4020	0.00140494	0.00118028	6965	1.19035	1
LearningRate0.121 BoostRounds3040 - LearningRate0.0025 BoostRounds5000	-0.00233243	0.00118028	6965	-1.97617	0.993227
LearningRate0.121 BoostRounds3040 - LearningRate0.042 BoostRounds5000	-0.00213034	0.00118028	6965	-1.80494	0.998628
LearningRate0.121 BoostRounds3040 - LearningRate0.0815 BoostRounds5000	-0.00155335	0.00118028	6965	-1.31608	0.999999
LearningRate0.121 BoostRounds3040 - LearningRate0.121 BoostRounds5000	-3.61055e-05	0.00118028	6965	-0.0305906	1
LearningRate0.121 BoostRounds3040 - LearningRate0.1605 BoostRounds5000	6.45124e-06	0.00118028	6965	0.00546585	1
LearningRate0.121 BoostRounds3040 - LearningRate0.2 BoostRounds5000	0.00140972	0.00118028	6965	1.19439	1
LearningRate0.1605 BoostRounds3040 - LearningRate0.2 BoostRounds3040	0.00134978	0.00118028	6965	1.14361	1
LearningRate0.1605 BoostRounds3040 - LearningRate0.0025 BoostRounds4020	-0.00134459	0.00118028	6965	-1.13921	1
LearningRate0.1605 BoostRounds3040 - LearningRate0.042 BoostRounds4020	-0.00223431	0.00118028	6965	-1.89303	0.996737
LearningRate0.1605 BoostRounds3040 - LearningRate0.0815 BoostRounds4020	-0.00153519	0.00118028	6965	-1.30069	0.999999
LearningRate0.1605 BoostRounds3040 - LearningRate0.121 BoostRounds4020	-0.000114066	0.00118028	6965	-0.096643	1
LearningRate0.1605 BoostRounds3040 - LearningRate0.1605 BoostRounds4020	-0.00010704	0.00118028	6965	-0.0906899	1
LearningRate0.1605 BoostRounds3040 - LearningRate0.2 BoostRounds4020	0.00129024	0.00118028	6965	1.09316	1
LearningRate0.1605 BoostRounds3040 - LearningRate0.0025 BoostRounds5000	-0.00244714	0.00118028	6965	-2.07335	0.985574
LearningRate0.1605 BoostRounds3040 - LearningRate0.042 BoostRounds5000	-0.00224504	0.00118028	6965	-1.90213	0.996451
LearningRate0.1605 BoostRounds3040 - LearningRate0.0815 BoostRounds5000	-0.00166805	0.00118028	6965	-1.41327	0.999993
LearningRate0.1605 BoostRounds3040 - LearningRate0.121 BoostRounds5000	-0.00015081	0.00118028	6965	-0.127774	1
LearningRate0.1605 BoostRounds3040 - LearningRate0.1605 BoostRounds5000	-0.000108253	0.00118028	6965	-0.0917179	1
LearningRate0.1605 BoostRounds3040 - LearningRate0.2 BoostRounds5000	0.00129502	0.00118028	6965	1.09721	1
LearningRate0.2 BoostRounds3040 - LearningRate0.0025 BoostRounds4020	-0.00269437	0.00118028	6965	-2.28282	0.946072
LearningRate0.2 BoostRounds3040 - LearningRate0.042 BoostRounds4020	-0.00358409	0.00118028	6965	-3.03664	0.437785
LearningRate0.2 BoostRounds3040 - LearningRate0.0815 BoostRounds4020	-0.00288497	0.00118028	6965	-2.4443	0.883234
LearningRate0.2 BoostRounds3040 - LearningRate0.121 BoostRounds4020	-0.00146385	0.00118028	6965	-1.24025	1
LearningRate0.2 BoostRounds3040 - LearningRate0.1605 BoostRounds4020	-0.00145682	0.00118028	6965	-1.2343	1
LearningRate0.2 BoostRounds3040 - LearningRate0.2 BoostRounds4020	-5.95404e-05	0.00118028	6965	-0.0504459	1
LearningRate0.2 BoostRounds3040 - LearningRate0.0025 BoostRounds5000	-0.00379692	0.00118028	6965	-3.21696	0.301643
LearningRate0.2 BoostRounds3040 - LearningRate0.042 BoostRounds5000	-0.00359483	0.00118028	6965	-3.04573	0.430396
LearningRate0.2 BoostRounds3040 - LearningRate0.0815 BoostRounds5000	-0.00301784	0.00118028	6965	-2.55688	0.819757
LearningRate0.2 BoostRounds3040 - LearningRate0.121 BoostRounds5000	-0.00150059	0.00118028	6965	-1.27138	1
LearningRate0.2 BoostRounds3040 - LearningRate0.1605 BoostRounds5000	-0.00145803	0.00118028	6965	-1.23533	1
LearningRate0.2 BoostRounds3040 - LearningRate0.2 BoostRounds5000	-5.47635e-05	0.00118028	6965	-0.0463987	1
LearningRate0.0025 BoostRounds4020 - LearningRate0.042 BoostRounds4020	-0.000889725	0.00118028	6965	-0.753824	1
LearningRate0.0025 BoostRounds4020 - LearningRate0.0815 BoostRounds4020	-0.000190599	0.00118028	6965	-0.161486	1
LearningRate0.0025 BoostRounds4020 - LearningRate0.121 BoostRounds4020	0.00123052	0.00118028	6965	1.04257	1
LearningRate0.0025 BoostRounds4020 - LearningRate0.1605 BoostRounds4020	0.00123755	0.00118028	6965	1.04852	1
LearningRate0.0025 BoostRounds4020 - LearningRate0.2 BoostRounds4020	0.00263483	0.00118028	6965	2.23237	0.959334
LearningRate0.0025 BoostRounds4020 - LearningRate0.0025 BoostRounds5000	-0.00110255	0.00118028	6965	-0.934142	1
LearningRate0.0025 BoostRounds4020 - LearningRate0.042 BoostRounds5000	-0.000900457	0.00118028	6965	-0.762917	1
LearningRate0.0025 BoostRounds4020 - LearningRate0.0815 BoostRounds5000	-0.000323467	0.00118028	6965	-0.274059	1
LearningRate0.0025 BoostRounds4020 - LearningRate0.121 BoostRounds5000	0.00119378	0.00118028	6965	1.01143	1
LearningRate0.0025 BoostRounds4020 - LearningRate0.1605 BoostRounds5000	0.00123633	0.00118028	6965	1.04749	1
LearningRate0.0025 BoostRounds4020 - LearningRate0.2 BoostRounds5000	0.0026396	0.00118028	6965	2.23642	0.958371
LearningRate0.042 BoostRounds4020 - LearningRate0.0815 BoostRounds4020	0.000699126	0.00118028	6965	0.592338	1
LearningRate0.042 BoostRounds4020 - LearningRate0.121 BoostRounds4020	0.00212025	0.00118028	6965	1.79639	0.998746
LearningRate0.042 BoostRounds4020 - LearningRate0.1605 BoostRounds4020	0.00212727	0.00118028	6965	1.80234	0.998665
LearningRate0.042 BoostRounds4020 - LearningRate0.2 BoostRounds4020	0.00352455	0.00118028	6965	2.9862	0.479475
LearningRate0.042 BoostRounds4020 - LearningRate0.0025 BoostRounds5000	-0.000212826	0.00118028	6965	-0.180318	1
LearningRate0.042 BoostRounds4020 - LearningRate0.042 BoostRounds5000	-1.07325e-05	0.00118028	6965	-0.00909316	1
LearningRate0.042 BoostRounds4020 - LearningRate0.0815 BoostRounds5000	0.000566257	0.00118028	6965	0.479764	1
LearningRate0.042 BoostRounds4020 - LearningRate0.121 BoostRounds5000	0.0020835	0.00118028	6965	1.76526	0.999102
LearningRate0.042 BoostRounds4020 - LearningRate0.1605 BoostRounds5000	0.00212606	0.00118028	6965	1.80131	0.998679
LearningRate0.042 BoostRounds4020 - LearningRate0.2 BoostRounds5000	0.00352933	0.00118028	6965	2.99024	0.476092
LearningRate0.0815 BoostRounds4020 - LearningRate0.121 BoostRounds4020	0.00142112	0.00118028	6965	1.20405	1
LearningRate0.0815 BoostRounds4020 - LearningRate0.1605 BoostRounds4020	0.00142815	0.00118028	6965	1.21	1
LearningRate0.0815 BoostRounds4020 - LearningRate0.2 BoostRounds4020	0.00282543	0.00118028	6965	2.39386	0.906402
LearningRate0.0815 BoostRounds4020 - LearningRate0.0025 BoostRounds5000	-0.000911952	0.00118028	6965	-0.772656	1
LearningRate0.0815 BoostRounds4020 - LearningRate0.042 BoostRounds5000	-0.000709858	0.00118028	6965	-0.601431	1
LearningRate0.0815 BoostRounds4020 - LearningRate0.0815 BoostRounds5000	-0.000132869	0.00118028	6965	-0.112574	1
LearningRate0.0815 BoostRounds4020 - LearningRate0.121 BoostRounds5000	0.00138438	0.00118028	6965	1.17292	1
LearningRate0.0815 BoostRounds4020 - LearningRate0.1605 BoostRounds5000	0.00142693	0.00118028	6965	1.20898	1
LearningRate0.0815 BoostRounds4020 - LearningRate0.2 BoostRounds5000	0.0028302	0.00118028	6965	2.3979	0.904665
LearningRate0.121 BoostRounds4020 - LearningRate0.1605 BoostRounds4020	7.02639e-06	0.00118028	6965	0.00595315	1
LearningRate0.121 BoostRounds4020 - LearningRate0.2 BoostRounds4020	0.00140431	0.00118028	6965	1.18981	1
LearningRate0.121 BoostRounds4020 - LearningRate0.0025 BoostRounds5000	-0.00233307	0.00118028	6965	-1.97671	0.993196
LearningRate0.121 BoostRounds4020 - LearningRate0.042 BoostRounds5000	-0.00213098	0.00118028	6965	-1.80548	0.99862
LearningRate0.121 BoostRounds4020 - LearningRate0.0815 BoostRounds5000	-0.00155399	0.00118028	6965	-1.31662	0.999999
LearningRate0.121 BoostRounds4020 - LearningRate0.121 BoostRounds5000	-3.67438e-05	0.00118028	6965	-0.0311314	1
LearningRate0.121 BoostRounds4020 - LearningRate0.1605 BoostRounds5000	5.81298e-06	0.00118028	6965	0.00492508	1
LearningRate0.121 BoostRounds4020 - LearningRate0.2 BoostRounds5000	0.00140908	0.00118028	6965	1.19385	1
LearningRate0.1605 BoostRounds4020 - LearningRate0.2 BoostRounds4020	0.00139728	0.00118028	6965	1.18385	1
LearningRate0.1605 BoostRounds4020 - LearningRate0.0025 BoostRounds5000	-0.0023401	0.00118028	6965	-1.98266	0.992853
LearningRate0.1605 BoostRounds4020 - LearningRate0.042 BoostRounds5000	-0.002138	0.00118028	6965	-1.81144	0.998533
LearningRate0.1605 BoostRounds4020 - LearningRate0.0815 BoostRounds5000	-0.00156101	0.00118028	6965	-1.32258	0.999999
LearningRate0.1605 BoostRounds4020 - LearningRate0.121 BoostRounds5000	-4.37702e-05	0.00118028	6965	-0.0370845	1
LearningRate0.1605 BoostRounds4020 - LearningRate0.1605 BoostRounds5000	-1.21341e-06	0.00118028	6965	-0.00102807	1
LearningRate0.1605 BoostRounds4020 - LearningRate0.2 BoostRounds5000	0.00140206	0.00118028	6965	1.1879	1
LearningRate0.2 BoostRounds4020 - LearningRate0.0025 BoostRounds5000	-0.00373738	0.00118028	6965	-3.16651	0.337235
LearningRate0.2 BoostRounds4020 - LearningRate0.042 BoostRounds5000	-0.00353528	0.00118028	6965	-2.99529	0.471882
LearningRate0.2 BoostRounds4020 - LearningRate0.0815 BoostRounds5000	-0.0029583	0.00118028	6965	-2.50643	0.850176
LearningRate0.2 BoostRounds4020 - LearningRate0.121 BoostRounds5000	-0.00144105	0.00118028	6965	-1.22094	1
LearningRate0.2 BoostRounds4020 - LearningRate0.1605 BoostRounds5000	-0.00139849	0.00118028	6965	-1.18488	1
LearningRate0.2 BoostRounds4020 - LearningRate0.2 BoostRounds5000	4.7769e-06	0.00118028	6965	0.00404725	1
LearningRate0.0025 BoostRounds5000 - LearningRate0.042 BoostRounds5000	0.000202093	0.00118028	6965	0.171225	1
LearningRate0.0025 BoostRounds5000 - LearningRate0.0815 BoostRounds5000	0.000779083	0.00118028	6965	0.660082	1
LearningRate0.0025 BoostRounds5000 - LearningRate0.121 BoostRounds5000	0.00229633	0.00118028	6965	1.94558	0.994774
LearningRate0.0025 BoostRounds5000 - LearningRate0.1605 BoostRounds5000	0.00233888	0.00118028	6965	1.98163	0.992913
LearningRate0.0025 BoostRounds5000 - LearningRate0.2 BoostRounds5000	0.00374216	0.00118028	6965	3.17056	0.3343
LearningRate0.042 BoostRounds5000 - LearningRate0.0815 BoostRounds5000	0.00057699	0.00118028	6965	0.488858	1
LearningRate0.042 BoostRounds5000 - LearningRate0.121 BoostRounds5000	0.00209423	0.00118028	6965	1.77435	0.999009
LearningRate0.042 BoostRounds5000 - LearningRate0.1605 BoostRounds5000	0.00213679	0.00118028	6965	1.81041	0.998548
LearningRate0.042 BoostRounds5000 - LearningRate0.2 BoostRounds5000	0.00354006	0.00118028	6965	2.99934	0.468513
LearningRate0.0815 BoostRounds5000 - LearningRate0.121 BoostRounds5000	0.00151724	0.00118028	6965	1.28549	0.999999
LearningRate0.0815 BoostRounds5000 - LearningRate0.1605 BoostRounds5000	0.0015598	0.00118028	6965	1.32155	0.999999
LearningRate0.0815 BoostRounds5000 - LearningRate0.2 BoostRounds5000	0.00296307	0.00118028	6965	2.51048	0.847852
LearningRate0.121 BoostRounds5000 - LearningRate0.1605 BoostRounds5000	4.25568e-05	0.00118028	6965	0.0360564	1
LearningRate0.121 BoostRounds5000 - LearningRate0.2 BoostRounds5000	0.00144583	0.00118028	6965	1.22498	1
LearningRate0.1605 BoostRounds5000 - LearningRate0.2 BoostRounds5000	0.00140327	0.00118028	6965	1.18893	1

## Sheet: Pairwise_3-way_all_metrics
contrast	Phenotype	estimate	SE	df	t.ratio	p.value	Metric
LearningRate0.0025 BoostRounds100 - LearningRate0.042 BoostRounds100	GPC_1	-0.0326887	0.00768734	6860	-4.25227	0.0104772	Pearson
LearningRate0.0025 BoostRounds100 - LearningRate0.0815 BoostRounds100	GPC_1	-0.0336194	0.00768734	6860	-4.37335	0.00632155	Pearson
LearningRate0.0025 BoostRounds100 - LearningRate0.121 BoostRounds100	GPC_1	-0.00948545	0.00768734	6860	-1.23391	1	Pearson
LearningRate0.0025 BoostRounds100 - LearningRate0.1605 BoostRounds100	GPC_1	0.00634328	0.00768734	6860	0.82516	1	Pearson
LearningRate0.0025 BoostRounds100 - LearningRate0.2 BoostRounds100	GPC_1	0.0149618	0.00768734	6860	1.94629	0.994741	Pearson
LearningRate0.0025 BoostRounds100 - LearningRate0.0025 BoostRounds1080	GPC_1	-0.0358346	0.00768734	6860	-4.66152	0.00175579	Pearson
LearningRate0.0025 BoostRounds100 - LearningRate0.042 BoostRounds1080	GPC_1	-0.00902096	0.00768734	6860	-1.17348	1	Pearson
LearningRate0.0025 BoostRounds100 - LearningRate0.0815 BoostRounds1080	GPC_1	-0.00433255	0.00768734	6860	-0.563596	1	Pearson
LearningRate0.0025 BoostRounds100 - LearningRate0.121 BoostRounds1080	GPC_1	0.0129644	0.00768734	6860	1.68646	0.999638	Pearson
LearningRate0.0025 BoostRounds100 - LearningRate0.1605 BoostRounds1080	GPC_1	0.0169028	0.00768734	6860	2.19879	0.966695	Pearson
LearningRate0.0025 BoostRounds100 - LearningRate0.2 BoostRounds1080	GPC_1	0.0174915	0.00768734	6860	2.27537	0.948203	Pearson
LearningRate0.0025 BoostRounds100 - LearningRate0.0025 BoostRounds2060	GPC_1	-0.0422991	0.00768734	6860	-5.50244	2.36555e-05	Pearson
LearningRate0.0025 BoostRounds100 - LearningRate0.042 BoostRounds2060	GPC_1	-0.00583426	0.00768734	6860	-0.758944	1	Pearson
LearningRate0.0025 BoostRounds100 - LearningRate0.0815 BoostRounds2060	GPC_1	-0.0022531	0.00768734	6860	-0.293092	1	Pearson
LearningRate0.0025 BoostRounds100 - LearningRate0.121 BoostRounds2060	GPC_1	0.0140421	0.00768734	6860	1.82665	0.998285	Pearson
LearningRate0.0025 BoostRounds100 - LearningRate0.1605 BoostRounds2060	GPC_1	0.0183373	0.00768734	6860	2.38539	0.909966	Pearson
LearningRate0.0025 BoostRounds100 - LearningRate0.2 BoostRounds2060	GPC_1	0.0179053	0.00768734	6860	2.32919	0.931335	Pearson
LearningRate0.0025 BoostRounds100 - LearningRate0.0025 BoostRounds3040	GPC_1	-0.0427232	0.00768734	6860	-5.5576	1.7353e-05	Pearson
LearningRate0.0025 BoostRounds100 - LearningRate0.042 BoostRounds3040	GPC_1	-0.00524599	0.00768734	6860	-0.682419	1	Pearson
LearningRate0.0025 BoostRounds100 - LearningRate0.0815 BoostRounds3040	GPC_1	-0.000701589	0.00768734	6860	-0.0912655	1	Pearson
LearningRate0.0025 BoostRounds100 - LearningRate0.121 BoostRounds3040	GPC_1	0.0141142	0.00768734	6860	1.83604	0.998115	Pearson
LearningRate0.0025 BoostRounds100 - LearningRate0.1605 BoostRounds3040	GPC_1	0.0181774	0.00768734	6860	2.36459	0.918337	Pearson
LearningRate0.0025 BoostRounds100 - LearningRate0.2 BoostRounds3040	GPC_1	0.017968	0.00768734	6860	2.33735	0.928475	Pearson
LearningRate0.0025 BoostRounds100 - LearningRate0.0025 BoostRounds4020	GPC_1	-0.0413077	0.00768734	6860	-5.37348	4.82008e-05	Pearson
LearningRate0.0025 BoostRounds100 - LearningRate0.042 BoostRounds4020	GPC_1	-0.00402803	0.00768734	6860	-0.523983	1	Pearson
LearningRate0.0025 BoostRounds100 - LearningRate0.0815 BoostRounds4020	GPC_1	-0.000331618	0.00768734	6860	-0.0431382	1	Pearson
LearningRate0.0025 BoostRounds100 - LearningRate0.121 BoostRounds4020	GPC_1	0.0142016	0.00768734	6860	1.8474	0.99789	Pearson
LearningRate0.0025 BoostRounds100 - LearningRate0.1605 BoostRounds4020	GPC_1	0.0181804	0.00768734	6860	2.36498	0.918183	Pearson
LearningRate0.0025 BoostRounds100 - LearningRate0.2 BoostRounds4020	GPC_1	0.0179677	0.00768734	6860	2.33731	0.928491	Pearson
LearningRate0.0025 BoostRounds100 - LearningRate0.0025 BoostRounds5000	GPC_1	-0.0388278	0.00768734	6860	-5.05088	0.000264146	Pearson
LearningRate0.0025 BoostRounds100 - LearningRate0.042 BoostRounds5000	GPC_1	-0.0031022	0.00768734	6860	-0.403546	1	Pearson
LearningRate0.0025 BoostRounds100 - LearningRate0.0815 BoostRounds5000	GPC_1	-0.000209392	0.00768734	6860	-0.0272386	1	Pearson
LearningRate0.0025 BoostRounds100 - LearningRate0.121 BoostRounds5000	GPC_1	0.0142164	0.00768734	6860	1.84933	0.99785	Pearson
LearningRate0.0025 BoostRounds100 - LearningRate0.1605 BoostRounds5000	GPC_1	0.0181744	0.00768734	6860	2.36419	0.918491	Pearson
LearningRate0.0025 BoostRounds100 - LearningRate0.2 BoostRounds5000	GPC_1	0.017965	0.00768734	6860	2.33697	0.928613	Pearson
LearningRate0.042 BoostRounds100 - LearningRate0.0815 BoostRounds100	GPC_1	-0.000930754	0.00768734	6860	-0.121076	1	Pearson
LearningRate0.042 BoostRounds100 - LearningRate0.121 BoostRounds100	GPC_1	0.0232032	0.00768734	6860	3.01837	0.452761	Pearson
LearningRate0.042 BoostRounds100 - LearningRate0.1605 BoostRounds100	GPC_1	0.0390319	0.00768734	6860	5.07743	0.000230637	Pearson
LearningRate0.042 BoostRounds100 - LearningRate0.2 BoostRounds100	GPC_1	0.0476505	0.00768734	6860	6.19857	3.76623e-07	Pearson
LearningRate0.042 BoostRounds100 - LearningRate0.0025 BoostRounds1080	GPC_1	-0.00314598	0.00768734	6860	-0.409242	1	Pearson
LearningRate0.042 BoostRounds100 - LearningRate0.042 BoostRounds1080	GPC_1	0.0236677	0.00768734	6860	3.07879	0.40393	Pearson
LearningRate0.042 BoostRounds100 - LearningRate0.0815 BoostRounds1080	GPC_1	0.0283561	0.00768734	6860	3.68868	0.0824781	Pearson
LearningRate0.042 BoostRounds100 - LearningRate0.121 BoostRounds1080	GPC_1	0.0456531	0.00768734	6860	5.93874	1.87104e-06	Pearson
LearningRate0.042 BoostRounds100 - LearningRate0.1605 BoostRounds1080	GPC_1	0.0495915	0.00768734	6860	6.45106	7.43771e-08	Pearson
LearningRate0.042 BoostRounds100 - LearningRate0.2 BoostRounds1080	GPC_1	0.0501802	0.00768734	6860	6.52764	4.49165e-08	Pearson
LearningRate0.042 BoostRounds100 - LearningRate0.0025 BoostRounds2060	GPC_1	-0.00961047	0.00768734	6860	-1.25017	1	Pearson
LearningRate0.042 BoostRounds100 - LearningRate0.042 BoostRounds2060	GPC_1	0.0268544	0.00768734	6860	3.49333	0.148799	Pearson
LearningRate0.042 BoostRounds100 - LearningRate0.0815 BoostRounds2060	GPC_1	0.0304356	0.00768734	6860	3.95918	0.032613	Pearson
LearningRate0.042 BoostRounds100 - LearningRate0.121 BoostRounds2060	GPC_1	0.0467307	0.00768734	6860	6.07892	7.94546e-07	Pearson
LearningRate0.042 BoostRounds100 - LearningRate0.1605 BoostRounds2060	GPC_1	0.0510259	0.00768734	6860	6.63766	2.15469e-08	Pearson
LearningRate0.042 BoostRounds100 - LearningRate0.2 BoostRounds2060	GPC_1	0.0505939	0.00768734	6860	6.58147	3.1403e-08	Pearson
LearningRate0.042 BoostRounds100 - LearningRate0.0025 BoostRounds3040	GPC_1	-0.0100345	0.00768734	6860	-1.30533	0.999999	Pearson
LearningRate0.042 BoostRounds100 - LearningRate0.042 BoostRounds3040	GPC_1	0.0274427	0.00768734	6860	3.56986	0.119095	Pearson
LearningRate0.042 BoostRounds100 - LearningRate0.0815 BoostRounds3040	GPC_1	0.0319871	0.00768734	6860	4.16101	0.0151258	Pearson
LearningRate0.042 BoostRounds100 - LearningRate0.121 BoostRounds3040	GPC_1	0.0468029	0.00768734	6860	6.08831	7.49735e-07	Pearson
LearningRate0.042 BoostRounds100 - LearningRate0.1605 BoostRounds3040	GPC_1	0.0508661	0.00768734	6860	6.61686	2.47787e-08	Pearson
LearningRate0.042 BoostRounds100 - LearningRate0.2 BoostRounds3040	GPC_1	0.0506567	0.00768734	6860	6.58963	2.97365e-08	Pearson
LearningRate0.042 BoostRounds100 - LearningRate0.0025 BoostRounds4020	GPC_1	-0.00861908	0.00768734	6860	-1.1212	1	Pearson
LearningRate0.042 BoostRounds100 - LearningRate0.042 BoostRounds4020	GPC_1	0.0286606	0.00768734	6860	3.72829	0.0725602	Pearson
LearningRate0.042 BoostRounds100 - LearningRate0.0815 BoostRounds4020	GPC_1	0.032357	0.00768734	6860	4.20914	0.0124816	Pearson
LearningRate0.042 BoostRounds100 - LearningRate0.121 BoostRounds4020	GPC_1	0.0468903	0.00768734	6860	6.09968	6.98753e-07	Pearson
LearningRate0.042 BoostRounds100 - LearningRate0.1605 BoostRounds4020	GPC_1	0.0508691	0.00768734	6860	6.61726	2.47134e-08	Pearson
LearningRate0.042 BoostRounds100 - LearningRate0.2 BoostRounds4020	GPC_1	0.0506563	0.00768734	6860	6.58958	2.97455e-08	Pearson
LearningRate0.042 BoostRounds100 - LearningRate0.0025 BoostRounds5000	GPC_1	-0.00613913	0.00768734	6860	-0.798603	1	Pearson
LearningRate0.042 BoostRounds100 - LearningRate0.042 BoostRounds5000	GPC_1	0.0295865	0.00768734	6860	3.84873	0.0483415	Pearson
LearningRate0.042 BoostRounds100 - LearningRate0.0815 BoostRounds5000	GPC_1	0.0324793	0.00768734	6860	4.22504	0.0117053	Pearson
LearningRate0.042 BoostRounds100 - LearningRate0.121 BoostRounds5000	GPC_1	0.0469051	0.00768734	6860	6.10161	6.90446e-07	Pearson
LearningRate0.042 BoostRounds100 - LearningRate0.1605 BoostRounds5000	GPC_1	0.050863	0.00768734	6860	6.61647	2.48447e-08	Pearson
LearningRate0.042 BoostRounds100 - LearningRate0.2 BoostRounds5000	GPC_1	0.0506537	0.00768734	6860	6.58924	2.98138e-08	Pearson
LearningRate0.0815 BoostRounds100 - LearningRate0.121 BoostRounds100	GPC_1	0.024134	0.00768734	6860	3.13944	0.35721	Pearson
LearningRate0.0815 BoostRounds100 - LearningRate0.1605 BoostRounds100	GPC_1	0.0399627	0.00768734	6860	5.19851	0.000123016	Pearson
LearningRate0.0815 BoostRounds100 - LearningRate0.2 BoostRounds100	GPC_1	0.0485812	0.00768734	6860	6.31964	1.74387e-07	Pearson
LearningRate0.0815 BoostRounds100 - LearningRate0.0025 BoostRounds1080	GPC_1	-0.00221522	0.00768734	6860	-0.288165	1	Pearson
LearningRate0.0815 BoostRounds100 - LearningRate0.042 BoostRounds1080	GPC_1	0.0245985	0.00768734	6860	3.19987	0.313463	Pearson
LearningRate0.0815 BoostRounds100 - LearningRate0.0815 BoostRounds1080	GPC_1	0.0292869	0.00768734	6860	3.80975	0.0552794	Pearson
LearningRate0.0815 BoostRounds100 - LearningRate0.121 BoostRounds1080	GPC_1	0.0465838	0.00768734	6860	6.05981	8.93987e-07	Pearson
LearningRate0.0815 BoostRounds100 - LearningRate0.1605 BoostRounds1080	GPC_1	0.0505222	0.00768734	6860	6.57214	3.34189e-08	Pearson
LearningRate0.0815 BoostRounds100 - LearningRate0.2 BoostRounds1080	GPC_1	0.0511109	0.00768734	6860	6.64872	2.00004e-08	Pearson
LearningRate0.0815 BoostRounds100 - LearningRate0.0025 BoostRounds2060	GPC_1	-0.00867971	0.00768734	6860	-1.12909	1	Pearson
LearningRate0.0815 BoostRounds100 - LearningRate0.042 BoostRounds2060	GPC_1	0.0277852	0.00768734	6860	3.61441	0.104084	Pearson
LearningRate0.0815 BoostRounds100 - LearningRate0.0815 BoostRounds2060	GPC_1	0.0313663	0.00768734	6860	4.08026	0.0207219	Pearson
LearningRate0.0815 BoostRounds100 - LearningRate0.121 BoostRounds2060	GPC_1	0.0476615	0.00768734	6860	6.2	3.73232e-07	Pearson
LearningRate0.0815 BoostRounds100 - LearningRate0.1605 BoostRounds2060	GPC_1	0.0519567	0.00768734	6860	6.75874	9.47191e-09	Pearson
LearningRate0.0815 BoostRounds100 - LearningRate0.2 BoostRounds2060	GPC_1	0.0515247	0.00768734	6860	6.70254	1.38952e-08	Pearson
LearningRate0.0815 BoostRounds100 - LearningRate0.0025 BoostRounds3040	GPC_1	-0.00910374	0.00768734	6860	-1.18425	1	Pearson
LearningRate0.0815 BoostRounds100 - LearningRate0.042 BoostRounds3040	GPC_1	0.0283734	0.00768734	6860	3.69093	0.0818854	Pearson
LearningRate0.0815 BoostRounds100 - LearningRate0.0815 BoostRounds3040	GPC_1	0.0329178	0.00768734	6860	4.28209	0.00926912	Pearson
LearningRate0.0815 BoostRounds100 - LearningRate0.121 BoostRounds3040	GPC_1	0.0477337	0.00768734	6860	6.20939	3.51783e-07	Pearson
LearningRate0.0815 BoostRounds100 - LearningRate0.1605 BoostRounds3040	GPC_1	0.0517968	0.00768734	6860	6.73794	1.09189e-08	Pearson
LearningRate0.0815 BoostRounds100 - LearningRate0.2 BoostRounds3040	GPC_1	0.0515875	0.00768734	6860	6.7107	1.31453e-08	Pearson
LearningRate0.0815 BoostRounds100 - LearningRate0.0025 BoostRounds4020	GPC_1	-0.00768832	0.00768734	6860	-1.00013	1	Pearson
LearningRate0.0815 BoostRounds100 - LearningRate0.042 BoostRounds4020	GPC_1	0.0295914	0.00768734	6860	3.84937	0.0482343	Pearson
LearningRate0.0815 BoostRounds100 - LearningRate0.0815 BoostRounds4020	GPC_1	0.0332878	0.00768734	6860	4.33021	0.00758591	Pearson
LearningRate0.0815 BoostRounds100 - LearningRate0.121 BoostRounds4020	GPC_1	0.047821	0.00768734	6860	6.22075	3.27412e-07	Pearson
LearningRate0.0815 BoostRounds100 - LearningRate0.1605 BoostRounds4020	GPC_1	0.0517998	0.00768734	6860	6.73833	1.08897e-08	Pearson
LearningRate0.0815 BoostRounds100 - LearningRate0.2 BoostRounds4020	GPC_1	0.0515871	0.00768734	6860	6.71066	1.31493e-08	Pearson
LearningRate0.0815 BoostRounds100 - LearningRate0.0025 BoostRounds5000	GPC_1	-0.00520837	0.00768734	6860	-0.677527	1	Pearson
LearningRate0.0815 BoostRounds100 - LearningRate0.042 BoostRounds5000	GPC_1	0.0305172	0.00768734	6860	3.9698	0.0313693	Pearson
LearningRate0.0815 BoostRounds100 - LearningRate0.0815 BoostRounds5000	GPC_1	0.03341	0.00768734	6860	4.34611	0.00709498	Pearson
LearningRate0.0815 BoostRounds100 - LearningRate0.121 BoostRounds5000	GPC_1	0.0478359	0.00768734	6860	6.22268	3.23445e-07	Pearson
LearningRate0.0815 BoostRounds100 - LearningRate0.1605 BoostRounds5000	GPC_1	0.0517938	0.00768734	6860	6.73754	1.09485e-08	Pearson
LearningRate0.0815 BoostRounds100 - LearningRate0.2 BoostRounds5000	GPC_1	0.0515845	0.00768734	6860	6.71032	1.31801e-08	Pearson
LearningRate0.121 BoostRounds100 - LearningRate0.1605 BoostRounds100	GPC_1	0.0158287	0.00768734	6860	2.05907	0.98701	Pearson
LearningRate0.121 BoostRounds100 - LearningRate0.2 BoostRounds100	GPC_1	0.0244472	0.00768734	6860	3.1802	0.327372	Pearson
LearningRate0.121 BoostRounds100 - LearningRate0.0025 BoostRounds1080	GPC_1	-0.0263492	0.00768734	6860	-3.42761	0.178534	Pearson
LearningRate0.121 BoostRounds100 - LearningRate0.042 BoostRounds1080	GPC_1	0.000464492	0.00768734	6860	0.060423	1	Pearson
LearningRate0.121 BoostRounds100 - LearningRate0.0815 BoostRounds1080	GPC_1	0.0051529	0.00768734	6860	0.670311	1	Pearson
LearningRate0.121 BoostRounds100 - LearningRate0.121 BoostRounds1080	GPC_1	0.0224499	0.00768734	6860	2.92037	0.535127	Pearson
LearningRate0.121 BoostRounds100 - LearningRate0.1605 BoostRounds1080	GPC_1	0.0263883	0.00768734	6860	3.43269	0.176089	Pearson
LearningRate0.121 BoostRounds100 - LearningRate0.2 BoostRounds1080	GPC_1	0.026977	0.00768734	6860	3.50927	0.142185	Pearson
LearningRate0.121 BoostRounds100 - LearningRate0.0025 BoostRounds2060	GPC_1	-0.0328137	0.00768734	6860	-4.26854	0.00980136	Pearson
LearningRate0.121 BoostRounds100 - LearningRate0.042 BoostRounds2060	GPC_1	0.0036512	0.00768734	6860	0.474963	1	Pearson
LearningRate0.121 BoostRounds100 - LearningRate0.0815 BoostRounds2060	GPC_1	0.00723236	0.00768734	6860	0.940814	1	Pearson
LearningRate0.121 BoostRounds100 - LearningRate0.121 BoostRounds2060	GPC_1	0.0235275	0.00768734	6860	3.06056	0.418452	Pearson
LearningRate0.121 BoostRounds100 - LearningRate0.1605 BoostRounds2060	GPC_1	0.0278227	0.00768734	6860	3.61929	0.102534	Pearson
LearningRate0.121 BoostRounds100 - LearningRate0.2 BoostRounds2060	GPC_1	0.0273907	0.00768734	6860	3.5631	0.121514	Pearson
LearningRate0.121 BoostRounds100 - LearningRate0.0025 BoostRounds3040	GPC_1	-0.0332377	0.00768734	6860	-4.3237	0.00779603	Pearson
LearningRate0.121 BoostRounds100 - LearningRate0.042 BoostRounds3040	GPC_1	0.00423947	0.00768734	6860	0.551487	1	Pearson
LearningRate0.121 BoostRounds100 - LearningRate0.0815 BoostRounds3040	GPC_1	0.00878387	0.00768734	6860	1.14264	1	Pearson
LearningRate0.121 BoostRounds100 - LearningRate0.121 BoostRounds3040	GPC_1	0.0235997	0.00768734	6860	3.06994	0.410952	Pearson
LearningRate0.121 BoostRounds100 - LearningRate0.1605 BoostRounds3040	GPC_1	0.0276629	0.00768734	6860	3.5985	0.10926	Pearson
LearningRate0.121 BoostRounds100 - LearningRate0.2 BoostRounds3040	GPC_1	0.0274535	0.00768734	6860	3.57126	0.118596	Pearson
LearningRate0.121 BoostRounds100 - LearningRate0.0025 BoostRounds4020	GPC_1	-0.0318223	0.00768734	6860	-4.13957	0.0164596	Pearson
LearningRate0.121 BoostRounds100 - LearningRate0.042 BoostRounds4020	GPC_1	0.00545742	0.00768734	6860	0.709923	1	Pearson
LearningRate0.121 BoostRounds100 - LearningRate0.0815 BoostRounds4020	GPC_1	0.00915384	0.00768734	6860	1.19077	1	Pearson
LearningRate0.121 BoostRounds100 - LearningRate0.121 BoostRounds4020	GPC_1	0.0236871	0.00768734	6860	3.08131	0.40194	Pearson
LearningRate0.121 BoostRounds100 - LearningRate0.1605 BoostRounds4020	GPC_1	0.0276659	0.00768734	6860	3.59889	0.10913	Pearson
LearningRate0.121 BoostRounds100 - LearningRate0.2 BoostRounds4020	GPC_1	0.0274531	0.00768734	6860	3.57122	0.118612	Pearson
LearningRate0.121 BoostRounds100 - LearningRate0.0025 BoostRounds5000	GPC_1	-0.0293423	0.00768734	6860	-3.81697	0.053934	Pearson
LearningRate0.121 BoostRounds100 - LearningRate0.042 BoostRounds5000	GPC_1	0.00638326	0.00768734	6860	0.83036	1	Pearson
LearningRate0.121 BoostRounds100 - LearningRate0.0815 BoostRounds5000	GPC_1	0.00927606	0.00768734	6860	1.20667	1	Pearson
LearningRate0.121 BoostRounds100 - LearningRate0.121 BoostRounds5000	GPC_1	0.0237019	0.00768734	6860	3.08324	0.400419	Pearson
LearningRate0.121 BoostRounds100 - LearningRate0.1605 BoostRounds5000	GPC_1	0.0276598	0.00768734	6860	3.5981	0.109392	Pearson
LearningRate0.121 BoostRounds100 - LearningRate0.2 BoostRounds5000	GPC_1	0.0274505	0.00768734	6860	3.57087	0.118734	Pearson
LearningRate0.1605 BoostRounds100 - LearningRate0.2 BoostRounds100	GPC_1	0.00861851	0.00768734	6860	1.12113	1	Pearson
LearningRate0.1605 BoostRounds100 - LearningRate0.0025 BoostRounds1080	GPC_1	-0.0421779	0.00768734	6860	-5.48668	2.58308e-05	Pearson
LearningRate0.1605 BoostRounds100 - LearningRate0.042 BoostRounds1080	GPC_1	-0.0153642	0.00768734	6860	-1.99864	0.991859	Pearson
LearningRate0.1605 BoostRounds100 - LearningRate0.0815 BoostRounds1080	GPC_1	-0.0106758	0.00768734	6860	-1.38876	0.999995	Pearson
LearningRate0.1605 BoostRounds100 - LearningRate0.121 BoostRounds1080	GPC_1	0.00662113	0.00768734	6860	0.861304	1	Pearson
LearningRate0.1605 BoostRounds100 - LearningRate0.1605 BoostRounds1080	GPC_1	0.0105595	0.00768734	6860	1.37363	0.999997	Pearson
LearningRate0.1605 BoostRounds100 - LearningRate0.2 BoostRounds1080	GPC_1	0.0111482	0.00768734	6860	1.45021	0.999987	Pearson
LearningRate0.1605 BoostRounds100 - LearningRate0.0025 BoostRounds2060	GPC_1	-0.0486424	0.00768734	6860	-6.3276	1.65693e-07	Pearson
LearningRate0.1605 BoostRounds100 - LearningRate0.042 BoostRounds2060	GPC_1	-0.0121775	0.00768734	6860	-1.5841	0.999904	Pearson
LearningRate0.1605 BoostRounds100 - LearningRate0.0815 BoostRounds2060	GPC_1	-0.00859638	0.00768734	6860	-1.11825	1	Pearson
LearningRate0.1605 BoostRounds100 - LearningRate0.121 BoostRounds2060	GPC_1	0.0076988	0.00768734	6860	1.00149	1	Pearson
LearningRate0.1605 BoostRounds100 - LearningRate0.1605 BoostRounds2060	GPC_1	0.011994	0.00768734	6860	1.56023	0.999931	Pearson
LearningRate0.1605 BoostRounds100 - LearningRate0.2 BoostRounds2060	GPC_1	0.011562	0.00768734	6860	1.50403	0.99997	Pearson
LearningRate0.1605 BoostRounds100 - LearningRate0.0025 BoostRounds3040	GPC_1	-0.0490664	0.00768734	6860	-6.38276	1.16062e-07	Pearson
LearningRate0.1605 BoostRounds100 - LearningRate0.042 BoostRounds3040	GPC_1	-0.0115893	0.00768734	6860	-1.50758	0.999968	Pearson
LearningRate0.1605 BoostRounds100 - LearningRate0.0815 BoostRounds3040	GPC_1	-0.00704487	0.00768734	6860	-0.916426	1	Pearson
LearningRate0.1605 BoostRounds100 - LearningRate0.121 BoostRounds3040	GPC_1	0.00777095	0.00768734	6860	1.01088	1	Pearson
LearningRate0.1605 BoostRounds100 - LearningRate0.1605 BoostRounds3040	GPC_1	0.0118341	0.00768734	6860	1.53943	0.999949	Pearson
LearningRate0.1605 BoostRounds100 - LearningRate0.2 BoostRounds3040	GPC_1	0.0116247	0.00768734	6860	1.51219	0.999966	Pearson
LearningRate0.1605 BoostRounds100 - LearningRate0.0025 BoostRounds4020	GPC_1	-0.047651	0.00768734	6860	-6.19864	3.76448e-07	Pearson
LearningRate0.1605 BoostRounds100 - LearningRate0.042 BoostRounds4020	GPC_1	-0.0103713	0.00768734	6860	-1.34914	0.999998	Pearson
LearningRate0.1605 BoostRounds100 - LearningRate0.0815 BoostRounds4020	GPC_1	-0.0066749	0.00768734	6860	-0.868298	1	Pearson
LearningRate0.1605 BoostRounds100 - LearningRate0.121 BoostRounds4020	GPC_1	0.00785834	0.00768734	6860	1.02224	1	Pearson
LearningRate0.1605 BoostRounds100 - LearningRate0.1605 BoostRounds4020	GPC_1	0.0118371	0.00768734	6860	1.53982	0.999949	Pearson
LearningRate0.1605 BoostRounds100 - LearningRate0.2 BoostRounds4020	GPC_1	0.0116244	0.00768734	6860	1.51215	0.999966	Pearson
LearningRate0.1605 BoostRounds100 - LearningRate0.0025 BoostRounds5000	GPC_1	-0.0451711	0.00768734	6860	-5.87604	2.72684e-06	Pearson
LearningRate0.1605 BoostRounds100 - LearningRate0.042 BoostRounds5000	GPC_1	-0.00944548	0.00768734	6860	-1.22871	1	Pearson
LearningRate0.1605 BoostRounds100 - LearningRate0.0815 BoostRounds5000	GPC_1	-0.00655268	0.00768734	6860	-0.852399	1	Pearson
LearningRate0.1605 BoostRounds100 - LearningRate0.121 BoostRounds5000	GPC_1	0.00787316	0.00768734	6860	1.02417	1	Pearson
LearningRate0.1605 BoostRounds100 - LearningRate0.1605 BoostRounds5000	GPC_1	0.0118311	0.00768734	6860	1.53903	0.999949	Pearson
LearningRate0.1605 BoostRounds100 - LearningRate0.2 BoostRounds5000	GPC_1	0.0116218	0.00768734	6860	1.51181	0.999966	Pearson
LearningRate0.2 BoostRounds100 - LearningRate0.0025 BoostRounds1080	GPC_1	-0.0507964	0.00768734	6860	-6.60781	2.63303e-08	Pearson
LearningRate0.2 BoostRounds100 - LearningRate0.042 BoostRounds1080	GPC_1	-0.0239828	0.00768734	6860	-3.11977	0.372075	Pearson
LearningRate0.2 BoostRounds100 - LearningRate0.0815 BoostRounds1080	GPC_1	-0.0192943	0.00768734	6860	-2.50989	0.848189	Pearson
LearningRate0.2 BoostRounds100 - LearningRate0.121 BoostRounds1080	GPC_1	-0.00199738	0.00768734	6860	-0.259827	1	Pearson
LearningRate0.2 BoostRounds100 - LearningRate0.1605 BoostRounds1080	GPC_1	0.00194103	0.00768734	6860	0.252497	1	Pearson
LearningRate0.2 BoostRounds100 - LearningRate0.2 BoostRounds1080	GPC_1	0.00252972	0.00768734	6860	0.329076	1	Pearson
LearningRate0.2 BoostRounds100 - LearningRate0.0025 BoostRounds2060	GPC_1	-0.0572609	0.00768734	6860	-7.44873	7.13777e-11	Pearson
LearningRate0.2 BoostRounds100 - LearningRate0.042 BoostRounds2060	GPC_1	-0.0207961	0.00768734	6860	-2.70523	0.714062	Pearson
LearningRate0.2 BoostRounds100 - LearningRate0.0815 BoostRounds2060	GPC_1	-0.0172149	0.00768734	6860	-2.23938	0.957651	Pearson
LearningRate0.2 BoostRounds100 - LearningRate0.121 BoostRounds2060	GPC_1	-0.000919715	0.00768734	6860	-0.11964	1	Pearson
LearningRate0.2 BoostRounds100 - LearningRate0.1605 BoostRounds2060	GPC_1	0.00337547	0.00768734	6860	0.439095	1	Pearson
LearningRate0.2 BoostRounds100 - LearningRate0.2 BoostRounds2060	GPC_1	0.00294348	0.00768734	6860	0.3829	1	Pearson
LearningRate0.2 BoostRounds100 - LearningRate0.0025 BoostRounds3040	GPC_1	-0.057685	0.00768734	6860	-7.50389	4.87057e-11	Pearson
LearningRate0.2 BoostRounds100 - LearningRate0.042 BoostRounds3040	GPC_1	-0.0202078	0.00768734	6860	-2.62871	0.771325	Pearson
LearningRate0.2 BoostRounds100 - LearningRate0.0815 BoostRounds3040	GPC_1	-0.0156634	0.00768734	6860	-2.03756	0.988952	Pearson
LearningRate0.2 BoostRounds100 - LearningRate0.121 BoostRounds3040	GPC_1	-0.000847561	0.00768734	6860	-0.110254	1	Pearson
LearningRate0.2 BoostRounds100 - LearningRate0.1605 BoostRounds3040	GPC_1	0.0032156	0.00768734	6860	0.418299	1	Pearson
LearningRate0.2 BoostRounds100 - LearningRate0.2 BoostRounds3040	GPC_1	0.00300624	0.00768734	6860	0.391064	1	Pearson
LearningRate0.2 BoostRounds100 - LearningRate0.0025 BoostRounds4020	GPC_1	-0.0562695	0.00768734	6860	-7.31977	1.78967e-10	Pearson
LearningRate0.2 BoostRounds100 - LearningRate0.042 BoostRounds4020	GPC_1	-0.0189898	0.00768734	6860	-2.47027	0.870016	Pearson
LearningRate0.2 BoostRounds100 - LearningRate0.0815 BoostRounds4020	GPC_1	-0.0152934	0.00768734	6860	-1.98943	0.992445	Pearson
LearningRate0.2 BoostRounds100 - LearningRate0.121 BoostRounds4020	GPC_1	-0.000760174	0.00768734	6860	-0.0988866	1	Pearson
LearningRate0.2 BoostRounds100 - LearningRate0.1605 BoostRounds4020	GPC_1	0.00321863	0.00768734	6860	0.418692	1	Pearson
LearningRate0.2 BoostRounds100 - LearningRate0.2 BoostRounds4020	GPC_1	0.00300589	0.00768734	6860	0.391018	1	Pearson
LearningRate0.2 BoostRounds100 - LearningRate0.0025 BoostRounds5000	GPC_1	-0.0537896	0.00768734	6860	-6.99717	1.80346e-09	Pearson
LearningRate0.2 BoostRounds100 - LearningRate0.042 BoostRounds5000	GPC_1	-0.018064	0.00768734	6860	-2.34984	0.923943	Pearson
LearningRate0.2 BoostRounds100 - LearningRate0.0815 BoostRounds5000	GPC_1	-0.0151712	0.00768734	6860	-1.97353	0.993373	Pearson
LearningRate0.2 BoostRounds100 - LearningRate0.121 BoostRounds5000	GPC_1	-0.000745351	0.00768734	6860	-0.0969582	1	Pearson
LearningRate0.2 BoostRounds100 - LearningRate0.1605 BoostRounds5000	GPC_1	0.00321256	0.00768734	6860	0.417903	1	Pearson
LearningRate0.2 BoostRounds100 - LearningRate0.2 BoostRounds5000	GPC_1	0.00300325	0.00768734	6860	0.390675	1	Pearson
LearningRate0.0025 BoostRounds1080 - LearningRate0.042 BoostRounds1080	GPC_1	0.0268137	0.00768734	6860	3.48803	0.151048	Pearson
LearningRate0.0025 BoostRounds1080 - LearningRate0.0815 BoostRounds1080	GPC_1	0.0315021	0.00768734	6860	4.09792	0.0193592	Pearson
LearningRate0.0025 BoostRounds1080 - LearningRate0.121 BoostRounds1080	GPC_1	0.0487991	0.00768734	6860	6.34798	1.45325e-07	Pearson
LearningRate0.0025 BoostRounds1080 - LearningRate0.1605 BoostRounds1080	GPC_1	0.0527375	0.00768734	6860	6.8603	4.70266e-09	Pearson
LearningRate0.0025 BoostRounds1080 - LearningRate0.2 BoostRounds1080	GPC_1	0.0533262	0.00768734	6860	6.93688	2.75634e-09	Pearson
LearningRate0.0025 BoostRounds1080 - LearningRate0.0025 BoostRounds2060	GPC_1	-0.00646449	0.00768734	6860	-0.840927	1	Pearson
LearningRate0.0025 BoostRounds1080 - LearningRate0.042 BoostRounds2060	GPC_1	0.0300004	0.00768734	6860	3.90257	0.0400004	Pearson
LearningRate0.0025 BoostRounds1080 - LearningRate0.0815 BoostRounds2060	GPC_1	0.0335815	0.00768734	6860	4.36842	0.0064554	Pearson
LearningRate0.0025 BoostRounds1080 - LearningRate0.121 BoostRounds2060	GPC_1	0.0498767	0.00768734	6860	6.48817	5.82941e-08	Pearson
LearningRate0.0025 BoostRounds1080 - LearningRate0.1605 BoostRounds2060	GPC_1	0.0541719	0.00768734	6860	7.0469	1.26803e-09	Pearson
LearningRate0.0025 BoostRounds1080 - LearningRate0.2 BoostRounds2060	GPC_1	0.0537399	0.00768734	6860	6.99071	1.88762e-09	Pearson
LearningRate0.0025 BoostRounds1080 - LearningRate0.0025 BoostRounds3040	GPC_1	-0.00688852	0.00768734	6860	-0.896086	1	Pearson
LearningRate0.0025 BoostRounds1080 - LearningRate0.042 BoostRounds3040	GPC_1	0.0305887	0.00768734	6860	3.9791	0.030316	Pearson
LearningRate0.0025 BoostRounds1080 - LearningRate0.0815 BoostRounds3040	GPC_1	0.0351331	0.00768734	6860	4.57025	0.00266508	Pearson
LearningRate0.0025 BoostRounds1080 - LearningRate0.121 BoostRounds3040	GPC_1	0.0499489	0.00768734	6860	6.49755	5.47979e-08	Pearson
LearningRate0.0025 BoostRounds1080 - LearningRate0.1605 BoostRounds3040	GPC_1	0.054012	0.00768734	6860	7.02611	1.46961e-09	Pearson
LearningRate0.0025 BoostRounds1080 - LearningRate0.2 BoostRounds3040	GPC_1	0.0538027	0.00768734	6860	6.99887	1.7819e-09	Pearson
LearningRate0.0025 BoostRounds1080 - LearningRate0.0025 BoostRounds4020	GPC_1	-0.0054731	0.00768734	6860	-0.711963	1	Pearson
LearningRate0.0025 BoostRounds1080 - LearningRate0.042 BoostRounds4020	GPC_1	0.0318066	0.00768734	6860	4.13753	0.0165919	Pearson
LearningRate0.0025 BoostRounds1080 - LearningRate0.0815 BoostRounds4020	GPC_1	0.035503	0.00768734	6860	4.61838	0.00214144	Pearson
LearningRate0.0025 BoostRounds1080 - LearningRate0.121 BoostRounds4020	GPC_1	0.0500363	0.00768734	6860	6.50892	5.08374e-08	Pearson
LearningRate0.0025 BoostRounds1080 - LearningRate0.1605 BoostRounds4020	GPC_1	0.0540151	0.00768734	6860	7.0265	1.46552e-09	Pearson
LearningRate0.0025 BoostRounds1080 - LearningRate0.2 BoostRounds4020	GPC_1	0.0538023	0.00768734	6860	6.99882	1.78247e-09	Pearson
LearningRate0.0025 BoostRounds1080 - LearningRate0.0025 BoostRounds5000	GPC_1	-0.00299315	0.00768734	6860	-0.389361	1	Pearson
LearningRate0.0025 BoostRounds1080 - LearningRate0.042 BoostRounds5000	GPC_1	0.0327324	0.00768734	6860	4.25797	0.0102358	Pearson
LearningRate0.0025 BoostRounds1080 - LearningRate0.0815 BoostRounds5000	GPC_1	0.0356253	0.00768734	6860	4.63428	0.00199086	Pearson
LearningRate0.0025 BoostRounds1080 - LearningRate0.121 BoostRounds5000	GPC_1	0.0500511	0.00768734	6860	6.51085	5.01939e-08	Pearson
LearningRate0.0025 BoostRounds1080 - LearningRate0.1605 BoostRounds5000	GPC_1	0.054009	0.00768734	6860	7.02571	1.47374e-09	Pearson
LearningRate0.0025 BoostRounds1080 - LearningRate0.2 BoostRounds5000	GPC_1	0.0537997	0.00768734	6860	6.99848	1.7868e-09	Pearson
LearningRate0.042 BoostRounds1080 - LearningRate0.0815 BoostRounds1080	GPC_1	0.00468841	0.00768734	6860	0.609888	1	Pearson
LearningRate0.042 BoostRounds1080 - LearningRate0.121 BoostRounds1080	GPC_1	0.0219854	0.00768734	6860	2.85995	0.586627	Pearson
LearningRate0.042 BoostRounds1080 - LearningRate0.1605 BoostRounds1080	GPC_1	0.0259238	0.00768734	6860	3.37227	0.206746	Pearson
LearningRate0.042 BoostRounds1080 - LearningRate0.2 BoostRounds1080	GPC_1	0.0265125	0.00768734	6860	3.44885	0.168482	Pearson
LearningRate0.042 BoostRounds1080 - LearningRate0.0025 BoostRounds2060	GPC_1	-0.0332782	0.00768734	6860	-4.32896	0.0076259	Pearson
LearningRate0.042 BoostRounds1080 - LearningRate0.042 BoostRounds2060	GPC_1	0.00318671	0.00768734	6860	0.41454	1	Pearson
LearningRate0.042 BoostRounds1080 - LearningRate0.0815 BoostRounds2060	GPC_1	0.00676787	0.00768734	6860	0.880391	1	Pearson
LearningRate0.042 BoostRounds1080 - LearningRate0.121 BoostRounds2060	GPC_1	0.023063	0.00768734	6860	3.00013	0.467852	Pearson
LearningRate0.042 BoostRounds1080 - LearningRate0.1605 BoostRounds2060	GPC_1	0.0273582	0.00768734	6860	3.55887	0.123047	Pearson
LearningRate0.042 BoostRounds1080 - LearningRate0.2 BoostRounds2060	GPC_1	0.0269262	0.00768734	6860	3.50267	0.144895	Pearson
LearningRate0.042 BoostRounds1080 - LearningRate0.0025 BoostRounds3040	GPC_1	-0.0337022	0.00768734	6860	-4.38412	0.00603791	Pearson
LearningRate0.042 BoostRounds1080 - LearningRate0.042 BoostRounds3040	GPC_1	0.00377498	0.00768734	6860	0.491064	1	Pearson
LearningRate0.042 BoostRounds1080 - LearningRate0.0815 BoostRounds3040	GPC_1	0.00831937	0.00768734	6860	1.08222	1	Pearson
LearningRate0.042 BoostRounds1080 - LearningRate0.121 BoostRounds3040	GPC_1	0.0231352	0.00768734	6860	3.00952	0.460066	Pearson
LearningRate0.042 BoostRounds1080 - LearningRate0.1605 BoostRounds3040	GPC_1	0.0271984	0.00768734	6860	3.53807	0.130811	Pearson
LearningRate0.042 BoostRounds1080 - LearningRate0.2 BoostRounds3040	GPC_1	0.026989	0.00768734	6860	3.51084	0.141549	Pearson
LearningRate0.042 BoostRounds1080 - LearningRate0.0025 BoostRounds4020	GPC_1	-0.0322868	0.00768734	6860	-4.2	0.0129488	Pearson
LearningRate0.042 BoostRounds1080 - LearningRate0.042 BoostRounds4020	GPC_1	0.00499293	0.00768734	6860	0.6495	1	Pearson
LearningRate0.042 BoostRounds1080 - LearningRate0.0815 BoostRounds4020	GPC_1	0.00868934	0.00768734	6860	1.13035	1	Pearson
LearningRate0.042 BoostRounds1080 - LearningRate0.121 BoostRounds4020	GPC_1	0.0232226	0.00768734	6860	3.02089	0.450687	Pearson
LearningRate0.042 BoostRounds1080 - LearningRate0.1605 BoostRounds4020	GPC_1	0.0272014	0.00768734	6860	3.53847	0.130661	Pearson
LearningRate0.042 BoostRounds1080 - LearningRate0.2 BoostRounds4020	GPC_1	0.0269886	0.00768734	6860	3.51079	0.141567	Pearson
LearningRate0.042 BoostRounds1080 - LearningRate0.0025 BoostRounds5000	GPC_1	-0.0298068	0.00768734	6860	-3.87739	0.0437306	Pearson
LearningRate0.042 BoostRounds1080 - LearningRate0.042 BoostRounds5000	GPC_1	0.00591877	0.00768734	6860	0.769937	1	Pearson
LearningRate0.042 BoostRounds1080 - LearningRate0.0815 BoostRounds5000	GPC_1	0.00881157	0.00768734	6860	1.14624	1	Pearson
LearningRate0.042 BoostRounds1080 - LearningRate0.121 BoostRounds5000	GPC_1	0.0232374	0.00768734	6860	3.02282	0.449102	Pearson
LearningRate0.042 BoostRounds1080 - LearningRate0.1605 BoostRounds5000	GPC_1	0.0271953	0.00768734	6860	3.53768	0.130963	Pearson
LearningRate0.042 BoostRounds1080 - LearningRate0.2 BoostRounds5000	GPC_1	0.026986	0.00768734	6860	3.51045	0.141706	Pearson
LearningRate0.0815 BoostRounds1080 - LearningRate0.121 BoostRounds1080	GPC_1	0.017297	0.00768734	6860	2.25006	0.954994	Pearson
LearningRate0.0815 BoostRounds1080 - LearningRate0.1605 BoostRounds1080	GPC_1	0.0212354	0.00768734	6860	2.76238	0.66833	Pearson
LearningRate0.0815 BoostRounds1080 - LearningRate0.2 BoostRounds1080	GPC_1	0.0218241	0.00768734	6860	2.83896	0.604441	Pearson
LearningRate0.0815 BoostRounds1080 - LearningRate0.0025 BoostRounds2060	GPC_1	-0.0379666	0.00768734	6860	-4.93885	0.000463986	Pearson
LearningRate0.0815 BoostRounds1080 - LearningRate0.042 BoostRounds2060	GPC_1	-0.00150171	0.00768734	6860	-0.195348	1	Pearson
LearningRate0.0815 BoostRounds1080 - LearningRate0.0815 BoostRounds2060	GPC_1	0.00207945	0.00768734	6860	0.270504	1	Pearson
LearningRate0.0815 BoostRounds1080 - LearningRate0.121 BoostRounds2060	GPC_1	0.0183746	0.00768734	6860	2.39025	0.907931	Pearson
LearningRate0.0815 BoostRounds1080 - LearningRate0.1605 BoostRounds2060	GPC_1	0.0226698	0.00768734	6860	2.94898	0.51082	Pearson
LearningRate0.0815 BoostRounds1080 - LearningRate0.2 BoostRounds2060	GPC_1	0.0222378	0.00768734	6860	2.89279	0.558642	Pearson
LearningRate0.0815 BoostRounds1080 - LearningRate0.0025 BoostRounds3040	GPC_1	-0.0383906	0.00768734	6860	-4.99401	0.000352232	Pearson
LearningRate0.0815 BoostRounds1080 - LearningRate0.042 BoostRounds3040	GPC_1	-0.000913435	0.00768734	6860	-0.118823	1	Pearson
LearningRate0.0815 BoostRounds1080 - LearningRate0.0815 BoostRounds3040	GPC_1	0.00363096	0.00768734	6860	0.47233	1	Pearson
LearningRate0.0815 BoostRounds1080 - LearningRate0.121 BoostRounds3040	GPC_1	0.0184468	0.00768734	6860	2.39963	0.903913	Pearson
LearningRate0.0815 BoostRounds1080 - LearningRate0.1605 BoostRounds3040	GPC_1	0.0225099	0.00768734	6860	2.92819	0.528475	Pearson
LearningRate0.0815 BoostRounds1080 - LearningRate0.2 BoostRounds3040	GPC_1	0.0223006	0.00768734	6860	2.90095	0.551679	Pearson
LearningRate0.0815 BoostRounds1080 - LearningRate0.0025 BoostRounds4020	GPC_1	-0.0369752	0.00768734	6860	-4.80988	0.000871497	Pearson
LearningRate0.0815 BoostRounds1080 - LearningRate0.042 BoostRounds4020	GPC_1	0.000304517	0.00768734	6860	0.0396127	1	Pearson
LearningRate0.0815 BoostRounds1080 - LearningRate0.0815 BoostRounds4020	GPC_1	0.00400093	0.00768734	6860	0.520458	1	Pearson
LearningRate0.0815 BoostRounds1080 - LearningRate0.121 BoostRounds4020	GPC_1	0.0185342	0.00768734	6860	2.411	0.898895	Pearson
LearningRate0.0815 BoostRounds1080 - LearningRate0.1605 BoostRounds4020	GPC_1	0.022513	0.00768734	6860	2.92858	0.52814	Pearson
LearningRate0.0815 BoostRounds1080 - LearningRate0.2 BoostRounds4020	GPC_1	0.0223002	0.00768734	6860	2.9009	0.551718	Pearson
LearningRate0.0815 BoostRounds1080 - LearningRate0.0025 BoostRounds5000	GPC_1	-0.0344952	0.00768734	6860	-4.48728	0.00385894	Pearson
LearningRate0.0815 BoostRounds1080 - LearningRate0.042 BoostRounds5000	GPC_1	0.00123036	0.00768734	6860	0.16005	1	Pearson
LearningRate0.0815 BoostRounds1080 - LearningRate0.0815 BoostRounds5000	GPC_1	0.00412316	0.00768734	6860	0.536357	1	Pearson
LearningRate0.0815 BoostRounds1080 - LearningRate0.121 BoostRounds5000	GPC_1	0.018549	0.00768734	6860	2.41293	0.898028	Pearson
LearningRate0.0815 BoostRounds1080 - LearningRate0.1605 BoostRounds5000	GPC_1	0.0225069	0.00768734	6860	2.92779	0.528812	Pearson
LearningRate0.0815 BoostRounds1080 - LearningRate0.2 BoostRounds5000	GPC_1	0.0222976	0.00768734	6860	2.90056	0.55201	Pearson
LearningRate0.121 BoostRounds1080 - LearningRate0.1605 BoostRounds1080	GPC_1	0.00393841	0.00768734	6860	0.512325	1	Pearson
LearningRate0.121 BoostRounds1080 - LearningRate0.2 BoostRounds1080	GPC_1	0.0045271	0.00768734	6860	0.588904	1	Pearson
LearningRate0.121 BoostRounds1080 - LearningRate0.0025 BoostRounds2060	GPC_1	-0.0552635	0.00768734	6860	-7.18891	4.59332e-10	Pearson
LearningRate0.121 BoostRounds1080 - LearningRate0.042 BoostRounds2060	GPC_1	-0.0187987	0.00768734	6860	-2.44541	0.882687	Pearson
LearningRate0.121 BoostRounds1080 - LearningRate0.0815 BoostRounds2060	GPC_1	-0.0152175	0.00768734	6860	-1.97956	0.993033	Pearson
LearningRate0.121 BoostRounds1080 - LearningRate0.121 BoostRounds2060	GPC_1	0.00107766	0.00768734	6860	0.140187	1	Pearson
LearningRate0.121 BoostRounds1080 - LearningRate0.1605 BoostRounds2060	GPC_1	0.00537285	0.00768734	6860	0.698922	1	Pearson
LearningRate0.121 BoostRounds1080 - LearningRate0.2 BoostRounds2060	GPC_1	0.00494086	0.00768734	6860	0.642727	1	Pearson
LearningRate0.121 BoostRounds1080 - LearningRate0.0025 BoostRounds3040	GPC_1	-0.0556876	0.00768734	6860	-7.24407	3.0878e-10	Pearson
LearningRate0.121 BoostRounds1080 - LearningRate0.042 BoostRounds3040	GPC_1	-0.0182104	0.00768734	6860	-2.36888	0.916654	Pearson
LearningRate0.121 BoostRounds1080 - LearningRate0.0815 BoostRounds3040	GPC_1	-0.013666	0.00768734	6860	-1.77773	0.998972	Pearson
LearningRate0.121 BoostRounds1080 - LearningRate0.121 BoostRounds3040	GPC_1	0.00114982	0.00768734	6860	0.149573	1	Pearson
LearningRate0.121 BoostRounds1080 - LearningRate0.1605 BoostRounds3040	GPC_1	0.00521298	0.00768734	6860	0.678126	1	Pearson
LearningRate0.121 BoostRounds1080 - LearningRate0.2 BoostRounds3040	GPC_1	0.00500362	0.00768734	6860	0.650891	1	Pearson
LearningRate0.121 BoostRounds1080 - LearningRate0.0025 BoostRounds4020	GPC_1	-0.0542722	0.00768734	6860	-7.05994	1.15578e-09	Pearson
LearningRate0.121 BoostRounds1080 - LearningRate0.042 BoostRounds4020	GPC_1	-0.0169924	0.00768734	6860	-2.21045	0.964265	Pearson
LearningRate0.121 BoostRounds1080 - LearningRate0.0815 BoostRounds4020	GPC_1	-0.013296	0.00768734	6860	-1.7296	0.999398	Pearson
LearningRate0.121 BoostRounds1080 - LearningRate0.121 BoostRounds4020	GPC_1	0.0012372	0.00768734	6860	0.160941	1	Pearson
LearningRate0.121 BoostRounds1080 - LearningRate0.1605 BoostRounds4020	GPC_1	0.005216	0.00768734	6860	0.678519	1	Pearson
LearningRate0.121 BoostRounds1080 - LearningRate0.2 BoostRounds4020	GPC_1	0.00500327	0.00768734	6860	0.650845	1	Pearson
LearningRate0.121 BoostRounds1080 - LearningRate0.0025 BoostRounds5000	GPC_1	-0.0517922	0.00768734	6860	-6.73734	1.09637e-08	Pearson
LearningRate0.121 BoostRounds1080 - LearningRate0.042 BoostRounds5000	GPC_1	-0.0160666	0.00768734	6860	-2.09001	0.983737	Pearson
LearningRate0.121 BoostRounds1080 - LearningRate0.0815 BoostRounds5000	GPC_1	-0.0131738	0.00768734	6860	-1.7137	0.999499	Pearson
LearningRate0.121 BoostRounds1080 - LearningRate0.121 BoostRounds5000	GPC_1	0.00125203	0.00768734	6860	0.162869	1	Pearson
LearningRate0.121 BoostRounds1080 - LearningRate0.1605 BoostRounds5000	GPC_1	0.00520994	0.00768734	6860	0.67773	1	Pearson
LearningRate0.121 BoostRounds1080 - LearningRate0.2 BoostRounds5000	GPC_1	0.00500063	0.00768734	6860	0.650502	1	Pearson
LearningRate0.1605 BoostRounds1080 - LearningRate0.2 BoostRounds1080	GPC_1	0.000588689	0.00768734	6860	0.0765791	1	Pearson
LearningRate0.1605 BoostRounds1080 - LearningRate0.0025 BoostRounds2060	GPC_1	-0.059202	0.00768734	6860	-7.70123	1.44472e-11	Pearson
LearningRate0.1605 BoostRounds1080 - LearningRate0.042 BoostRounds2060	GPC_1	-0.0227371	0.00768734	6860	-2.95773	0.503416	Pearson
LearningRate0.1605 BoostRounds1080 - LearningRate0.0815 BoostRounds2060	GPC_1	-0.0191559	0.00768734	6860	-2.49188	0.858359	Pearson
LearningRate0.1605 BoostRounds1080 - LearningRate0.121 BoostRounds2060	GPC_1	-0.00286075	0.00768734	6860	-0.372138	1	Pearson
LearningRate0.1605 BoostRounds1080 - LearningRate0.1605 BoostRounds2060	GPC_1	0.00143444	0.00768734	6860	0.186598	1	Pearson
LearningRate0.1605 BoostRounds1080 - LearningRate0.2 BoostRounds2060	GPC_1	0.00100245	0.00768734	6860	0.130403	1	Pearson
LearningRate0.1605 BoostRounds1080 - LearningRate0.0025 BoostRounds3040	GPC_1	-0.059626	0.00768734	6860	-7.75639	1.11036e-11	Pearson
LearningRate0.1605 BoostRounds1080 - LearningRate0.042 BoostRounds3040	GPC_1	-0.0221488	0.00768734	6860	-2.88121	0.568518	Pearson
LearningRate0.1605 BoostRounds1080 - LearningRate0.0815 BoostRounds3040	GPC_1	-0.0176044	0.00768734	6860	-2.29005	0.943935	Pearson
LearningRate0.1605 BoostRounds1080 - LearningRate0.121 BoostRounds3040	GPC_1	-0.00278859	0.00768734	6860	-0.362752	1	Pearson
LearningRate0.1605 BoostRounds1080 - LearningRate0.1605 BoostRounds3040	GPC_1	0.00127457	0.00768734	6860	0.165801	1	Pearson
LearningRate0.1605 BoostRounds1080 - LearningRate0.2 BoostRounds3040	GPC_1	0.0010652	0.00768734	6860	0.138566	1	Pearson
LearningRate0.1605 BoostRounds1080 - LearningRate0.0025 BoostRounds4020	GPC_1	-0.0582106	0.00768734	6860	-7.57227	3.0893e-11	Pearson
LearningRate0.1605 BoostRounds1080 - LearningRate0.042 BoostRounds4020	GPC_1	-0.0209309	0.00768734	6860	-2.72277	0.700259	Pearson
LearningRate0.1605 BoostRounds1080 - LearningRate0.0815 BoostRounds4020	GPC_1	-0.0172344	0.00768734	6860	-2.24193	0.957029	Pearson
LearningRate0.1605 BoostRounds1080 - LearningRate0.121 BoostRounds4020	GPC_1	-0.00270121	0.00768734	6860	-0.351384	1	Pearson
LearningRate0.1605 BoostRounds1080 - LearningRate0.1605 BoostRounds4020	GPC_1	0.00127759	0.00768734	6860	0.166194	1	Pearson
LearningRate0.1605 BoostRounds1080 - LearningRate0.2 BoostRounds4020	GPC_1	0.00106486	0.00768734	6860	0.138521	1	Pearson
LearningRate0.1605 BoostRounds1080 - LearningRate0.0025 BoostRounds5000	GPC_1	-0.0557306	0.00768734	6860	-7.24967	2.96567e-10	Pearson
LearningRate0.1605 BoostRounds1080 - LearningRate0.042 BoostRounds5000	GPC_1	-0.020005	0.00768734	6860	-2.60233	0.789764	Pearson
LearningRate0.1605 BoostRounds1080 - LearningRate0.0815 BoostRounds5000	GPC_1	-0.0171122	0.00768734	6860	-2.22603	0.960809	Pearson
LearningRate0.1605 BoostRounds1080 - LearningRate0.121 BoostRounds5000	GPC_1	-0.00268638	0.00768734	6860	-0.349456	1	Pearson
LearningRate0.1605 BoostRounds1080 - LearningRate0.1605 BoostRounds5000	GPC_1	0.00127153	0.00768734	6860	0.165405	1	Pearson
LearningRate0.1605 BoostRounds1080 - LearningRate0.2 BoostRounds5000	GPC_1	0.00106222	0.00768734	6860	0.138178	1	Pearson
LearningRate0.2 BoostRounds1080 - LearningRate0.0025 BoostRounds2060	GPC_1	-0.0597906	0.00768734	6860	-7.77781	1.01683e-11	Pearson
LearningRate0.2 BoostRounds1080 - LearningRate0.042 BoostRounds2060	GPC_1	-0.0233258	0.00768734	6860	-3.03431	0.439689	Pearson
LearningRate0.2 BoostRounds1080 - LearningRate0.0815 BoostRounds2060	GPC_1	-0.0197446	0.00768734	6860	-2.56846	0.812337	Pearson
LearningRate0.2 BoostRounds1080 - LearningRate0.121 BoostRounds2060	GPC_1	-0.00344944	0.00768734	6860	-0.448717	1	Pearson
LearningRate0.2 BoostRounds1080 - LearningRate0.1605 BoostRounds2060	GPC_1	0.00084575	0.00768734	6860	0.110019	1	Pearson
LearningRate0.2 BoostRounds1080 - LearningRate0.2 BoostRounds2060	GPC_1	0.000413761	0.00768734	6860	0.0538237	1	Pearson
LearningRate0.2 BoostRounds1080 - LearningRate0.0025 BoostRounds3040	GPC_1	-0.0602147	0.00768734	6860	-7.83297	8.36831e-12	Pearson
LearningRate0.2 BoostRounds1080 - LearningRate0.042 BoostRounds3040	GPC_1	-0.0227375	0.00768734	6860	-2.95779	0.50337	Pearson
LearningRate0.2 BoostRounds1080 - LearningRate0.0815 BoostRounds3040	GPC_1	-0.0181931	0.00768734	6860	-2.36663	0.917539	Pearson
LearningRate0.2 BoostRounds1080 - LearningRate0.121 BoostRounds3040	GPC_1	-0.00337728	0.00768734	6860	-0.439331	1	Pearson
LearningRate0.2 BoostRounds1080 - LearningRate0.1605 BoostRounds3040	GPC_1	0.000685882	0.00768734	6860	0.0892224	1	Pearson
LearningRate0.2 BoostRounds1080 - LearningRate0.2 BoostRounds3040	GPC_1	0.000476515	0.00768734	6860	0.0619871	1	Pearson
LearningRate0.2 BoostRounds1080 - LearningRate0.0025 BoostRounds4020	GPC_1	-0.0587993	0.00768734	6860	-7.64885	1.92831e-11	Pearson
LearningRate0.2 BoostRounds1080 - LearningRate0.042 BoostRounds4020	GPC_1	-0.0215196	0.00768734	6860	-2.79935	0.63777	Pearson
LearningRate0.2 BoostRounds1080 - LearningRate0.0815 BoostRounds4020	GPC_1	-0.0178231	0.00768734	6860	-2.31851	0.934956	Pearson
LearningRate0.2 BoostRounds1080 - LearningRate0.121 BoostRounds4020	GPC_1	-0.0032899	0.00768734	6860	-0.427963	1	Pearson
LearningRate0.2 BoostRounds1080 - LearningRate0.1605 BoostRounds4020	GPC_1	0.000688904	0.00768734	6860	0.0896154	1	Pearson
LearningRate0.2 BoostRounds1080 - LearningRate0.2 BoostRounds4020	GPC_1	0.000476167	0.00768734	6860	0.0619418	1	Pearson
LearningRate0.2 BoostRounds1080 - LearningRate0.0025 BoostRounds5000	GPC_1	-0.0563193	0.00768734	6860	-7.32624	1.70821e-10	Pearson
LearningRate0.2 BoostRounds1080 - LearningRate0.042 BoostRounds5000	GPC_1	-0.0205937	0.00768734	6860	-2.67891	0.734337	Pearson
LearningRate0.2 BoostRounds1080 - LearningRate0.0815 BoostRounds5000	GPC_1	-0.0177009	0.00768734	6860	-2.30261	0.940091	Pearson
LearningRate0.2 BoostRounds1080 - LearningRate0.121 BoostRounds5000	GPC_1	-0.00327507	0.00768734	6860	-0.426035	1	Pearson
LearningRate0.2 BoostRounds1080 - LearningRate0.1605 BoostRounds5000	GPC_1	0.000682836	0.00768734	6860	0.0888261	1	Pearson
LearningRate0.2 BoostRounds1080 - LearningRate0.2 BoostRounds5000	GPC_1	0.000473529	0.00768734	6860	0.0615986	1	Pearson
LearningRate0.0025 BoostRounds2060 - LearningRate0.042 BoostRounds2060	GPC_1	0.0364649	0.00768734	6860	4.7435	0.00119625	Pearson
LearningRate0.0025 BoostRounds2060 - LearningRate0.0815 BoostRounds2060	GPC_1	0.040046	0.00768734	6860	5.20935	0.000116192	Pearson
LearningRate0.0025 BoostRounds2060 - LearningRate0.121 BoostRounds2060	GPC_1	0.0563412	0.00768734	6860	7.32909	1.67357e-10	Pearson
LearningRate0.0025 BoostRounds2060 - LearningRate0.1605 BoostRounds2060	GPC_1	0.0606364	0.00768734	6860	7.88783	7.22322e-12	Pearson
LearningRate0.0025 BoostRounds2060 - LearningRate0.2 BoostRounds2060	GPC_1	0.0602044	0.00768734	6860	7.83163	8.4065e-12	Pearson
LearningRate0.0025 BoostRounds2060 - LearningRate0.0025 BoostRounds3040	GPC_1	-0.000424028	0.00768734	6860	-0.0551592	1	Pearson
LearningRate0.0025 BoostRounds2060 - LearningRate0.042 BoostRounds3040	GPC_1	0.0370531	0.00768734	6860	4.82002	0.000829948	Pearson
LearningRate0.0025 BoostRounds2060 - LearningRate0.0815 BoostRounds3040	GPC_1	0.0415975	0.00768734	6860	5.41118	3.92186e-05	Pearson
LearningRate0.0025 BoostRounds2060 - LearningRate0.121 BoostRounds3040	GPC_1	0.0564134	0.00768734	6860	7.33848	1.56439e-10	Pearson
LearningRate0.0025 BoostRounds2060 - LearningRate0.1605 BoostRounds3040	GPC_1	0.0604765	0.00768734	6860	7.86703	7.63045e-12	Pearson
LearningRate0.0025 BoostRounds2060 - LearningRate0.2 BoostRounds3040	GPC_1	0.0602672	0.00768734	6860	7.8398	8.2e-12	Pearson
LearningRate0.0025 BoostRounds2060 - LearningRate0.0025 BoostRounds4020	GPC_1	0.000991389	0.00768734	6860	0.128964	1	Pearson
LearningRate0.0025 BoostRounds2060 - LearningRate0.042 BoostRounds4020	GPC_1	0.0382711	0.00768734	6860	4.97846	0.000380815	Pearson
[truncated: 12,233 more rows]

## Sheet: ANOVA 3-way
THREE-WAY ANOVA : WITH THREE WAY INTERACTION LMM (performance): Value ~Trait * LearningRate * BoostRounds + (1|Trait:Subset) + (1|Trait:Subset:Iteration) LMM (stability): Value ~Trait * LearningRate * BoostRounds + (1|Trait:Subset)
[truncated: 36 more rows]

[truncated: 4 more sheets: Trait Specific Friedman Stab., ANOVA Trait Overall 2-way, ALL ANOVA, ANOVA Trait Specific 2-way]
