# Supplementary material for: Multi-metric evaluation and parametric optimization of stochastic gradient boosting machines for genomic prediction and selection in wheat (Triticum aestivum) breeding
Source: G3 (Bethesda). 2026 May 23;16(7):jkag127. doi: 10.1093/g3journal/jkag127 (PMC13334169; doi:10.1093/g3journal/jkag127)
Supplement: jkag127_Supplementary_Data [file jkag127_supplementary_data.zip › File_S4_G3-2026-406682.xlsx]

## Sheet: Grain Yield
X	ParameterLabel	Phenotype	Subset	Iteration	LearningRate	BoostRounds	Metric	Value
1	GBM_Model_1_eta_0.0025_ntrees_100	GY_1	1	1	0.0025	100	Spearman	0.0177181
2	GBM_Model_1_eta_0.0025_ntrees_100	GY_1	1	2	0.0025	100	Spearman	0.016271
3	GBM_Model_1_eta_0.0025_ntrees_100	GY_1	1	3	0.0025	100	Spearman	-0.0207917
4	GBM_Model_1_eta_0.0025_ntrees_100	GY_1	1	4	0.0025	100	Spearman	0.0542613
5	GBM_Model_1_eta_0.0025_ntrees_100	GY_1	1	5	0.0025	100	Spearman	-0.0155474
6	GBM_Model_1_eta_0.0025_ntrees_100	GY_1	1	6	0.0025	100	Spearman	-0.00342612
7	GBM_Model_1_eta_0.0025_ntrees_100	GY_1	1	7	0.0025	100	Spearman	0.00055659
8	GBM_Model_1_eta_0.0025_ntrees_100	GY_1	1	8	0.0025	100	Spearman	-0.0680647
9	GBM_Model_1_eta_0.0025_ntrees_100	GY_1	1	9	0.0025	100	Spearman	0.077434
10	GBM_Model_1_eta_0.0025_ntrees_100	GY_1	1	10	0.0025	100	Spearman	0.00685224
11	GBM_Model_1_eta_0.0025_ntrees_100	GY_1	2	1	0.0025	100	Spearman	-0.118943
12	GBM_Model_1_eta_0.0025_ntrees_100	GY_1	2	2	0.0025	100	Spearman	-0.0823196
13	GBM_Model_1_eta_0.0025_ntrees_100	GY_1	2	3	0.0025	100	Spearman	-0.0269451
14	GBM_Model_1_eta_0.0025_ntrees_100	GY_1	2	4	0.0025	100	Spearman	-0.081862
15	GBM_Model_1_eta_0.0025_ntrees_100	GY_1	2	5	0.0025	100	Spearman	-0.0254671
16	GBM_Model_1_eta_0.0025_ntrees_100	GY_1	2	6	0.0025	100	Spearman	-0.0904087
17	GBM_Model_1_eta_0.0025_ntrees_100	GY_1	2	7	0.0025	100	Spearman	-0.0729256
18	GBM_Model_1_eta_0.0025_ntrees_100	GY_1	2	8	0.0025	100	Spearman	-0.0685038
19	GBM_Model_1_eta_0.0025_ntrees_100	GY_1	2	9	0.0025	100	Spearman	-0.0741934
20	GBM_Model_1_eta_0.0025_ntrees_100	GY_1	2	10	0.0025	100	Spearman	-0.0684482
21	GBM_Model_1_eta_0.0025_ntrees_100	GY_1	3	1	0.0025	100	Spearman	0.150162
22	GBM_Model_1_eta_0.0025_ntrees_100	GY_1	3	2	0.0025	100	Spearman	0.229414
23	GBM_Model_1_eta_0.0025_ntrees_100	GY_1	3	3	0.0025	100	Spearman	0.214782
24	GBM_Model_1_eta_0.0025_ntrees_100	GY_1	3	4	0.0025	100	Spearman	0.181603
25	GBM_Model_1_eta_0.0025_ntrees_100	GY_1	3	5	0.0025	100	Spearman	0.112678
26	GBM_Model_1_eta_0.0025_ntrees_100	GY_1	3	6	0.0025	100	Spearman	0.182394
27	GBM_Model_1_eta_0.0025_ntrees_100	GY_1	3	7	0.0025	100	Spearman	0.211708
28	GBM_Model_1_eta_0.0025_ntrees_100	GY_1	3	8	0.0025	100	Spearman	0.154602
29	GBM_Model_1_eta_0.0025_ntrees_100	GY_1	3	9	0.0025	100	Spearman	0.161974
30	GBM_Model_1_eta_0.0025_ntrees_100	GY_1	3	10	0.0025	100	Spearman	0.145431
31	GBM_Model_1_eta_0.0025_ntrees_100	GY_1	4	1	0.0025	100	Spearman	0.114255
32	GBM_Model_1_eta_0.0025_ntrees_100	GY_1	4	2	0.0025	100	Spearman	0.160835
33	GBM_Model_1_eta_0.0025_ntrees_100	GY_1	4	3	0.0025	100	Spearman	0.140947
34	GBM_Model_1_eta_0.0025_ntrees_100	GY_1	4	4	0.0025	100	Spearman	0.0924926
35	GBM_Model_1_eta_0.0025_ntrees_100	GY_1	4	5	0.0025	100	Spearman	0.157873
36	GBM_Model_1_eta_0.0025_ntrees_100	GY_1	4	6	0.0025	100	Spearman	0.13185
37	GBM_Model_1_eta_0.0025_ntrees_100	GY_1	4	7	0.0025	100	Spearman	0.155282
38	GBM_Model_1_eta_0.0025_ntrees_100	GY_1	4	8	0.0025	100	Spearman	0.0752136
39	GBM_Model_1_eta_0.0025_ntrees_100	GY_1	4	9	0.0025	100	Spearman	0.205696
40	GBM_Model_1_eta_0.0025_ntrees_100	GY_1	4	10	0.0025	100	Spearman	0.165641
41	GBM_Model_1_eta_0.0025_ntrees_100	GY_1	5	1	0.0025	100	Spearman	0.182797
42	GBM_Model_1_eta_0.0025_ntrees_100	GY_1	5	2	0.0025	100	Spearman	0.126414
43	GBM_Model_1_eta_0.0025_ntrees_100	GY_1	5	3	0.0025	100	Spearman	0.0753996
44	GBM_Model_1_eta_0.0025_ntrees_100	GY_1	5	4	0.0025	100	Spearman	0.192265
45	GBM_Model_1_eta_0.0025_ntrees_100	GY_1	5	5	0.0025	100	Spearman	0.131609
46	GBM_Model_1_eta_0.0025_ntrees_100	GY_1	5	6	0.0025	100	Spearman	0.143829
47	GBM_Model_1_eta_0.0025_ntrees_100	GY_1	5	7	0.0025	100	Spearman	0.0946824
48	GBM_Model_1_eta_0.0025_ntrees_100	GY_1	5	8	0.0025	100	Spearman	0.156612
49	GBM_Model_1_eta_0.0025_ntrees_100	GY_1	5	9	0.0025	100	Spearman	0.11253
50	GBM_Model_1_eta_0.0025_ntrees_100	GY_1	5	10	0.0025	100	Spearman	0.0889742
51	GBM_Model_1_eta_0.0025_ntrees_100	GY_1	1	1	0.0025	100	Pearson	-0.00769894
52	GBM_Model_1_eta_0.0025_ntrees_100	GY_1	1	2	0.0025	100	Pearson	-0.00606251
53	GBM_Model_1_eta_0.0025_ntrees_100	GY_1	1	3	0.0025	100	Pearson	-0.013303
54	GBM_Model_1_eta_0.0025_ntrees_100	GY_1	1	4	0.0025	100	Pearson	0.00712287
55	GBM_Model_1_eta_0.0025_ntrees_100	GY_1	1	5	0.0025	100	Pearson	-0.0145754
56	GBM_Model_1_eta_0.0025_ntrees_100	GY_1	1	6	0.0025	100	Pearson	-0.0123891
57	GBM_Model_1_eta_0.0025_ntrees_100	GY_1	1	7	0.0025	100	Pearson	-0.0107962
58	GBM_Model_1_eta_0.0025_ntrees_100	GY_1	1	8	0.0025	100	Pearson	-0.0139837
59	GBM_Model_1_eta_0.0025_ntrees_100	GY_1	1	9	0.0025	100	Pearson	0.0290193
60	GBM_Model_1_eta_0.0025_ntrees_100	GY_1	1	10	0.0025	100	Pearson	0.000263934
61	GBM_Model_1_eta_0.0025_ntrees_100	GY_1	2	1	0.0025	100	Pearson	0.06989
62	GBM_Model_1_eta_0.0025_ntrees_100	GY_1	2	2	0.0025	100	Pearson	0.0728052
63	GBM_Model_1_eta_0.0025_ntrees_100	GY_1	2	3	0.0025	100	Pearson	0.103918
64	GBM_Model_1_eta_0.0025_ntrees_100	GY_1	2	4	0.0025	100	Pearson	0.0621335
65	GBM_Model_1_eta_0.0025_ntrees_100	GY_1	2	5	0.0025	100	Pearson	0.111724
66	GBM_Model_1_eta_0.0025_ntrees_100	GY_1	2	6	0.0025	100	Pearson	0.0540856
67	GBM_Model_1_eta_0.0025_ntrees_100	GY_1	2	7	0.0025	100	Pearson	0.0781689
68	GBM_Model_1_eta_0.0025_ntrees_100	GY_1	2	8	0.0025	100	Pearson	0.0894748
69	GBM_Model_1_eta_0.0025_ntrees_100	GY_1	2	9	0.0025	100	Pearson	0.078849
70	GBM_Model_1_eta_0.0025_ntrees_100	GY_1	2	10	0.0025	100	Pearson	0.086814
71	GBM_Model_1_eta_0.0025_ntrees_100	GY_1	3	1	0.0025	100	Pearson	0.196108
72	GBM_Model_1_eta_0.0025_ntrees_100	GY_1	3	2	0.0025	100	Pearson	0.242951
73	GBM_Model_1_eta_0.0025_ntrees_100	GY_1	3	3	0.0025	100	Pearson	0.230674
74	GBM_Model_1_eta_0.0025_ntrees_100	GY_1	3	4	0.0025	100	Pearson	0.220609
75	GBM_Model_1_eta_0.0025_ntrees_100	GY_1	3	5	0.0025	100	Pearson	0.190398
76	GBM_Model_1_eta_0.0025_ntrees_100	GY_1	3	6	0.0025	100	Pearson	0.208549
77	GBM_Model_1_eta_0.0025_ntrees_100	GY_1	3	7	0.0025	100	Pearson	0.24629
78	GBM_Model_1_eta_0.0025_ntrees_100	GY_1	3	8	0.0025	100	Pearson	0.207398
79	GBM_Model_1_eta_0.0025_ntrees_100	GY_1	3	9	0.0025	100	Pearson	0.219947
80	GBM_Model_1_eta_0.0025_ntrees_100	GY_1	3	10	0.0025	100	Pearson	0.192009
81	GBM_Model_1_eta_0.0025_ntrees_100	GY_1	4	1	0.0025	100	Pearson	0.150638
82	GBM_Model_1_eta_0.0025_ntrees_100	GY_1	4	2	0.0025	100	Pearson	0.163663
83	GBM_Model_1_eta_0.0025_ntrees_100	GY_1	4	3	0.0025	100	Pearson	0.156044
84	GBM_Model_1_eta_0.0025_ntrees_100	GY_1	4	4	0.0025	100	Pearson	0.123713
85	GBM_Model_1_eta_0.0025_ntrees_100	GY_1	4	5	0.0025	100	Pearson	0.154987
86	GBM_Model_1_eta_0.0025_ntrees_100	GY_1	4	6	0.0025	100	Pearson	0.164549
87	GBM_Model_1_eta_0.0025_ntrees_100	GY_1	4	7	0.0025	100	Pearson	0.162726
88	GBM_Model_1_eta_0.0025_ntrees_100	GY_1	4	8	0.0025	100	Pearson	0.138729
89	GBM_Model_1_eta_0.0025_ntrees_100	GY_1	4	9	0.0025	100	Pearson	0.17593
90	GBM_Model_1_eta_0.0025_ntrees_100	GY_1	4	10	0.0025	100	Pearson	0.166145
91	GBM_Model_1_eta_0.0025_ntrees_100	GY_1	5	1	0.0025	100	Pearson	0.132304
92	GBM_Model_1_eta_0.0025_ntrees_100	GY_1	5	2	0.0025	100	Pearson	0.121411
93	GBM_Model_1_eta_0.0025_ntrees_100	GY_1	5	3	0.0025	100	Pearson	0.107147
94	GBM_Model_1_eta_0.0025_ntrees_100	GY_1	5	4	0.0025	100	Pearson	0.13884
95	GBM_Model_1_eta_0.0025_ntrees_100	GY_1	5	5	0.0025	100	Pearson	0.117542
96	GBM_Model_1_eta_0.0025_ntrees_100	GY_1	5	6	0.0025	100	Pearson	0.116256
97	GBM_Model_1_eta_0.0025_ntrees_100	GY_1	5	7	0.0025	100	Pearson	0.108339
98	GBM_Model_1_eta_0.0025_ntrees_100	GY_1	5	8	0.0025	100	Pearson	0.129466
99	GBM_Model_1_eta_0.0025_ntrees_100	GY_1	5	9	0.0025	100	Pearson	0.122669
100	GBM_Model_1_eta_0.0025_ntrees_100	GY_1	5	10	0.0025	100	Pearson	0.106419
101	GBM_Model_1_eta_0.0025_ntrees_100	GY_1	1	1	0.0025	100	R_squared	-0.136007
102	GBM_Model_1_eta_0.0025_ntrees_100	GY_1	1	2	0.0025	100	R_squared	-0.134256
103	GBM_Model_1_eta_0.0025_ntrees_100	GY_1	1	3	0.0025	100	R_squared	-0.134582
104	GBM_Model_1_eta_0.0025_ntrees_100	GY_1	1	4	0.0025	100	R_squared	-0.133031
105	GBM_Model_1_eta_0.0025_ntrees_100	GY_1	1	5	0.0025	100	R_squared	-0.134066
106	GBM_Model_1_eta_0.0025_ntrees_100	GY_1	1	6	0.0025	100	R_squared	-0.136105
107	GBM_Model_1_eta_0.0025_ntrees_100	GY_1	1	7	0.0025	100	R_squared	-0.13523
108	GBM_Model_1_eta_0.0025_ntrees_100	GY_1	1	8	0.0025	100	R_squared	-0.133435
109	GBM_Model_1_eta_0.0025_ntrees_100	GY_1	1	9	0.0025	100	R_squared	-0.132104
110	GBM_Model_1_eta_0.0025_ntrees_100	GY_1	1	10	0.0025	100	R_squared	-0.134445
111	GBM_Model_1_eta_0.0025_ntrees_100	GY_1	2	1	0.0025	100	R_squared	-0.127524
112	GBM_Model_1_eta_0.0025_ntrees_100	GY_1	2	2	0.0025	100	R_squared	-0.126362
113	GBM_Model_1_eta_0.0025_ntrees_100	GY_1	2	3	0.0025	100	R_squared	-0.125966
114	GBM_Model_1_eta_0.0025_ntrees_100	GY_1	2	4	0.0025	100	R_squared	-0.126232
115	GBM_Model_1_eta_0.0025_ntrees_100	GY_1	2	5	0.0025	100	R_squared	-0.125049
116	GBM_Model_1_eta_0.0025_ntrees_100	GY_1	2	6	0.0025	100	R_squared	-0.127419
117	GBM_Model_1_eta_0.0025_ntrees_100	GY_1	2	7	0.0025	100	R_squared	-0.125979
118	GBM_Model_1_eta_0.0025_ntrees_100	GY_1	2	8	0.0025	100	R_squared	-0.125452
119	GBM_Model_1_eta_0.0025_ntrees_100	GY_1	2	9	0.0025	100	R_squared	-0.125354
120	GBM_Model_1_eta_0.0025_ntrees_100	GY_1	2	10	0.0025	100	R_squared	-0.124977
121	GBM_Model_1_eta_0.0025_ntrees_100	GY_1	3	1	0.0025	100	R_squared	-0.0539864
122	GBM_Model_1_eta_0.0025_ntrees_100	GY_1	3	2	0.0025	100	R_squared	-0.0512318
123	GBM_Model_1_eta_0.0025_ntrees_100	GY_1	3	3	0.0025	100	R_squared	-0.0524241
124	GBM_Model_1_eta_0.0025_ntrees_100	GY_1	3	4	0.0025	100	R_squared	-0.0528748
125	GBM_Model_1_eta_0.0025_ntrees_100	GY_1	3	5	0.0025	100	R_squared	-0.0537847
126	GBM_Model_1_eta_0.0025_ntrees_100	GY_1	3	6	0.0025	100	R_squared	-0.0532354
127	GBM_Model_1_eta_0.0025_ntrees_100	GY_1	3	7	0.0025	100	R_squared	-0.0520299
128	GBM_Model_1_eta_0.0025_ntrees_100	GY_1	3	8	0.0025	100	R_squared	-0.052699
129	GBM_Model_1_eta_0.0025_ntrees_100	GY_1	3	9	0.0025	100	R_squared	-0.0532503
130	GBM_Model_1_eta_0.0025_ntrees_100	GY_1	3	10	0.0025	100	R_squared	-0.0541319
131	GBM_Model_1_eta_0.0025_ntrees_100	GY_1	4	1	0.0025	100	R_squared	-0.00370256
132	GBM_Model_1_eta_0.0025_ntrees_100	GY_1	4	2	0.0025	100	R_squared	-0.000996544
133	GBM_Model_1_eta_0.0025_ntrees_100	GY_1	4	3	0.0025	100	R_squared	-0.00237542
134	GBM_Model_1_eta_0.0025_ntrees_100	GY_1	4	4	0.0025	100	R_squared	-0.00489151
135	GBM_Model_1_eta_0.0025_ntrees_100	GY_1	4	5	0.0025	100	R_squared	-0.00266567
136	GBM_Model_1_eta_0.0025_ntrees_100	GY_1	4	6	0.0025	100	R_squared	-0.00174674
137	GBM_Model_1_eta_0.0025_ntrees_100	GY_1	4	7	0.0025	100	R_squared	-0.00315568
138	GBM_Model_1_eta_0.0025_ntrees_100	GY_1	4	8	0.0025	100	R_squared	-0.00377148
139	GBM_Model_1_eta_0.0025_ntrees_100	GY_1	4	9	0.0025	100	R_squared	-5.36232e-05
140	GBM_Model_1_eta_0.0025_ntrees_100	GY_1	4	10	0.0025	100	R_squared	-0.00165976
141	GBM_Model_1_eta_0.0025_ntrees_100	GY_1	5	1	0.0025	100	R_squared	-0.0264909
142	GBM_Model_1_eta_0.0025_ntrees_100	GY_1	5	2	0.0025	100	R_squared	-0.0268319
143	GBM_Model_1_eta_0.0025_ntrees_100	GY_1	5	3	0.0025	100	R_squared	-0.0271535
144	GBM_Model_1_eta_0.0025_ntrees_100	GY_1	5	4	0.0025	100	R_squared	-0.0255842
145	GBM_Model_1_eta_0.0025_ntrees_100	GY_1	5	5	0.0025	100	R_squared	-0.0272954
146	GBM_Model_1_eta_0.0025_ntrees_100	GY_1	5	6	0.0025	100	R_squared	-0.0263232
147	GBM_Model_1_eta_0.0025_ntrees_100	GY_1	5	7	0.0025	100	R_squared	-0.027463
148	GBM_Model_1_eta_0.0025_ntrees_100	GY_1	5	8	0.0025	100	R_squared	-0.025514
149	GBM_Model_1_eta_0.0025_ntrees_100	GY_1	5	9	0.0025	100	R_squared	-0.0272064
150	GBM_Model_1_eta_0.0025_ntrees_100	GY_1	5	10	0.0025	100	R_squared	-0.0272258
151	GBM_Model_1_eta_0.0025_ntrees_100	GY_1	1	1	0.0025	100	MSE	0.565588
152	GBM_Model_1_eta_0.0025_ntrees_100	GY_1	1	2	0.0025	100	MSE	0.564716
153	GBM_Model_1_eta_0.0025_ntrees_100	GY_1	1	3	0.0025	100	MSE	0.564878
154	GBM_Model_1_eta_0.0025_ntrees_100	GY_1	1	4	0.0025	100	MSE	0.564107
155	GBM_Model_1_eta_0.0025_ntrees_100	GY_1	1	5	0.0025	100	MSE	0.564622
156	GBM_Model_1_eta_0.0025_ntrees_100	GY_1	1	6	0.0025	100	MSE	0.565637
157	GBM_Model_1_eta_0.0025_ntrees_100	GY_1	1	7	0.0025	100	MSE	0.565201
158	GBM_Model_1_eta_0.0025_ntrees_100	GY_1	1	8	0.0025	100	MSE	0.564307
159	GBM_Model_1_eta_0.0025_ntrees_100	GY_1	1	9	0.0025	100	MSE	0.563645
160	GBM_Model_1_eta_0.0025_ntrees_100	GY_1	1	10	0.0025	100	MSE	0.56481
161	GBM_Model_1_eta_0.0025_ntrees_100	GY_1	2	1	0.0025	100	MSE	0.563087
162	GBM_Model_1_eta_0.0025_ntrees_100	GY_1	2	2	0.0025	100	MSE	0.562506
163	GBM_Model_1_eta_0.0025_ntrees_100	GY_1	2	3	0.0025	100	MSE	0.562309
164	GBM_Model_1_eta_0.0025_ntrees_100	GY_1	2	4	0.0025	100	MSE	0.562441
165	GBM_Model_1_eta_0.0025_ntrees_100	GY_1	2	5	0.0025	100	MSE	0.561851
166	GBM_Model_1_eta_0.0025_ntrees_100	GY_1	2	6	0.0025	100	MSE	0.563034
167	GBM_Model_1_eta_0.0025_ntrees_100	GY_1	2	7	0.0025	100	MSE	0.562315
168	GBM_Model_1_eta_0.0025_ntrees_100	GY_1	2	8	0.0025	100	MSE	0.562052
169	GBM_Model_1_eta_0.0025_ntrees_100	GY_1	2	9	0.0025	100	MSE	0.562003
170	GBM_Model_1_eta_0.0025_ntrees_100	GY_1	2	10	0.0025	100	MSE	0.561815
171	GBM_Model_1_eta_0.0025_ntrees_100	GY_1	3	1	0.0025	100	MSE	0.534128
172	GBM_Model_1_eta_0.0025_ntrees_100	GY_1	3	2	0.0025	100	MSE	0.532732
173	GBM_Model_1_eta_0.0025_ntrees_100	GY_1	3	3	0.0025	100	MSE	0.533336
174	GBM_Model_1_eta_0.0025_ntrees_100	GY_1	3	4	0.0025	100	MSE	0.533564
175	GBM_Model_1_eta_0.0025_ntrees_100	GY_1	3	5	0.0025	100	MSE	0.534025
176	GBM_Model_1_eta_0.0025_ntrees_100	GY_1	3	6	0.0025	100	MSE	0.533747
177	GBM_Model_1_eta_0.0025_ntrees_100	GY_1	3	7	0.0025	100	MSE	0.533136
178	GBM_Model_1_eta_0.0025_ntrees_100	GY_1	3	8	0.0025	100	MSE	0.533475
179	GBM_Model_1_eta_0.0025_ntrees_100	GY_1	3	9	0.0025	100	MSE	0.533755
180	GBM_Model_1_eta_0.0025_ntrees_100	GY_1	3	10	0.0025	100	MSE	0.534201
181	GBM_Model_1_eta_0.0025_ntrees_100	GY_1	4	1	0.0025	100	MSE	0.415945
182	GBM_Model_1_eta_0.0025_ntrees_100	GY_1	4	2	0.0025	100	MSE	0.414824
183	GBM_Model_1_eta_0.0025_ntrees_100	GY_1	4	3	0.0025	100	MSE	0.415395
184	GBM_Model_1_eta_0.0025_ntrees_100	GY_1	4	4	0.0025	100	MSE	0.416438
185	GBM_Model_1_eta_0.0025_ntrees_100	GY_1	4	5	0.0025	100	MSE	0.415515
186	GBM_Model_1_eta_0.0025_ntrees_100	GY_1	4	6	0.0025	100	MSE	0.415135
187	GBM_Model_1_eta_0.0025_ntrees_100	GY_1	4	7	0.0025	100	MSE	0.415719
188	GBM_Model_1_eta_0.0025_ntrees_100	GY_1	4	8	0.0025	100	MSE	0.415974
189	GBM_Model_1_eta_0.0025_ntrees_100	GY_1	4	9	0.0025	100	MSE	0.414433
190	GBM_Model_1_eta_0.0025_ntrees_100	GY_1	4	10	0.0025	100	MSE	0.415099
191	GBM_Model_1_eta_0.0025_ntrees_100	GY_1	5	1	0.0025	100	MSE	0.442272
192	GBM_Model_1_eta_0.0025_ntrees_100	GY_1	5	2	0.0025	100	MSE	0.442419
193	GBM_Model_1_eta_0.0025_ntrees_100	GY_1	5	3	0.0025	100	MSE	0.442557
194	GBM_Model_1_eta_0.0025_ntrees_100	GY_1	5	4	0.0025	100	MSE	0.441881
195	GBM_Model_1_eta_0.0025_ntrees_100	GY_1	5	5	0.0025	100	MSE	0.442619
196	GBM_Model_1_eta_0.0025_ntrees_100	GY_1	5	6	0.0025	100	MSE	0.4422
197	GBM_Model_1_eta_0.0025_ntrees_100	GY_1	5	7	0.0025	100	MSE	0.442691
198	GBM_Model_1_eta_0.0025_ntrees_100	GY_1	5	8	0.0025	100	MSE	0.441851
199	GBM_Model_1_eta_0.0025_ntrees_100	GY_1	5	9	0.0025	100	MSE	0.44258
200	GBM_Model_1_eta_0.0025_ntrees_100	GY_1	5	10	0.0025	100	MSE	0.442589
201	GBM_Model_1_eta_0.0025_ntrees_100	GY_1	1	1	0.0025	100	Sensitivity	0
202	GBM_Model_1_eta_0.0025_ntrees_100	GY_1	1	1	0.0025	100	Specificity	1
203	GBM_Model_1_eta_0.0025_ntrees_100	GY_1	1	1	0.0025	100	AUC	0.532432
204	GBM_Model_1_eta_0.0025_ntrees_100	GY_1	1	2	0.0025	100	Sensitivity	0
205	GBM_Model_1_eta_0.0025_ntrees_100	GY_1	1	2	0.0025	100	Specificity	1
206	GBM_Model_1_eta_0.0025_ntrees_100	GY_1	1	2	0.0025	100	AUC	0.558378
207	GBM_Model_1_eta_0.0025_ntrees_100	GY_1	1	3	0.0025	100	Sensitivity	0
208	GBM_Model_1_eta_0.0025_ntrees_100	GY_1	1	3	0.0025	100	Specificity	1
209	GBM_Model_1_eta_0.0025_ntrees_100	GY_1	1	3	0.0025	100	AUC	0.514054
210	GBM_Model_1_eta_0.0025_ntrees_100	GY_1	1	4	0.0025	100	Sensitivity	0
211	GBM_Model_1_eta_0.0025_ntrees_100	GY_1	1	4	0.0025	100	Specificity	1
212	GBM_Model_1_eta_0.0025_ntrees_100	GY_1	1	4	0.0025	100	AUC	0.566486
213	GBM_Model_1_eta_0.0025_ntrees_100	GY_1	1	5	0.0025	100	Sensitivity	0
214	GBM_Model_1_eta_0.0025_ntrees_100	GY_1	1	5	0.0025	100	Specificity	1
215	GBM_Model_1_eta_0.0025_ntrees_100	GY_1	1	5	0.0025	100	AUC	0.511892
216	GBM_Model_1_eta_0.0025_ntrees_100	GY_1	1	6	0.0025	100	Sensitivity	0
217	GBM_Model_1_eta_0.0025_ntrees_100	GY_1	1	6	0.0025	100	Specificity	1
218	GBM_Model_1_eta_0.0025_ntrees_100	GY_1	1	6	0.0025	100	AUC	0.505946
219	GBM_Model_1_eta_0.0025_ntrees_100	GY_1	1	7	0.0025	100	Sensitivity	0
220	GBM_Model_1_eta_0.0025_ntrees_100	GY_1	1	7	0.0025	100	Specificity	1
221	GBM_Model_1_eta_0.0025_ntrees_100	GY_1	1	7	0.0025	100	AUC	0.515676
222	GBM_Model_1_eta_0.0025_ntrees_100	GY_1	1	8	0.0025	100	Sensitivity	0
223	GBM_Model_1_eta_0.0025_ntrees_100	GY_1	1	8	0.0025	100	Specificity	1
224	GBM_Model_1_eta_0.0025_ntrees_100	GY_1	1	8	0.0025	100	AUC	0.491351
225	GBM_Model_1_eta_0.0025_ntrees_100	GY_1	1	9	0.0025	100	Sensitivity	0
226	GBM_Model_1_eta_0.0025_ntrees_100	GY_1	1	9	0.0025	100	Specificity	1
227	GBM_Model_1_eta_0.0025_ntrees_100	GY_1	1	9	0.0025	100	AUC	0.564865
228	GBM_Model_1_eta_0.0025_ntrees_100	GY_1	1	10	0.0025	100	Sensitivity	0
229	GBM_Model_1_eta_0.0025_ntrees_100	GY_1	1	10	0.0025	100	Specificity	1
230	GBM_Model_1_eta_0.0025_ntrees_100	GY_1	1	10	0.0025	100	AUC	0.558378
231	GBM_Model_1_eta_0.0025_ntrees_100	GY_1	2	1	0.0025	100	Sensitivity	0
232	GBM_Model_1_eta_0.0025_ntrees_100	GY_1	2	1	0.0025	100	Specificity	1
233	GBM_Model_1_eta_0.0025_ntrees_100	GY_1	2	1	0.0025	100	AUC	0.480541
234	GBM_Model_1_eta_0.0025_ntrees_100	GY_1	2	2	0.0025	100	Sensitivity	0
235	GBM_Model_1_eta_0.0025_ntrees_100	GY_1	2	2	0.0025	100	Specificity	1
236	GBM_Model_1_eta_0.0025_ntrees_100	GY_1	2	2	0.0025	100	AUC	0.479459
237	GBM_Model_1_eta_0.0025_ntrees_100	GY_1	2	3	0.0025	100	Sensitivity	0
238	GBM_Model_1_eta_0.0025_ntrees_100	GY_1	2	3	0.0025	100	Specificity	1
239	GBM_Model_1_eta_0.0025_ntrees_100	GY_1	2	3	0.0025	100	AUC	0.53027
240	GBM_Model_1_eta_0.0025_ntrees_100	GY_1	2	4	0.0025	100	Sensitivity	0
241	GBM_Model_1_eta_0.0025_ntrees_100	GY_1	2	4	0.0025	100	Specificity	1
242	GBM_Model_1_eta_0.0025_ntrees_100	GY_1	2	4	0.0025	100	AUC	0.46973
243	GBM_Model_1_eta_0.0025_ntrees_100	GY_1	2	5	0.0025	100	Sensitivity	0
244	GBM_Model_1_eta_0.0025_ntrees_100	GY_1	2	5	0.0025	100	Specificity	1
245	GBM_Model_1_eta_0.0025_ntrees_100	GY_1	2	5	0.0025	100	AUC	0.516216
246	GBM_Model_1_eta_0.0025_ntrees_100	GY_1	2	6	0.0025	100	Sensitivity	0
247	GBM_Model_1_eta_0.0025_ntrees_100	GY_1	2	6	0.0025	100	Specificity	1
248	GBM_Model_1_eta_0.0025_ntrees_100	GY_1	2	6	0.0025	100	AUC	0.466486
249	GBM_Model_1_eta_0.0025_ntrees_100	GY_1	2	7	0.0025	100	Sensitivity	0
250	GBM_Model_1_eta_0.0025_ntrees_100	GY_1	2	7	0.0025	100	Specificity	1
251	GBM_Model_1_eta_0.0025_ntrees_100	GY_1	2	7	0.0025	100	AUC	0.492432
252	GBM_Model_1_eta_0.0025_ntrees_100	GY_1	2	8	0.0025	100	Sensitivity	0
253	GBM_Model_1_eta_0.0025_ntrees_100	GY_1	2	8	0.0025	100	Specificity	1
254	GBM_Model_1_eta_0.0025_ntrees_100	GY_1	2	8	0.0025	100	AUC	0.491351
255	GBM_Model_1_eta_0.0025_ntrees_100	GY_1	2	9	0.0025	100	Sensitivity	0
256	GBM_Model_1_eta_0.0025_ntrees_100	GY_1	2	9	0.0025	100	Specificity	1
257	GBM_Model_1_eta_0.0025_ntrees_100	GY_1	2	9	0.0025	100	AUC	0.48
258	GBM_Model_1_eta_0.0025_ntrees_100	GY_1	2	10	0.0025	100	Sensitivity	0
259	GBM_Model_1_eta_0.0025_ntrees_100	GY_1	2	10	0.0025	100	Specificity	1
260	GBM_Model_1_eta_0.0025_ntrees_100	GY_1	2	10	0.0025	100	AUC	0.496757
261	GBM_Model_1_eta_0.0025_ntrees_100	GY_1	3	1	0.0025	100	Sensitivity	0
262	GBM_Model_1_eta_0.0025_ntrees_100	GY_1	3	1	0.0025	100	Specificity	1
263	GBM_Model_1_eta_0.0025_ntrees_100	GY_1	3	1	0.0025	100	AUC	0.604324
264	GBM_Model_1_eta_0.0025_ntrees_100	GY_1	3	2	0.0025	100	Sensitivity	0
265	GBM_Model_1_eta_0.0025_ntrees_100	GY_1	3	2	0.0025	100	Specificity	1
266	GBM_Model_1_eta_0.0025_ntrees_100	GY_1	3	2	0.0025	100	AUC	0.642162
267	GBM_Model_1_eta_0.0025_ntrees_100	GY_1	3	3	0.0025	100	Sensitivity	0
268	GBM_Model_1_eta_0.0025_ntrees_100	GY_1	3	3	0.0025	100	Specificity	1
269	GBM_Model_1_eta_0.0025_ntrees_100	GY_1	3	3	0.0025	100	AUC	0.642703
270	GBM_Model_1_eta_0.0025_ntrees_100	GY_1	3	4	0.0025	100	Sensitivity	0
271	GBM_Model_1_eta_0.0025_ntrees_100	GY_1	3	4	0.0025	100	Specificity	1
272	GBM_Model_1_eta_0.0025_ntrees_100	GY_1	3	4	0.0025	100	AUC	0.565405
273	GBM_Model_1_eta_0.0025_ntrees_100	GY_1	3	5	0.0025	100	Sensitivity	0
274	GBM_Model_1_eta_0.0025_ntrees_100	GY_1	3	5	0.0025	100	Specificity	1
275	GBM_Model_1_eta_0.0025_ntrees_100	GY_1	3	5	0.0025	100	AUC	0.574595
276	GBM_Model_1_eta_0.0025_ntrees_100	GY_1	3	6	0.0025	100	Sensitivity	0
277	GBM_Model_1_eta_0.0025_ntrees_100	GY_1	3	6	0.0025	100	Specificity	1
278	GBM_Model_1_eta_0.0025_ntrees_100	GY_1	3	6	0.0025	100	AUC	0.641622
279	GBM_Model_1_eta_0.0025_ntrees_100	GY_1	3	7	0.0025	100	Sensitivity	0
280	GBM_Model_1_eta_0.0025_ntrees_100	GY_1	3	7	0.0025	100	Specificity	1
281	GBM_Model_1_eta_0.0025_ntrees_100	GY_1	3	7	0.0025	100	AUC	0.600541
282	GBM_Model_1_eta_0.0025_ntrees_100	GY_1	3	8	0.0025	100	Sensitivity	0
283	GBM_Model_1_eta_0.0025_ntrees_100	GY_1	3	8	0.0025	100	Specificity	1
284	GBM_Model_1_eta_0.0025_ntrees_100	GY_1	3	8	0.0025	100	AUC	0.587568
285	GBM_Model_1_eta_0.0025_ntrees_100	GY_1	3	9	0.0025	100	Sensitivity	0
286	GBM_Model_1_eta_0.0025_ntrees_100	GY_1	3	9	0.0025	100	Specificity	1
287	GBM_Model_1_eta_0.0025_ntrees_100	GY_1	3	9	0.0025	100	AUC	0.583243
288	GBM_Model_1_eta_0.0025_ntrees_100	GY_1	3	10	0.0025	100	Sensitivity	0
289	GBM_Model_1_eta_0.0025_ntrees_100	GY_1	3	10	0.0025	100	Specificity	1
290	GBM_Model_1_eta_0.0025_ntrees_100	GY_1	3	10	0.0025	100	AUC	0.611892
291	GBM_Model_1_eta_0.0025_ntrees_100	GY_1	4	1	0.0025	100	Sensitivity	0
292	GBM_Model_1_eta_0.0025_ntrees_100	GY_1	4	1	0.0025	100	Specificity	1
293	GBM_Model_1_eta_0.0025_ntrees_100	GY_1	4	1	0.0025	100	AUC	0.587027
294	GBM_Model_1_eta_0.0025_ntrees_100	GY_1	4	2	0.0025	100	Sensitivity	0
295	GBM_Model_1_eta_0.0025_ntrees_100	GY_1	4	2	0.0025	100	Specificity	1
296	GBM_Model_1_eta_0.0025_ntrees_100	GY_1	4	2	0.0025	100	AUC	0.603243
297	GBM_Model_1_eta_0.0025_ntrees_100	GY_1	4	3	0.0025	100	Sensitivity	0
298	GBM_Model_1_eta_0.0025_ntrees_100	GY_1	4	3	0.0025	100	Specificity	1
299	GBM_Model_1_eta_0.0025_ntrees_100	GY_1	4	3	0.0025	100	AUC	0.588649
300	GBM_Model_1_eta_0.0025_ntrees_100	GY_1	4	4	0.0025	100	Sensitivity	0
301	GBM_Model_1_eta_0.0025_ntrees_100	GY_1	4	4	0.0025	100	Specificity	1
302	GBM_Model_1_eta_0.0025_ntrees_100	GY_1	4	4	0.0025	100	AUC	0.61027
303	GBM_Model_1_eta_0.0025_ntrees_100	GY_1	4	5	0.0025	100	Sensitivity	0
304	GBM_Model_1_eta_0.0025_ntrees_100	GY_1	4	5	0.0025	100	Specificity	1
305	GBM_Model_1_eta_0.0025_ntrees_100	GY_1	4	5	0.0025	100	AUC	0.637297
306	GBM_Model_1_eta_0.0025_ntrees_100	GY_1	4	6	0.0025	100	Sensitivity	0
307	GBM_Model_1_eta_0.0025_ntrees_100	GY_1	4	6	0.0025	100	Specificity	1
308	GBM_Model_1_eta_0.0025_ntrees_100	GY_1	4	6	0.0025	100	AUC	0.58973
309	GBM_Model_1_eta_0.0025_ntrees_100	GY_1	4	7	0.0025	100	Sensitivity	0
310	GBM_Model_1_eta_0.0025_ntrees_100	GY_1	4	7	0.0025	100	Specificity	1
311	GBM_Model_1_eta_0.0025_ntrees_100	GY_1	4	7	0.0025	100	AUC	0.637838
312	GBM_Model_1_eta_0.0025_ntrees_100	GY_1	4	8	0.0025	100	Sensitivity	0
313	GBM_Model_1_eta_0.0025_ntrees_100	GY_1	4	8	0.0025	100	Specificity	1
314	GBM_Model_1_eta_0.0025_ntrees_100	GY_1	4	8	0.0025	100	AUC	0.524324
315	GBM_Model_1_eta_0.0025_ntrees_100	GY_1	4	9	0.0025	100	Sensitivity	0
316	GBM_Model_1_eta_0.0025_ntrees_100	GY_1	4	9	0.0025	100	Specificity	1
317	GBM_Model_1_eta_0.0025_ntrees_100	GY_1	4	9	0.0025	100	AUC	0.648108
318	GBM_Model_1_eta_0.0025_ntrees_100	GY_1	4	10	0.0025	100	Sensitivity	0
319	GBM_Model_1_eta_0.0025_ntrees_100	GY_1	4	10	0.0025	100	Specificity	1
320	GBM_Model_1_eta_0.0025_ntrees_100	GY_1	4	10	0.0025	100	AUC	0.613514
321	GBM_Model_1_eta_0.0025_ntrees_100	GY_1	5	1	0.0025	100	Sensitivity	0
322	GBM_Model_1_eta_0.0025_ntrees_100	GY_1	5	1	0.0025	100	Specificity	1
323	GBM_Model_1_eta_0.0025_ntrees_100	GY_1	5	1	0.0025	100	AUC	0.649189
324	GBM_Model_1_eta_0.0025_ntrees_100	GY_1	5	2	0.0025	100	Sensitivity	0
325	GBM_Model_1_eta_0.0025_ntrees_100	GY_1	5	2	0.0025	100	Specificity	1
326	GBM_Model_1_eta_0.0025_ntrees_100	GY_1	5	2	0.0025	100	AUC	0.618378
327	GBM_Model_1_eta_0.0025_ntrees_100	GY_1	5	3	0.0025	100	Sensitivity	0
328	GBM_Model_1_eta_0.0025_ntrees_100	GY_1	5	3	0.0025	100	Specificity	1
329	GBM_Model_1_eta_0.0025_ntrees_100	GY_1	5	3	0.0025	100	AUC	0.597297
330	GBM_Model_1_eta_0.0025_ntrees_100	GY_1	5	4	0.0025	100	Sensitivity	0
331	GBM_Model_1_eta_0.0025_ntrees_100	GY_1	5	4	0.0025	100	Specificity	1
332	GBM_Model_1_eta_0.0025_ntrees_100	GY_1	5	4	0.0025	100	AUC	0.645405
333	GBM_Model_1_eta_0.0025_ntrees_100	GY_1	5	5	0.0025	100	Sensitivity	0
334	GBM_Model_1_eta_0.0025_ntrees_100	GY_1	5	5	0.0025	100	Specificity	1
335	GBM_Model_1_eta_0.0025_ntrees_100	GY_1	5	5	0.0025	100	AUC	0.632432
336	GBM_Model_1_eta_0.0025_ntrees_100	GY_1	5	6	0.0025	100	Sensitivity	0
337	GBM_Model_1_eta_0.0025_ntrees_100	GY_1	5	6	0.0025	100	Specificity	1
338	GBM_Model_1_eta_0.0025_ntrees_100	GY_1	5	6	0.0025	100	AUC	0.649189
339	GBM_Model_1_eta_0.0025_ntrees_100	GY_1	5	7	0.0025	100	Sensitivity	0
340	GBM_Model_1_eta_0.0025_ntrees_100	GY_1	5	7	0.0025	100	Specificity	1
341	GBM_Model_1_eta_0.0025_ntrees_100	GY_1	5	7	0.0025	100	AUC	0.607568
342	GBM_Model_1_eta_0.0025_ntrees_100	GY_1	5	8	0.0025	100	Sensitivity	0
343	GBM_Model_1_eta_0.0025_ntrees_100	GY_1	5	8	0.0025	100	Specificity	1
344	GBM_Model_1_eta_0.0025_ntrees_100	GY_1	5	8	0.0025	100	AUC	0.651892
345	GBM_Model_1_eta_0.0025_ntrees_100	GY_1	5	9	0.0025	100	Sensitivity	0
346	GBM_Model_1_eta_0.0025_ntrees_100	GY_1	5	9	0.0025	100	Specificity	1
347	GBM_Model_1_eta_0.0025_ntrees_100	GY_1	5	9	0.0025	100	AUC	0.601622
348	GBM_Model_1_eta_0.0025_ntrees_100	GY_1	5	10	0.0025	100	Sensitivity	0
349	GBM_Model_1_eta_0.0025_ntrees_100	GY_1	5	10	0.0025	100	Specificity	1
350	GBM_Model_1_eta_0.0025_ntrees_100	GY_1	5	10	0.0025	100	AUC	0.598919
351	GBM_Model_1_eta_0.0025_ntrees_100	GY_1	1	0	0.0025	100	ICC_Prediction_Stability	0.982866
352	GBM_Model_1_eta_0.0025_ntrees_100	GY_1	2	0	0.0025	100	ICC_Prediction_Stability	0.958747
353	GBM_Model_1_eta_0.0025_ntrees_100	GY_1	3	0	0.0025	100	ICC_Prediction_Stability	0.970514
354	GBM_Model_1_eta_0.0025_ntrees_100	GY_1	4	0	0.0025	100	ICC_Prediction_Stability	0.974087
355	GBM_Model_1_eta_0.0025_ntrees_100	GY_1	5	0	0.0025	100	ICC_Prediction_Stability	0.982526
356	GBM_Model_1_eta_0.0025_ntrees_100	GY_1	1	0	0.0025	100	Fleiss_Kappa_Prediction_Stability	0.498162
357	GBM_Model_1_eta_0.0025_ntrees_100	GY_1	2	0	0.0025	100	Fleiss_Kappa_Prediction_Stability	0.583784
358	GBM_Model_1_eta_0.0025_ntrees_100	GY_1	3	0	0.0025	100	Fleiss_Kappa_Prediction_Stability	0.508865
359	GBM_Model_1_eta_0.0025_ntrees_100	GY_1	4	0	0.0025	100	Fleiss_Kappa_Prediction_Stability	0.57427
360	GBM_Model_1_eta_0.0025_ntrees_100	GY_1	5	0	0.0025	100	Fleiss_Kappa_Prediction_Stability	0.586162
361	GBM_Model_10_eta_0.121_ntrees_1080	GY_1	1	1	0.121	1080	Spearman	-0.00646263
362	GBM_Model_10_eta_0.121_ntrees_1080	GY_1	1	2	0.121	1080	Spearman	0.0733894
363	GBM_Model_10_eta_0.121_ntrees_1080	GY_1	1	3	0.121	1080	Spearman	0.0812992
364	GBM_Model_10_eta_0.121_ntrees_1080	GY_1	1	4	0.121	1080	Spearman	0.033451
365	GBM_Model_10_eta_0.121_ntrees_1080	GY_1	1	5	0.121	1080	Spearman	0.122252
366	GBM_Model_10_eta_0.121_ntrees_1080	GY_1	1	6	0.121	1080	Spearman	0.134311
367	GBM_Model_10_eta_0.121_ntrees_1080	GY_1	1	7	0.121	1080	Spearman	0.0406001
368	GBM_Model_10_eta_0.121_ntrees_1080	GY_1	1	8	0.121	1080	Spearman	0.0137849
369	GBM_Model_10_eta_0.121_ntrees_1080	GY_1	1	9	0.121	1080	Spearman	0.153538
370	GBM_Model_10_eta_0.121_ntrees_1080	GY_1	1	10	0.121	1080	Spearman	0.102579
371	GBM_Model_10_eta_0.121_ntrees_1080	GY_1	2	1	0.121	1080	Spearman	0.151028
372	GBM_Model_10_eta_0.121_ntrees_1080	GY_1	2	2	0.121	1080	Spearman	0.102883
373	GBM_Model_10_eta_0.121_ntrees_1080	GY_1	2	3	0.121	1080	Spearman	0.159364
374	GBM_Model_10_eta_0.121_ntrees_1080	GY_1	2	4	0.121	1080	Spearman	0.0838719
375	GBM_Model_10_eta_0.121_ntrees_1080	GY_1	2	5	0.121	1080	Spearman	0.124893
376	GBM_Model_10_eta_0.121_ntrees_1080	GY_1	2	6	0.121	1080	Spearman	0.0962034
377	GBM_Model_10_eta_0.121_ntrees_1080	GY_1	2	7	0.121	1080	Spearman	0.102443
378	GBM_Model_10_eta_0.121_ntrees_1080	GY_1	2	8	0.121	1080	Spearman	0.175196
379	GBM_Model_10_eta_0.121_ntrees_1080	GY_1	2	9	0.121	1080	Spearman	0.0784482
380	GBM_Model_10_eta_0.121_ntrees_1080	GY_1	2	10	0.121	1080	Spearman	0.17835
381	GBM_Model_10_eta_0.121_ntrees_1080	GY_1	3	1	0.121	1080	Spearman	0.211956
382	GBM_Model_10_eta_0.121_ntrees_1080	GY_1	3	2	0.121	1080	Spearman	0.182364
383	GBM_Model_10_eta_0.121_ntrees_1080	GY_1	3	3	0.121	1080	Spearman	0.176686
384	GBM_Model_10_eta_0.121_ntrees_1080	GY_1	3	4	0.121	1080	Spearman	0.241838
385	GBM_Model_10_eta_0.121_ntrees_1080	GY_1	3	5	0.121	1080	Spearman	0.190279
386	GBM_Model_10_eta_0.121_ntrees_1080	GY_1	3	6	0.121	1080	Spearman	0.259791
387	GBM_Model_10_eta_0.121_ntrees_1080	GY_1	3	7	0.121	1080	Spearman	0.151442
388	GBM_Model_10_eta_0.121_ntrees_1080	GY_1	3	8	0.121	1080	Spearman	0.193737
389	GBM_Model_10_eta_0.121_ntrees_1080	GY_1	3	9	0.121	1080	Spearman	0.130805
390	GBM_Model_10_eta_0.121_ntrees_1080	GY_1	3	10	0.121	1080	Spearman	0.217917
391	GBM_Model_10_eta_0.121_ntrees_1080	GY_1	4	1	0.121	1080	Spearman	0.0608536
392	GBM_Model_10_eta_0.121_ntrees_1080	GY_1	4	2	0.121	1080	Spearman	0.184163
393	GBM_Model_10_eta_0.121_ntrees_1080	GY_1	4	3	0.121	1080	Spearman	0.220737
394	GBM_Model_10_eta_0.121_ntrees_1080	GY_1	4	4	0.121	1080	Spearman	0.198201
395	GBM_Model_10_eta_0.121_ntrees_1080	GY_1	4	5	0.121	1080	Spearman	0.0899941
396	GBM_Model_10_eta_0.121_ntrees_1080	GY_1	4	6	0.121	1080	Spearman	0.0365926
397	GBM_Model_10_eta_0.121_ntrees_1080	GY_1	4	7	0.121	1080	Spearman	0.0523316
398	GBM_Model_10_eta_0.121_ntrees_1080	GY_1	4	8	0.121	1080	Spearman	0.15838
399	GBM_Model_10_eta_0.121_ntrees_1080	GY_1	4	9	0.121	1080	Spearman	0.129135
400	GBM_Model_10_eta_0.121_ntrees_1080	GY_1	4	10	0.121	1080	Spearman	0.177966
401	GBM_Model_10_eta_0.121_ntrees_1080	GY_1	5	1	0.121	1080	Spearman	0.110867
402	GBM_Model_10_eta_0.121_ntrees_1080	GY_1	5	2	0.121	1080	Spearman	0.173415
403	GBM_Model_10_eta_0.121_ntrees_1080	GY_1	5	3	0.121	1080	Spearman	0.116618
404	GBM_Model_10_eta_0.121_ntrees_1080	GY_1	5	4	0.121	1080	Spearman	0.200534
405	GBM_Model_10_eta_0.121_ntrees_1080	GY_1	5	5	0.121	1080	Spearman	0.153984
406	GBM_Model_10_eta_0.121_ntrees_1080	GY_1	5	6	0.121	1080	Spearman	0.141993
407	GBM_Model_10_eta_0.121_ntrees_1080	GY_1	5	7	0.121	1080	Spearman	0.111467
408	GBM_Model_10_eta_0.121_ntrees_1080	GY_1	5	8	0.121	1080	Spearman	0.18289
409	GBM_Model_10_eta_0.121_ntrees_1080	GY_1	5	9	0.121	1080	Spearman	0.146167
410	GBM_Model_10_eta_0.121_ntrees_1080	GY_1	5	10	0.121	1080	Spearman	0.128659
411	GBM_Model_10_eta_0.121_ntrees_1080	GY_1	1	1	0.121	1080	Pearson	0.0291372
412	GBM_Model_10_eta_0.121_ntrees_1080	GY_1	1	2	0.121	1080	Pearson	0.160398
413	GBM_Model_10_eta_0.121_ntrees_1080	GY_1	1	3	0.121	1080	Pearson	0.107395
414	GBM_Model_10_eta_0.121_ntrees_1080	GY_1	1	4	0.121	1080	Pearson	0.0361195
415	GBM_Model_10_eta_0.121_ntrees_1080	GY_1	1	5	0.121	1080	Pearson	0.174651
416	GBM_Model_10_eta_0.121_ntrees_1080	GY_1	1	6	0.121	1080	Pearson	0.113763
417	GBM_Model_10_eta_0.121_ntrees_1080	GY_1	1	7	0.121	1080	Pearson	0.0591795
418	GBM_Model_10_eta_0.121_ntrees_1080	GY_1	1	8	0.121	1080	Pearson	0.0410197
419	GBM_Model_10_eta_0.121_ntrees_1080	GY_1	1	9	0.121	1080	Pearson	0.162312
420	GBM_Model_10_eta_0.121_ntrees_1080	GY_1	1	10	0.121	1080	Pearson	0.109613
421	GBM_Model_10_eta_0.121_ntrees_1080	GY_1	2	1	0.121	1080	Pearson	0.169551
422	GBM_Model_10_eta_0.121_ntrees_1080	GY_1	2	2	0.121	1080	Pearson	0.170762
423	GBM_Model_10_eta_0.121_ntrees_1080	GY_1	2	3	0.121	1080	Pearson	0.179527
424	GBM_Model_10_eta_0.121_ntrees_1080	GY_1	2	4	0.121	1080	Pearson	0.127432
425	GBM_Model_10_eta_0.121_ntrees_1080	GY_1	2	5	0.121	1080	Pearson	0.153885
426	GBM_Model_10_eta_0.121_ntrees_1080	GY_1	2	6	0.121	1080	Pearson	0.154905
427	GBM_Model_10_eta_0.121_ntrees_1080	GY_1	2	7	0.121	1080	Pearson	0.12106
428	GBM_Model_10_eta_0.121_ntrees_1080	GY_1	2	8	0.121	1080	Pearson	0.206102
429	GBM_Model_10_eta_0.121_ntrees_1080	GY_1	2	9	0.121	1080	Pearson	0.138459
430	GBM_Model_10_eta_0.121_ntrees_1080	GY_1	2	10	0.121	1080	Pearson	0.204659
431	GBM_Model_10_eta_0.121_ntrees_1080	GY_1	3	1	0.121	1080	Pearson	0.205646
432	GBM_Model_10_eta_0.121_ntrees_1080	GY_1	3	2	0.121	1080	Pearson	0.175695
433	GBM_Model_10_eta_0.121_ntrees_1080	GY_1	3	3	0.121	1080	Pearson	0.142962
434	GBM_Model_10_eta_0.121_ntrees_1080	GY_1	3	4	0.121	1080	Pearson	0.240449
435	GBM_Model_10_eta_0.121_ntrees_1080	GY_1	3	5	0.121	1080	Pearson	0.17412
436	GBM_Model_10_eta_0.121_ntrees_1080	GY_1	3	6	0.121	1080	Pearson	0.241416
437	GBM_Model_10_eta_0.121_ntrees_1080	GY_1	3	7	0.121	1080	Pearson	0.13481
438	GBM_Model_10_eta_0.121_ntrees_1080	GY_1	3	8	0.121	1080	Pearson	0.185101
439	GBM_Model_10_eta_0.121_ntrees_1080	GY_1	3	9	0.121	1080	Pearson	0.128165
440	GBM_Model_10_eta_0.121_ntrees_1080	GY_1	3	10	0.121	1080	Pearson	0.207
441	GBM_Model_10_eta_0.121_ntrees_1080	GY_1	4	1	0.121	1080	Pearson	0.0584912
442	GBM_Model_10_eta_0.121_ntrees_1080	GY_1	4	2	0.121	1080	Pearson	0.209381
443	GBM_Model_10_eta_0.121_ntrees_1080	GY_1	4	3	0.121	1080	Pearson	0.226898
444	GBM_Model_10_eta_0.121_ntrees_1080	GY_1	4	4	0.121	1080	Pearson	0.139316
445	GBM_Model_10_eta_0.121_ntrees_1080	GY_1	4	5	0.121	1080	Pearson	0.141765
446	GBM_Model_10_eta_0.121_ntrees_1080	GY_1	4	6	0.121	1080	Pearson	0.0757916
447	GBM_Model_10_eta_0.121_ntrees_1080	GY_1	4	7	0.121	1080	Pearson	0.0691357
448	GBM_Model_10_eta_0.121_ntrees_1080	GY_1	4	8	0.121	1080	Pearson	0.112495
449	GBM_Model_10_eta_0.121_ntrees_1080	GY_1	4	9	0.121	1080	Pearson	0.10597
450	GBM_Model_10_eta_0.121_ntrees_1080	GY_1	4	10	0.121	1080	Pearson	0.19112
451	GBM_Model_10_eta_0.121_ntrees_1080	GY_1	5	1	0.121	1080	Pearson	0.0969618
452	GBM_Model_10_eta_0.121_ntrees_1080	GY_1	5	2	0.121	1080	Pearson	0.136659
453	GBM_Model_10_eta_0.121_ntrees_1080	GY_1	5	3	0.121	1080	Pearson	0.105748
454	GBM_Model_10_eta_0.121_ntrees_1080	GY_1	5	4	0.121	1080	Pearson	0.150859
455	GBM_Model_10_eta_0.121_ntrees_1080	GY_1	5	5	0.121	1080	Pearson	0.122033
456	GBM_Model_10_eta_0.121_ntrees_1080	GY_1	5	6	0.121	1080	Pearson	0.105901
457	GBM_Model_10_eta_0.121_ntrees_1080	GY_1	5	7	0.121	1080	Pearson	0.0938235
458	GBM_Model_10_eta_0.121_ntrees_1080	GY_1	5	8	0.121	1080	Pearson	0.176472
459	GBM_Model_10_eta_0.121_ntrees_1080	GY_1	5	9	0.121	1080	Pearson	0.128133
460	GBM_Model_10_eta_0.121_ntrees_1080	GY_1	5	10	0.121	1080	Pearson	0.112891
461	GBM_Model_10_eta_0.121_ntrees_1080	GY_1	1	1	0.121	1080	R_squared	-0.312176
462	GBM_Model_10_eta_0.121_ntrees_1080	GY_1	1	2	0.121	1080	R_squared	-0.173175
463	GBM_Model_10_eta_0.121_ntrees_1080	GY_1	1	3	0.121	1080	R_squared	-0.251659
464	GBM_Model_10_eta_0.121_ntrees_1080	GY_1	1	4	0.121	1080	R_squared	-0.32831
465	GBM_Model_10_eta_0.121_ntrees_1080	GY_1	1	5	0.121	1080	R_squared	-0.120296
466	GBM_Model_10_eta_0.121_ntrees_1080	GY_1	1	6	0.121	1080	R_squared	-0.203104
467	GBM_Model_10_eta_0.121_ntrees_1080	GY_1	1	7	0.121	1080	R_squared	-0.317548
468	GBM_Model_10_eta_0.121_ntrees_1080	GY_1	1	8	0.121	1080	R_squared	-0.3181
469	GBM_Model_10_eta_0.121_ntrees_1080	GY_1	1	9	0.121	1080	R_squared	-0.183819
470	GBM_Model_10_eta_0.121_ntrees_1080	GY_1	1	10	0.121	1080	R_squared	-0.240409
471	GBM_Model_10_eta_0.121_ntrees_1080	GY_1	2	1	0.121	1080	R_squared	-0.270624
472	GBM_Model_10_eta_0.121_ntrees_1080	GY_1	2	2	0.121	1080	R_squared	-0.302267
473	GBM_Model_10_eta_0.121_ntrees_1080	GY_1	2	3	0.121	1080	R_squared	-0.295598
474	GBM_Model_10_eta_0.121_ntrees_1080	GY_1	2	4	0.121	1080	R_squared	-0.3217
475	GBM_Model_10_eta_0.121_ntrees_1080	GY_1	2	5	0.121	1080	R_squared	-0.337242
476	GBM_Model_10_eta_0.121_ntrees_1080	GY_1	2	6	0.121	1080	R_squared	-0.348664
477	GBM_Model_10_eta_0.121_ntrees_1080	GY_1	2	7	0.121	1080	R_squared	-0.327842
478	GBM_Model_10_eta_0.121_ntrees_1080	GY_1	2	8	0.121	1080	R_squared	-0.205696
479	GBM_Model_10_eta_0.121_ntrees_1080	GY_1	2	9	0.121	1080	R_squared	-0.354584
480	GBM_Model_10_eta_0.121_ntrees_1080	GY_1	2	10	0.121	1080	R_squared	-0.288473
481	GBM_Model_10_eta_0.121_ntrees_1080	GY_1	3	1	0.121	1080	R_squared	-0.215074
482	GBM_Model_10_eta_0.121_ntrees_1080	GY_1	3	2	0.121	1080	R_squared	-0.17806
483	GBM_Model_10_eta_0.121_ntrees_1080	GY_1	3	3	0.121	1080	R_squared	-0.236238
484	GBM_Model_10_eta_0.121_ntrees_1080	GY_1	3	4	0.121	1080	R_squared	-0.156625
485	GBM_Model_10_eta_0.121_ntrees_1080	GY_1	3	5	0.121	1080	R_squared	-0.200869
486	GBM_Model_10_eta_0.121_ntrees_1080	GY_1	3	6	0.121	1080	R_squared	-0.127756
487	GBM_Model_10_eta_0.121_ntrees_1080	GY_1	3	7	0.121	1080	R_squared	-0.227523
488	GBM_Model_10_eta_0.121_ntrees_1080	GY_1	3	8	0.121	1080	R_squared	-0.192992
489	GBM_Model_10_eta_0.121_ntrees_1080	GY_1	3	9	0.121	1080	R_squared	-0.247727
490	GBM_Model_10_eta_0.121_ntrees_1080	GY_1	3	10	0.121	1080	R_squared	-0.17012
491	GBM_Model_10_eta_0.121_ntrees_1080	GY_1	4	1	0.121	1080	R_squared	-0.368238
492	GBM_Model_10_eta_0.121_ntrees_1080	GY_1	4	2	0.121	1080	R_squared	-0.123094
493	GBM_Model_10_eta_0.121_ntrees_1080	GY_1	4	3	0.121	1080	R_squared	-0.170675
494	GBM_Model_10_eta_0.121_ntrees_1080	GY_1	4	4	0.121	1080	R_squared	-0.223896
495	GBM_Model_10_eta_0.121_ntrees_1080	GY_1	4	5	0.121	1080	R_squared	-0.195147
496	GBM_Model_10_eta_0.121_ntrees_1080	GY_1	4	6	0.121	1080	R_squared	-0.33094
497	GBM_Model_10_eta_0.121_ntrees_1080	GY_1	4	7	0.121	1080	R_squared	-0.393687
498	GBM_Model_10_eta_0.121_ntrees_1080	GY_1	4	8	0.121	1080	R_squared	-0.260585
499	GBM_Model_10_eta_0.121_ntrees_1080	GY_1	4	9	0.121	1080	R_squared	-0.333763
500	GBM_Model_10_eta_0.121_ntrees_1080	GY_1	4	10	0.121	1080	R_squared	-0.164451
501	GBM_Model_10_eta_0.121_ntrees_1080	GY_1	5	1	0.121	1080	R_squared	-0.30471
502	GBM_Model_10_eta_0.121_ntrees_1080	GY_1	5	2	0.121	1080	R_squared	-0.288268
503	GBM_Model_10_eta_0.121_ntrees_1080	GY_1	5	3	0.121	1080	R_squared	-0.286374
504	GBM_Model_10_eta_0.121_ntrees_1080	GY_1	5	4	0.121	1080	R_squared	-0.214631
505	GBM_Model_10_eta_0.121_ntrees_1080	GY_1	5	5	0.121	1080	R_squared	-0.275209
506	GBM_Model_10_eta_0.121_ntrees_1080	GY_1	5	6	0.121	1080	R_squared	-0.27523
507	GBM_Model_10_eta_0.121_ntrees_1080	GY_1	5	7	0.121	1080	R_squared	-0.35666
508	GBM_Model_10_eta_0.121_ntrees_1080	GY_1	5	8	0.121	1080	R_squared	-0.239323
509	GBM_Model_10_eta_0.121_ntrees_1080	GY_1	5	9	0.121	1080	R_squared	-0.290056
510	GBM_Model_10_eta_0.121_ntrees_1080	GY_1	5	10	0.121	1080	R_squared	-0.30566
511	GBM_Model_10_eta_0.121_ntrees_1080	GY_1	1	1	0.121	1080	MSE	0.653298
512	GBM_Model_10_eta_0.121_ntrees_1080	GY_1	1	2	0.121	1080	MSE	0.584093
513	GBM_Model_10_eta_0.121_ntrees_1080	GY_1	1	3	0.121	1080	MSE	0.623168
514	GBM_Model_10_eta_0.121_ntrees_1080	GY_1	1	4	0.121	1080	MSE	0.661331
515	GBM_Model_10_eta_0.121_ntrees_1080	GY_1	1	5	0.121	1080	MSE	0.557766
516	GBM_Model_10_eta_0.121_ntrees_1080	GY_1	1	6	0.121	1080	MSE	0.598994
517	GBM_Model_10_eta_0.121_ntrees_1080	GY_1	1	7	0.121	1080	MSE	0.655973
518	GBM_Model_10_eta_0.121_ntrees_1080	GY_1	1	8	0.121	1080	MSE	0.656248
519	GBM_Model_10_eta_0.121_ntrees_1080	GY_1	1	9	0.121	1080	MSE	0.589393
520	GBM_Model_10_eta_0.121_ntrees_1080	GY_1	1	10	0.121	1080	MSE	0.617567
521	GBM_Model_10_eta_0.121_ntrees_1080	GY_1	2	1	0.121	1080	MSE	0.634551
522	GBM_Model_10_eta_0.121_ntrees_1080	GY_1	2	2	0.121	1080	MSE	0.650354
523	GBM_Model_10_eta_0.121_ntrees_1080	GY_1	2	3	0.121	1080	MSE	0.647023
524	GBM_Model_10_eta_0.121_ntrees_1080	GY_1	2	4	0.121	1080	MSE	0.660058
525	GBM_Model_10_eta_0.121_ntrees_1080	GY_1	2	5	0.121	1080	MSE	0.66782
526	GBM_Model_10_eta_0.121_ntrees_1080	GY_1	2	6	0.121	1080	MSE	0.673524
527	GBM_Model_10_eta_0.121_ntrees_1080	GY_1	2	7	0.121	1080	MSE	0.663126
528	GBM_Model_10_eta_0.121_ntrees_1080	GY_1	2	8	0.121	1080	MSE	0.602126
529	GBM_Model_10_eta_0.121_ntrees_1080	GY_1	2	9	0.121	1080	MSE	0.676481
530	GBM_Model_10_eta_0.121_ntrees_1080	GY_1	2	10	0.121	1080	MSE	0.643465
531	GBM_Model_10_eta_0.121_ntrees_1080	GY_1	3	1	0.121	1080	MSE	0.615762
532	GBM_Model_10_eta_0.121_ntrees_1080	GY_1	3	2	0.121	1080	MSE	0.597004
533	GBM_Model_10_eta_0.121_ntrees_1080	GY_1	3	3	0.121	1080	MSE	0.626487
534	GBM_Model_10_eta_0.121_ntrees_1080	GY_1	3	4	0.121	1080	MSE	0.586142
535	GBM_Model_10_eta_0.121_ntrees_1080	GY_1	3	5	0.121	1080	MSE	0.608563
536	GBM_Model_10_eta_0.121_ntrees_1080	GY_1	3	6	0.121	1080	MSE	0.571512
537	GBM_Model_10_eta_0.121_ntrees_1080	GY_1	3	7	0.121	1080	MSE	0.62207
538	GBM_Model_10_eta_0.121_ntrees_1080	GY_1	3	8	0.121	1080	MSE	0.604571
539	GBM_Model_10_eta_0.121_ntrees_1080	GY_1	3	9	0.121	1080	MSE	0.632309
540	GBM_Model_10_eta_0.121_ntrees_1080	GY_1	3	10	0.121	1080	MSE	0.59298
541	GBM_Model_10_eta_0.121_ntrees_1080	GY_1	4	1	0.121	1080	MSE	0.567012
542	GBM_Model_10_eta_0.121_ntrees_1080	GY_1	4	2	0.121	1080	MSE	0.465422
543	GBM_Model_10_eta_0.121_ntrees_1080	GY_1	4	3	0.121	1080	MSE	0.48514
544	GBM_Model_10_eta_0.121_ntrees_1080	GY_1	4	4	0.121	1080	MSE	0.507196
545	GBM_Model_10_eta_0.121_ntrees_1080	GY_1	4	5	0.121	1080	MSE	0.495282
546	GBM_Model_10_eta_0.121_ntrees_1080	GY_1	4	6	0.121	1080	MSE	0.551556
547	GBM_Model_10_eta_0.121_ntrees_1080	GY_1	4	7	0.121	1080	MSE	0.577559
548	GBM_Model_10_eta_0.121_ntrees_1080	GY_1	4	8	0.121	1080	MSE	0.5224
549	GBM_Model_10_eta_0.121_ntrees_1080	GY_1	4	9	0.121	1080	MSE	0.552726
550	GBM_Model_10_eta_0.121_ntrees_1080	GY_1	4	10	0.121	1080	MSE	0.482561
551	GBM_Model_10_eta_0.121_ntrees_1080	GY_1	5	1	0.121	1080	MSE	0.562145
552	GBM_Model_10_eta_0.121_ntrees_1080	GY_1	5	2	0.121	1080	MSE	0.555061
553	GBM_Model_10_eta_0.121_ntrees_1080	GY_1	5	3	0.121	1080	MSE	0.554245
554	GBM_Model_10_eta_0.121_ntrees_1080	GY_1	5	4	0.121	1080	MSE	0.523333
555	GBM_Model_10_eta_0.121_ntrees_1080	GY_1	5	5	0.121	1080	MSE	0.549434
556	GBM_Model_10_eta_0.121_ntrees_1080	GY_1	5	6	0.121	1080	MSE	0.549443
557	GBM_Model_10_eta_0.121_ntrees_1080	GY_1	5	7	0.121	1080	MSE	0.584528
558	GBM_Model_10_eta_0.121_ntrees_1080	GY_1	5	8	0.121	1080	MSE	0.533972
559	GBM_Model_10_eta_0.121_ntrees_1080	GY_1	5	9	0.121	1080	MSE	0.555831
560	GBM_Model_10_eta_0.121_ntrees_1080	GY_1	5	10	0.121	1080	MSE	0.562554
561	GBM_Model_10_eta_0.121_ntrees_1080	GY_1	1	1	0.121	1080	Sensitivity	0.32
562	GBM_Model_10_eta_0.121_ntrees_1080	GY_1	1	1	0.121	1080	Specificity	0.608108
563	GBM_Model_10_eta_0.121_ntrees_1080	GY_1	1	1	0.121	1080	Precision	0.216216
564	GBM_Model_10_eta_0.121_ntrees_1080	GY_1	1	1	0.121	1080	F1_Score	0.258065
565	GBM_Model_10_eta_0.121_ntrees_1080	GY_1	1	1	0.121	1080	AUC	0.461081
566	GBM_Model_10_eta_0.121_ntrees_1080	GY_1	1	2	0.121	1080	Sensitivity	0.4
567	GBM_Model_10_eta_0.121_ntrees_1080	GY_1	1	2	0.121	1080	Specificity	0.662162
568	GBM_Model_10_eta_0.121_ntrees_1080	GY_1	1	2	0.121	1080	Precision	0.285714
569	GBM_Model_10_eta_0.121_ntrees_1080	GY_1	1	2	0.121	1080	F1_Score	0.333333
570	GBM_Model_10_eta_0.121_ntrees_1080	GY_1	1	2	0.121	1080	AUC	0.550811
571	GBM_Model_10_eta_0.121_ntrees_1080	GY_1	1	3	0.121	1080	Sensitivity	0.36
572	GBM_Model_10_eta_0.121_ntrees_1080	GY_1	1	3	0.121	1080	Specificity	0.648649
573	GBM_Model_10_eta_0.121_ntrees_1080	GY_1	1	3	0.121	1080	Precision	0.257143
574	GBM_Model_10_eta_0.121_ntrees_1080	GY_1	1	3	0.121	1080	F1_Score	0.3
575	GBM_Model_10_eta_0.121_ntrees_1080	GY_1	1	3	0.121	1080	AUC	0.496216
576	GBM_Model_10_eta_0.121_ntrees_1080	GY_1	1	4	0.121	1080	Sensitivity	0.4
577	GBM_Model_10_eta_0.121_ntrees_1080	GY_1	1	4	0.121	1080	Specificity	0.689189
578	GBM_Model_10_eta_0.121_ntrees_1080	GY_1	1	4	0.121	1080	Precision	0.30303
579	GBM_Model_10_eta_0.121_ntrees_1080	GY_1	1	4	0.121	1080	F1_Score	0.344828
580	GBM_Model_10_eta_0.121_ntrees_1080	GY_1	1	4	0.121	1080	AUC	0.533514
581	GBM_Model_10_eta_0.121_ntrees_1080	GY_1	1	5	0.121	1080	Sensitivity	0.4
582	GBM_Model_10_eta_0.121_ntrees_1080	GY_1	1	5	0.121	1080	Specificity	0.689189
583	GBM_Model_10_eta_0.121_ntrees_1080	GY_1	1	5	0.121	1080	Precision	0.30303
584	GBM_Model_10_eta_0.121_ntrees_1080	GY_1	1	5	0.121	1080	F1_Score	0.344828
585	GBM_Model_10_eta_0.121_ntrees_1080	GY_1	1	5	0.121	1080	AUC	0.581622
586	GBM_Model_10_eta_0.121_ntrees_1080	GY_1	1	6	0.121	1080	Sensitivity	0.44
587	GBM_Model_10_eta_0.121_ntrees_1080	GY_1	1	6	0.121	1080	Specificity	0.716216
588	GBM_Model_10_eta_0.121_ntrees_1080	GY_1	1	6	0.121	1080	Precision	0.34375
589	GBM_Model_10_eta_0.121_ntrees_1080	GY_1	1	6	0.121	1080	F1_Score	0.385965
590	GBM_Model_10_eta_0.121_ntrees_1080	GY_1	1	6	0.121	1080	AUC	0.606486
591	GBM_Model_10_eta_0.121_ntrees_1080	GY_1	1	7	0.121	1080	Sensitivity	0.36
592	GBM_Model_10_eta_0.121_ntrees_1080	GY_1	1	7	0.121	1080	Specificity	0.675676
593	GBM_Model_10_eta_0.121_ntrees_1080	GY_1	1	7	0.121	1080	Precision	0.272727
594	GBM_Model_10_eta_0.121_ntrees_1080	GY_1	1	7	0.121	1080	F1_Score	0.310345
595	GBM_Model_10_eta_0.121_ntrees_1080	GY_1	1	7	0.121	1080	AUC	0.531892
596	GBM_Model_10_eta_0.121_ntrees_1080	GY_1	1	8	0.121	1080	Sensitivity	0.36
597	GBM_Model_10_eta_0.121_ntrees_1080	GY_1	1	8	0.121	1080	Specificity	0.635135
598	GBM_Model_10_eta_0.121_ntrees_1080	GY_1	1	8	0.121	1080	Precision	0.25
599	GBM_Model_10_eta_0.121_ntrees_1080	GY_1	1	8	0.121	1080	F1_Score	0.295082
600	GBM_Model_10_eta_0.121_ntrees_1080	GY_1	1	8	0.121	1080	AUC	0.516216
601	GBM_Model_10_eta_0.121_ntrees_1080	GY_1	1	9	0.121	1080	Sensitivity	0.36
602	GBM_Model_10_eta_0.121_ntrees_1080	GY_1	1	9	0.121	1080	Specificity	0.689189
603	GBM_Model_10_eta_0.121_ntrees_1080	GY_1	1	9	0.121	1080	Precision	0.28125
604	GBM_Model_10_eta_0.121_ntrees_1080	GY_1	1	9	0.121	1080	F1_Score	0.315789
605	GBM_Model_10_eta_0.121_ntrees_1080	GY_1	1	9	0.121	1080	AUC	0.574054
606	GBM_Model_10_eta_0.121_ntrees_1080	GY_1	1	10	0.121	1080	Sensitivity	0.36
607	GBM_Model_10_eta_0.121_ntrees_1080	GY_1	1	10	0.121	1080	Specificity	0.648649
608	GBM_Model_10_eta_0.121_ntrees_1080	GY_1	1	10	0.121	1080	Precision	0.257143
609	GBM_Model_10_eta_0.121_ntrees_1080	GY_1	1	10	0.121	1080	F1_Score	0.3
610	GBM_Model_10_eta_0.121_ntrees_1080	GY_1	1	10	0.121	1080	AUC	0.539459
611	GBM_Model_10_eta_0.121_ntrees_1080	GY_1	2	1	0.121	1080	Sensitivity	0.44
612	GBM_Model_10_eta_0.121_ntrees_1080	GY_1	2	1	0.121	1080	Specificity	0.743243
613	GBM_Model_10_eta_0.121_ntrees_1080	GY_1	2	1	0.121	1080	Precision	0.366667
614	GBM_Model_10_eta_0.121_ntrees_1080	GY_1	2	1	0.121	1080	F1_Score	0.4
615	GBM_Model_10_eta_0.121_ntrees_1080	GY_1	2	1	0.121	1080	AUC	0.614595
616	GBM_Model_10_eta_0.121_ntrees_1080	GY_1	2	2	0.121	1080	Sensitivity	0.48
617	GBM_Model_10_eta_0.121_ntrees_1080	GY_1	2	2	0.121	1080	Specificity	0.716216
618	GBM_Model_10_eta_0.121_ntrees_1080	GY_1	2	2	0.121	1080	Precision	0.363636
619	GBM_Model_10_eta_0.121_ntrees_1080	GY_1	2	2	0.121	1080	F1_Score	0.413793
620	GBM_Model_10_eta_0.121_ntrees_1080	GY_1	2	2	0.121	1080	AUC	0.586486
621	GBM_Model_10_eta_0.121_ntrees_1080	GY_1	2	3	0.121	1080	Sensitivity	0.44
622	GBM_Model_10_eta_0.121_ntrees_1080	GY_1	2	3	0.121	1080	Specificity	0.675676
623	GBM_Model_10_eta_0.121_ntrees_1080	GY_1	2	3	0.121	1080	Precision	0.314286
624	GBM_Model_10_eta_0.121_ntrees_1080	GY_1	2	3	0.121	1080	F1_Score	0.366667
625	GBM_Model_10_eta_0.121_ntrees_1080	GY_1	2	3	0.121	1080	AUC	0.595135
626	GBM_Model_10_eta_0.121_ntrees_1080	GY_1	2	4	0.121	1080	Sensitivity	0.32
627	GBM_Model_10_eta_0.121_ntrees_1080	GY_1	2	4	0.121	1080	Specificity	0.675676
628	GBM_Model_10_eta_0.121_ntrees_1080	GY_1	2	4	0.121	1080	Precision	0.25
629	GBM_Model_10_eta_0.121_ntrees_1080	GY_1	2	4	0.121	1080	F1_Score	0.280702
630	GBM_Model_10_eta_0.121_ntrees_1080	GY_1	2	4	0.121	1080	AUC	0.535135
631	GBM_Model_10_eta_0.121_ntrees_1080	GY_1	2	5	0.121	1080	Sensitivity	0.36
632	GBM_Model_10_eta_0.121_ntrees_1080	GY_1	2	5	0.121	1080	Specificity	0.689189
633	GBM_Model_10_eta_0.121_ntrees_1080	GY_1	2	5	0.121	1080	Precision	0.28125
634	GBM_Model_10_eta_0.121_ntrees_1080	GY_1	2	5	0.121	1080	F1_Score	0.315789
635	GBM_Model_10_eta_0.121_ntrees_1080	GY_1	2	5	0.121	1080	AUC	0.566486
636	GBM_Model_10_eta_0.121_ntrees_1080	GY_1	2	6	0.121	1080	Sensitivity	0.52
637	GBM_Model_10_eta_0.121_ntrees_1080	GY_1	2	6	0.121	1080	Specificity	0.621622
638	GBM_Model_10_eta_0.121_ntrees_1080	GY_1	2	6	0.121	1080	Precision	0.317073
639	GBM_Model_10_eta_0.121_ntrees_1080	GY_1	2	6	0.121	1080	F1_Score	0.393939
640	GBM_Model_10_eta_0.121_ntrees_1080	GY_1	2	6	0.121	1080	AUC	0.581081
641	GBM_Model_10_eta_0.121_ntrees_1080	GY_1	2	7	0.121	1080	Sensitivity	0.4
642	GBM_Model_10_eta_0.121_ntrees_1080	GY_1	2	7	0.121	1080	Specificity	0.72973
643	GBM_Model_10_eta_0.121_ntrees_1080	GY_1	2	7	0.121	1080	Precision	0.333333
644	GBM_Model_10_eta_0.121_ntrees_1080	GY_1	2	7	0.121	1080	F1_Score	0.363636
645	GBM_Model_10_eta_0.121_ntrees_1080	GY_1	2	7	0.121	1080	AUC	0.576757
646	GBM_Model_10_eta_0.121_ntrees_1080	GY_1	2	8	0.121	1080	Sensitivity	0.48
647	GBM_Model_10_eta_0.121_ntrees_1080	GY_1	2	8	0.121	1080	Specificity	0.743243
648	GBM_Model_10_eta_0.121_ntrees_1080	GY_1	2	8	0.121	1080	Precision	0.387097
649	GBM_Model_10_eta_0.121_ntrees_1080	GY_1	2	8	0.121	1080	F1_Score	0.428571
650	GBM_Model_10_eta_0.121_ntrees_1080	GY_1	2	8	0.121	1080	AUC	0.636216
651	GBM_Model_10_eta_0.121_ntrees_1080	GY_1	2	9	0.121	1080	Sensitivity	0.4
652	GBM_Model_10_eta_0.121_ntrees_1080	GY_1	2	9	0.121	1080	Specificity	0.662162
653	GBM_Model_10_eta_0.121_ntrees_1080	GY_1	2	9	0.121	1080	Precision	0.285714
654	GBM_Model_10_eta_0.121_ntrees_1080	GY_1	2	9	0.121	1080	F1_Score	0.333333
655	GBM_Model_10_eta_0.121_ntrees_1080	GY_1	2	9	0.121	1080	AUC	0.577297
656	GBM_Model_10_eta_0.121_ntrees_1080	GY_1	2	10	0.121	1080	Sensitivity	0.52
657	GBM_Model_10_eta_0.121_ntrees_1080	GY_1	2	10	0.121	1080	Specificity	0.716216
658	GBM_Model_10_eta_0.121_ntrees_1080	GY_1	2	10	0.121	1080	Precision	0.382353
659	GBM_Model_10_eta_0.121_ntrees_1080	GY_1	2	10	0.121	1080	F1_Score	0.440678
660	GBM_Model_10_eta_0.121_ntrees_1080	GY_1	2	10	0.121	1080	AUC	0.615676
661	GBM_Model_10_eta_0.121_ntrees_1080	GY_1	3	1	0.121	1080	Sensitivity	0.36
662	GBM_Model_10_eta_0.121_ntrees_1080	GY_1	3	1	0.121	1080	Specificity	0.797297
663	GBM_Model_10_eta_0.121_ntrees_1080	GY_1	3	1	0.121	1080	Precision	0.375
664	GBM_Model_10_eta_0.121_ntrees_1080	GY_1	3	1	0.121	1080	F1_Score	0.367347
665	GBM_Model_10_eta_0.121_ntrees_1080	GY_1	3	1	0.121	1080	AUC	0.562162
666	GBM_Model_10_eta_0.121_ntrees_1080	GY_1	3	2	0.121	1080	Sensitivity	0.28
667	GBM_Model_10_eta_0.121_ntrees_1080	GY_1	3	2	0.121	1080	Specificity	0.837838
668	GBM_Model_10_eta_0.121_ntrees_1080	GY_1	3	2	0.121	1080	Precision	0.368421
669	GBM_Model_10_eta_0.121_ntrees_1080	GY_1	3	2	0.121	1080	F1_Score	0.318182
670	GBM_Model_10_eta_0.121_ntrees_1080	GY_1	3	2	0.121	1080	AUC	0.578378
671	GBM_Model_10_eta_0.121_ntrees_1080	GY_1	3	3	0.121	1080	Sensitivity	0.24
672	GBM_Model_10_eta_0.121_ntrees_1080	GY_1	3	3	0.121	1080	Specificity	0.837838
673	GBM_Model_10_eta_0.121_ntrees_1080	GY_1	3	3	0.121	1080	Precision	0.333333
674	GBM_Model_10_eta_0.121_ntrees_1080	GY_1	3	3	0.121	1080	F1_Score	0.27907
675	GBM_Model_10_eta_0.121_ntrees_1080	GY_1	3	3	0.121	1080	AUC	0.569189
676	GBM_Model_10_eta_0.121_ntrees_1080	GY_1	3	4	0.121	1080	Sensitivity	0.32
677	GBM_Model_10_eta_0.121_ntrees_1080	GY_1	3	4	0.121	1080	Specificity	0.810811
678	GBM_Model_10_eta_0.121_ntrees_1080	GY_1	3	4	0.121	1080	Precision	0.363636
679	GBM_Model_10_eta_0.121_ntrees_1080	GY_1	3	4	0.121	1080	F1_Score	0.340426
680	GBM_Model_10_eta_0.121_ntrees_1080	GY_1	3	4	0.121	1080	AUC	0.561622
681	GBM_Model_10_eta_0.121_ntrees_1080	GY_1	3	5	0.121	1080	Sensitivity	0.32
682	GBM_Model_10_eta_0.121_ntrees_1080	GY_1	3	5	0.121	1080	Specificity	0.797297
683	GBM_Model_10_eta_0.121_ntrees_1080	GY_1	3	5	0.121	1080	Precision	0.347826
684	GBM_Model_10_eta_0.121_ntrees_1080	GY_1	3	5	0.121	1080	F1_Score	0.333333
685	GBM_Model_10_eta_0.121_ntrees_1080	GY_1	3	5	0.121	1080	AUC	0.585405
686	GBM_Model_10_eta_0.121_ntrees_1080	GY_1	3	6	0.121	1080	Sensitivity	0.32
687	GBM_Model_10_eta_0.121_ntrees_1080	GY_1	3	6	0.121	1080	Specificity	0.810811
688	GBM_Model_10_eta_0.121_ntrees_1080	GY_1	3	6	0.121	1080	Precision	0.363636
689	GBM_Model_10_eta_0.121_ntrees_1080	GY_1	3	6	0.121	1080	F1_Score	0.340426
690	GBM_Model_10_eta_0.121_ntrees_1080	GY_1	3	6	0.121	1080	AUC	0.594054
691	GBM_Model_10_eta_0.121_ntrees_1080	GY_1	3	7	0.121	1080	Sensitivity	0.36
692	GBM_Model_10_eta_0.121_ntrees_1080	GY_1	3	7	0.121	1080	Specificity	0.837838
693	GBM_Model_10_eta_0.121_ntrees_1080	GY_1	3	7	0.121	1080	Precision	0.428571
694	GBM_Model_10_eta_0.121_ntrees_1080	GY_1	3	7	0.121	1080	F1_Score	0.391304
695	GBM_Model_10_eta_0.121_ntrees_1080	GY_1	3	7	0.121	1080	AUC	0.561081
696	GBM_Model_10_eta_0.121_ntrees_1080	GY_1	3	8	0.121	1080	Sensitivity	0.32
697	GBM_Model_10_eta_0.121_ntrees_1080	GY_1	3	8	0.121	1080	Specificity	0.810811
698	GBM_Model_10_eta_0.121_ntrees_1080	GY_1	3	8	0.121	1080	Precision	0.363636
699	GBM_Model_10_eta_0.121_ntrees_1080	GY_1	3	8	0.121	1080	F1_Score	0.340426
700	GBM_Model_10_eta_0.121_ntrees_1080	GY_1	3	8	0.121	1080	AUC	0.552432
701	GBM_Model_10_eta_0.121_ntrees_1080	GY_1	3	9	0.121	1080	Sensitivity	0.32
702	GBM_Model_10_eta_0.121_ntrees_1080	GY_1	3	9	0.121	1080	Specificity	0.783784
703	GBM_Model_10_eta_0.121_ntrees_1080	GY_1	3	9	0.121	1080	Precision	0.333333
704	GBM_Model_10_eta_0.121_ntrees_1080	GY_1	3	9	0.121	1080	F1_Score	0.326531
705	GBM_Model_10_eta_0.121_ntrees_1080	GY_1	3	9	0.121	1080	AUC	0.514595
706	GBM_Model_10_eta_0.121_ntrees_1080	GY_1	3	10	0.121	1080	Sensitivity	0.36
707	GBM_Model_10_eta_0.121_ntrees_1080	GY_1	3	10	0.121	1080	Specificity	0.810811
708	GBM_Model_10_eta_0.121_ntrees_1080	GY_1	3	10	0.121	1080	Precision	0.391304
709	GBM_Model_10_eta_0.121_ntrees_1080	GY_1	3	10	0.121	1080	F1_Score	0.375
710	GBM_Model_10_eta_0.121_ntrees_1080	GY_1	3	10	0.121	1080	AUC	0.577838
711	GBM_Model_10_eta_0.121_ntrees_1080	GY_1	4	1	0.121	1080	Sensitivity	0.12
712	GBM_Model_10_eta_0.121_ntrees_1080	GY_1	4	1	0.121	1080	Specificity	0.810811
713	GBM_Model_10_eta_0.121_ntrees_1080	GY_1	4	1	0.121	1080	Precision	0.176471
714	GBM_Model_10_eta_0.121_ntrees_1080	GY_1	4	1	0.121	1080	F1_Score	0.142857
715	GBM_Model_10_eta_0.121_ntrees_1080	GY_1	4	1	0.121	1080	AUC	0.542162
716	GBM_Model_10_eta_0.121_ntrees_1080	GY_1	4	2	0.121	1080	Sensitivity	0.2
717	GBM_Model_10_eta_0.121_ntrees_1080	GY_1	4	2	0.121	1080	Specificity	0.878378
718	GBM_Model_10_eta_0.121_ntrees_1080	GY_1	4	2	0.121	1080	Precision	0.357143
719	GBM_Model_10_eta_0.121_ntrees_1080	GY_1	4	2	0.121	1080	F1_Score	0.25641
720	GBM_Model_10_eta_0.121_ntrees_1080	GY_1	4	2	0.121	1080	AUC	0.592432
721	GBM_Model_10_eta_0.121_ntrees_1080	GY_1	4	3	0.121	1080	Sensitivity	0.2
722	GBM_Model_10_eta_0.121_ntrees_1080	GY_1	4	3	0.121	1080	Specificity	0.864865
723	GBM_Model_10_eta_0.121_ntrees_1080	GY_1	4	3	0.121	1080	Precision	0.333333
724	GBM_Model_10_eta_0.121_ntrees_1080	GY_1	4	3	0.121	1080	F1_Score	0.25
725	GBM_Model_10_eta_0.121_ntrees_1080	GY_1	4	3	0.121	1080	AUC	0.611892
726	GBM_Model_10_eta_0.121_ntrees_1080	GY_1	4	4	0.121	1080	Sensitivity	0.08
727	GBM_Model_10_eta_0.121_ntrees_1080	GY_1	4	4	0.121	1080	Specificity	0.864865
728	GBM_Model_10_eta_0.121_ntrees_1080	GY_1	4	4	0.121	1080	Precision	0.166667
729	GBM_Model_10_eta_0.121_ntrees_1080	GY_1	4	4	0.121	1080	F1_Score	0.108108
730	GBM_Model_10_eta_0.121_ntrees_1080	GY_1	4	4	0.121	1080	AUC	0.60973
731	GBM_Model_10_eta_0.121_ntrees_1080	GY_1	4	5	0.121	1080	Sensitivity	0.16
732	GBM_Model_10_eta_0.121_ntrees_1080	GY_1	4	5	0.121	1080	Specificity	0.864865
733	GBM_Model_10_eta_0.121_ntrees_1080	GY_1	4	5	0.121	1080	Precision	0.285714
734	GBM_Model_10_eta_0.121_ntrees_1080	GY_1	4	5	0.121	1080	F1_Score	0.205128
735	GBM_Model_10_eta_0.121_ntrees_1080	GY_1	4	5	0.121	1080	AUC	0.559459
736	GBM_Model_10_eta_0.121_ntrees_1080	GY_1	4	6	0.121	1080	Sensitivity	0.24
737	GBM_Model_10_eta_0.121_ntrees_1080	GY_1	4	6	0.121	1080	Specificity	0.905405
738	GBM_Model_10_eta_0.121_ntrees_1080	GY_1	4	6	0.121	1080	Precision	0.461538
739	GBM_Model_10_eta_0.121_ntrees_1080	GY_1	4	6	0.121	1080	F1_Score	0.315789
740	GBM_Model_10_eta_0.121_ntrees_1080	GY_1	4	6	0.121	1080	AUC	0.529189
741	GBM_Model_10_eta_0.121_ntrees_1080	GY_1	4	7	0.121	1080	Sensitivity	0.2
742	GBM_Model_10_eta_0.121_ntrees_1080	GY_1	4	7	0.121	1080	Specificity	0.756757
743	GBM_Model_10_eta_0.121_ntrees_1080	GY_1	4	7	0.121	1080	Precision	0.217391
744	GBM_Model_10_eta_0.121_ntrees_1080	GY_1	4	7	0.121	1080	F1_Score	0.208333
745	GBM_Model_10_eta_0.121_ntrees_1080	GY_1	4	7	0.121	1080	AUC	0.557297
746	GBM_Model_10_eta_0.121_ntrees_1080	GY_1	4	8	0.121	1080	Sensitivity	0.16
747	GBM_Model_10_eta_0.121_ntrees_1080	GY_1	4	8	0.121	1080	Specificity	0.878378
748	GBM_Model_10_eta_0.121_ntrees_1080	GY_1	4	8	0.121	1080	Precision	0.307692
749	GBM_Model_10_eta_0.121_ntrees_1080	GY_1	4	8	0.121	1080	F1_Score	0.210526
750	GBM_Model_10_eta_0.121_ntrees_1080	GY_1	4	8	0.121	1080	AUC	0.599459
751	GBM_Model_10_eta_0.121_ntrees_1080	GY_1	4	9	0.121	1080	Sensitivity	0.2
752	GBM_Model_10_eta_0.121_ntrees_1080	GY_1	4	9	0.121	1080	Specificity	0.851351
753	GBM_Model_10_eta_0.121_ntrees_1080	GY_1	4	9	0.121	1080	Precision	0.3125
754	GBM_Model_10_eta_0.121_ntrees_1080	GY_1	4	9	0.121	1080	F1_Score	0.243902
755	GBM_Model_10_eta_0.121_ntrees_1080	GY_1	4	9	0.121	1080	AUC	0.595676
756	GBM_Model_10_eta_0.121_ntrees_1080	GY_1	4	10	0.121	1080	Sensitivity	0.12
757	GBM_Model_10_eta_0.121_ntrees_1080	GY_1	4	10	0.121	1080	Specificity	0.878378
758	GBM_Model_10_eta_0.121_ntrees_1080	GY_1	4	10	0.121	1080	Precision	0.25
759	GBM_Model_10_eta_0.121_ntrees_1080	GY_1	4	10	0.121	1080	F1_Score	0.162162
760	GBM_Model_10_eta_0.121_ntrees_1080	GY_1	4	10	0.121	1080	AUC	0.580541
761	GBM_Model_10_eta_0.121_ntrees_1080	GY_1	5	1	0.121	1080	Sensitivity	0.2
762	GBM_Model_10_eta_0.121_ntrees_1080	GY_1	5	1	0.121	1080	Specificity	0.837838
763	GBM_Model_10_eta_0.121_ntrees_1080	GY_1	5	1	0.121	1080	Precision	0.294118
764	GBM_Model_10_eta_0.121_ntrees_1080	GY_1	5	1	0.121	1080	F1_Score	0.238095
765	GBM_Model_10_eta_0.121_ntrees_1080	GY_1	5	1	0.121	1080	AUC	0.578919
766	GBM_Model_10_eta_0.121_ntrees_1080	GY_1	5	2	0.121	1080	Sensitivity	0.36
767	GBM_Model_10_eta_0.121_ntrees_1080	GY_1	5	2	0.121	1080	Specificity	0.851351
768	GBM_Model_10_eta_0.121_ntrees_1080	GY_1	5	2	0.121	1080	Precision	0.45
769	GBM_Model_10_eta_0.121_ntrees_1080	GY_1	5	2	0.121	1080	F1_Score	0.4
770	GBM_Model_10_eta_0.121_ntrees_1080	GY_1	5	2	0.121	1080	AUC	0.620541
771	GBM_Model_10_eta_0.121_ntrees_1080	GY_1	5	3	0.121	1080	Sensitivity	0.16
772	GBM_Model_10_eta_0.121_ntrees_1080	GY_1	5	3	0.121	1080	Specificity	0.837838
773	GBM_Model_10_eta_0.121_ntrees_1080	GY_1	5	3	0.121	1080	Precision	0.25
774	GBM_Model_10_eta_0.121_ntrees_1080	GY_1	5	3	0.121	1080	F1_Score	0.195122
775	GBM_Model_10_eta_0.121_ntrees_1080	GY_1	5	3	0.121	1080	AUC	0.585405
776	GBM_Model_10_eta_0.121_ntrees_1080	GY_1	5	4	0.121	1080	Sensitivity	0.28
777	GBM_Model_10_eta_0.121_ntrees_1080	GY_1	5	4	0.121	1080	Specificity	0.851351
778	GBM_Model_10_eta_0.121_ntrees_1080	GY_1	5	4	0.121	1080	Precision	0.388889
779	GBM_Model_10_eta_0.121_ntrees_1080	GY_1	5	4	0.121	1080	F1_Score	0.325581
780	GBM_Model_10_eta_0.121_ntrees_1080	GY_1	5	4	0.121	1080	AUC	0.656216
781	GBM_Model_10_eta_0.121_ntrees_1080	GY_1	5	5	0.121	1080	Sensitivity	0.24
782	GBM_Model_10_eta_0.121_ntrees_1080	GY_1	5	5	0.121	1080	Specificity	0.851351
783	GBM_Model_10_eta_0.121_ntrees_1080	GY_1	5	5	0.121	1080	Precision	0.352941
784	GBM_Model_10_eta_0.121_ntrees_1080	GY_1	5	5	0.121	1080	F1_Score	0.285714
785	GBM_Model_10_eta_0.121_ntrees_1080	GY_1	5	5	0.121	1080	AUC	0.598919
786	GBM_Model_10_eta_0.121_ntrees_1080	GY_1	5	6	0.121	1080	Sensitivity	0.12
787	GBM_Model_10_eta_0.121_ntrees_1080	GY_1	5	6	0.121	1080	Specificity	0.851351
788	GBM_Model_10_eta_0.121_ntrees_1080	GY_1	5	6	0.121	1080	Precision	0.214286
789	GBM_Model_10_eta_0.121_ntrees_1080	GY_1	5	6	0.121	1080	F1_Score	0.153846
790	GBM_Model_10_eta_0.121_ntrees_1080	GY_1	5	6	0.121	1080	AUC	0.6
791	GBM_Model_10_eta_0.121_ntrees_1080	GY_1	5	7	0.121	1080	Sensitivity	0.28
792	GBM_Model_10_eta_0.121_ntrees_1080	GY_1	5	7	0.121	1080	Specificity	0.810811
793	GBM_Model_10_eta_0.121_ntrees_1080	GY_1	5	7	0.121	1080	Precision	0.333333
794	GBM_Model_10_eta_0.121_ntrees_1080	GY_1	5	7	0.121	1080	F1_Score	0.304348
795	GBM_Model_10_eta_0.121_ntrees_1080	GY_1	5	7	0.121	1080	AUC	0.601081
796	GBM_Model_10_eta_0.121_ntrees_1080	GY_1	5	8	0.121	1080	Sensitivity	0.28
797	GBM_Model_10_eta_0.121_ntrees_1080	GY_1	5	8	0.121	1080	Specificity	0.837838
798	GBM_Model_10_eta_0.121_ntrees_1080	GY_1	5	8	0.121	1080	Precision	0.368421
799	GBM_Model_10_eta_0.121_ntrees_1080	GY_1	5	8	0.121	1080	F1_Score	0.318182
800	GBM_Model_10_eta_0.121_ntrees_1080	GY_1	5	8	0.121	1080	AUC	0.633514
801	GBM_Model_10_eta_0.121_ntrees_1080	GY_1	5	9	0.121	1080	Sensitivity	0.16
802	GBM_Model_10_eta_0.121_ntrees_1080	GY_1	5	9	0.121	1080	Specificity	0.851351
803	GBM_Model_10_eta_0.121_ntrees_1080	GY_1	5	9	0.121	1080	Precision	0.266667
804	GBM_Model_10_eta_0.121_ntrees_1080	GY_1	5	9	0.121	1080	F1_Score	0.2
805	GBM_Model_10_eta_0.121_ntrees_1080	GY_1	5	9	0.121	1080	AUC	0.60973
806	GBM_Model_10_eta_0.121_ntrees_1080	GY_1	5	10	0.121	1080	Sensitivity	0.24
807	GBM_Model_10_eta_0.121_ntrees_1080	GY_1	5	10	0.121	1080	Specificity	0.851351
808	GBM_Model_10_eta_0.121_ntrees_1080	GY_1	5	10	0.121	1080	Precision	0.352941
809	GBM_Model_10_eta_0.121_ntrees_1080	GY_1	5	10	0.121	1080	F1_Score	0.285714
810	GBM_Model_10_eta_0.121_ntrees_1080	GY_1	5	10	0.121	1080	AUC	0.588649
811	GBM_Model_10_eta_0.121_ntrees_1080	GY_1	1	0	0.121	1080	ICC_Prediction_Stability	0.806845
812	GBM_Model_10_eta_0.121_ntrees_1080	GY_1	2	0	0.121	1080	ICC_Prediction_Stability	0.833741
813	GBM_Model_10_eta_0.121_ntrees_1080	GY_1	3	0	0.121	1080	ICC_Prediction_Stability	0.8619
814	GBM_Model_10_eta_0.121_ntrees_1080	GY_1	4	0	0.121	1080	ICC_Prediction_Stability	0.804769
815	GBM_Model_10_eta_0.121_ntrees_1080	GY_1	5	0	0.121	1080	ICC_Prediction_Stability	0.872619
816	GBM_Model_10_eta_0.121_ntrees_1080	GY_1	1	0	0.121	1080	Fleiss_Kappa_Prediction_Stability	0.57427
817	GBM_Model_10_eta_0.121_ntrees_1080	GY_1	2	0	0.121	1080	Fleiss_Kappa_Prediction_Stability	0.619459
818	GBM_Model_10_eta_0.121_ntrees_1080	GY_1	3	0	0.121	1080	Fleiss_Kappa_Prediction_Stability	0.70627
819	GBM_Model_10_eta_0.121_ntrees_1080	GY_1	4	0	0.121	1080	Fleiss_Kappa_Prediction_Stability	0.525514
820	GBM_Model_10_eta_0.121_ntrees_1080	GY_1	5	0	0.121	1080	Fleiss_Kappa_Prediction_Stability	0.663459
821	GBM_Model_11_eta_0.1605_ntrees_1080	GY_1	1	1	0.1605	1080	Spearman	0.076327
822	GBM_Model_11_eta_0.1605_ntrees_1080	GY_1	1	2	0.1605	1080	Spearman	0.0474153
823	GBM_Model_11_eta_0.1605_ntrees_1080	GY_1	1	3	0.1605	1080	Spearman	0.0681018
824	GBM_Model_11_eta_0.1605_ntrees_1080	GY_1	1	4	0.1605	1080	Spearman	0.0778298
825	GBM_Model_11_eta_0.1605_ntrees_1080	GY_1	1	5	0.1605	1080	Spearman	0.105251
826	GBM_Model_11_eta_0.1605_ntrees_1080	GY_1	1	6	0.1605	1080	Spearman	0.0706127
827	GBM_Model_11_eta_0.1605_ntrees_1080	GY_1	1	7	0.1605	1080	Spearman	0.089209
828	GBM_Model_11_eta_0.1605_ntrees_1080	GY_1	1	8	0.1605	1080	Spearman	0.0973475
829	GBM_Model_11_eta_0.1605_ntrees_1080	GY_1	1	9	0.1605	1080	Spearman	0.13681
830	GBM_Model_11_eta_0.1605_ntrees_1080	GY_1	1	10	0.1605	1080	Spearman	0.13668
831	GBM_Model_11_eta_0.1605_ntrees_1080	GY_1	2	1	0.1605	1080	Spearman	0.116482
832	GBM_Model_11_eta_0.1605_ntrees_1080	GY_1	2	2	0.1605	1080	Spearman	0.19446
833	GBM_Model_11_eta_0.1605_ntrees_1080	GY_1	2	3	0.1605	1080	Spearman	0.144664
834	GBM_Model_11_eta_0.1605_ntrees_1080	GY_1	2	4	0.1605	1080	Spearman	0.0472112
835	GBM_Model_11_eta_0.1605_ntrees_1080	GY_1	2	5	0.1605	1080	Spearman	0.193928
836	GBM_Model_11_eta_0.1605_ntrees_1080	GY_1	2	6	0.1605	1080	Spearman	0.0918435
837	GBM_Model_11_eta_0.1605_ntrees_1080	GY_1	2	7	0.1605	1080	Spearman	0.0678174
838	GBM_Model_11_eta_0.1605_ntrees_1080	GY_1	2	8	0.1605	1080	Spearman	0.115412
839	GBM_Model_11_eta_0.1605_ntrees_1080	GY_1	2	9	0.1605	1080	Spearman	0.178412
840	GBM_Model_11_eta_0.1605_ntrees_1080	GY_1	2	10	0.1605	1080	Spearman	0.160397
841	GBM_Model_11_eta_0.1605_ntrees_1080	GY_1	3	1	0.1605	1080	Spearman	0.160984
842	GBM_Model_11_eta_0.1605_ntrees_1080	GY_1	3	2	0.1605	1080	Spearman	0.176235
843	GBM_Model_11_eta_0.1605_ntrees_1080	GY_1	3	3	0.1605	1080	Spearman	0.0752447
844	GBM_Model_11_eta_0.1605_ntrees_1080	GY_1	3	4	0.1605	1080	Spearman	0.235481
845	GBM_Model_11_eta_0.1605_ntrees_1080	GY_1	3	5	0.1605	1080	Spearman	0.0914415
846	GBM_Model_11_eta_0.1605_ntrees_1080	GY_1	3	6	0.1605	1080	Spearman	0.265963
847	GBM_Model_11_eta_0.1605_ntrees_1080	GY_1	3	7	0.1605	1080	Spearman	0.150162
848	GBM_Model_11_eta_0.1605_ntrees_1080	GY_1	3	8	0.1605	1080	Spearman	0.229507
849	GBM_Model_11_eta_0.1605_ntrees_1080	GY_1	3	9	0.1605	1080	Spearman	0.203328
850	GBM_Model_11_eta_0.1605_ntrees_1080	GY_1	3	10	0.1605	1080	Spearman	0.0946883
851	GBM_Model_11_eta_0.1605_ntrees_1080	GY_1	4	1	0.1605	1080	Spearman	0.0305381
852	GBM_Model_11_eta_0.1605_ntrees_1080	GY_1	4	2	0.1605	1080	Spearman	0.19065
853	GBM_Model_11_eta_0.1605_ntrees_1080	GY_1	4	3	0.1605	1080	Spearman	0.0888376
854	GBM_Model_11_eta_0.1605_ntrees_1080	GY_1	4	4	0.1605	1080	Spearman	0.0790726
855	GBM_Model_11_eta_0.1605_ntrees_1080	GY_1	4	5	0.1605	1080	Spearman	0.107298
856	GBM_Model_11_eta_0.1605_ntrees_1080	GY_1	4	6	0.1605	1080	Spearman	0.0766545
857	GBM_Model_11_eta_0.1605_ntrees_1080	GY_1	4	7	0.1605	1080	Spearman	0.176012
858	GBM_Model_11_eta_0.1605_ntrees_1080	GY_1	4	8	0.1605	1080	Spearman	0.116828
859	GBM_Model_11_eta_0.1605_ntrees_1080	GY_1	4	9	0.1605	1080	Spearman	0.175721
860	GBM_Model_11_eta_0.1605_ntrees_1080	GY_1	4	10	0.1605	1080	Spearman	0.133414
861	GBM_Model_11_eta_0.1605_ntrees_1080	GY_1	5	1	0.1605	1080	Spearman	0.161517
862	GBM_Model_11_eta_0.1605_ntrees_1080	GY_1	5	2	0.1605	1080	Spearman	0.1507
863	GBM_Model_11_eta_0.1605_ntrees_1080	GY_1	5	3	0.1605	1080	Spearman	0.167998
864	GBM_Model_11_eta_0.1605_ntrees_1080	GY_1	5	4	0.1605	1080	Spearman	0.196192
865	GBM_Model_11_eta_0.1605_ntrees_1080	GY_1	5	5	0.1605	1080	Spearman	0.101621
866	GBM_Model_11_eta_0.1605_ntrees_1080	GY_1	5	6	0.1605	1080	Spearman	0.127132
867	GBM_Model_11_eta_0.1605_ntrees_1080	GY_1	5	7	0.1605	1080	Spearman	0.113452
868	GBM_Model_11_eta_0.1605_ntrees_1080	GY_1	5	8	0.1605	1080	Spearman	0.109086
869	GBM_Model_11_eta_0.1605_ntrees_1080	GY_1	5	9	0.1605	1080	Spearman	0.182463
870	GBM_Model_11_eta_0.1605_ntrees_1080	GY_1	5	10	0.1605	1080	Spearman	0.165734
871	GBM_Model_11_eta_0.1605_ntrees_1080	GY_1	1	1	0.1605	1080	Pearson	0.0912617
872	GBM_Model_11_eta_0.1605_ntrees_1080	GY_1	1	2	0.1605	1080	Pearson	0.0936563
873	GBM_Model_11_eta_0.1605_ntrees_1080	GY_1	1	3	0.1605	1080	Pearson	0.0815882
874	GBM_Model_11_eta_0.1605_ntrees_1080	GY_1	1	4	0.1605	1080	Pearson	0.106517
875	GBM_Model_11_eta_0.1605_ntrees_1080	GY_1	1	5	0.1605	1080	Pearson	0.142949
876	GBM_Model_11_eta_0.1605_ntrees_1080	GY_1	1	6	0.1605	1080	Pearson	0.0814299
877	GBM_Model_11_eta_0.1605_ntrees_1080	GY_1	1	7	0.1605	1080	Pearson	0.147774
878	GBM_Model_11_eta_0.1605_ntrees_1080	GY_1	1	8	0.1605	1080	Pearson	0.107885
879	GBM_Model_11_eta_0.1605_ntrees_1080	GY_1	1	9	0.1605	1080	Pearson	0.114786
880	GBM_Model_11_eta_0.1605_ntrees_1080	GY_1	1	10	0.1605	1080	Pearson	0.136365
881	GBM_Model_11_eta_0.1605_ntrees_1080	GY_1	2	1	0.1605	1080	Pearson	0.152503
882	GBM_Model_11_eta_0.1605_ntrees_1080	GY_1	2	2	0.1605	1080	Pearson	0.25456
883	GBM_Model_11_eta_0.1605_ntrees_1080	GY_1	2	3	0.1605	1080	Pearson	0.196121
884	GBM_Model_11_eta_0.1605_ntrees_1080	GY_1	2	4	0.1605	1080	Pearson	0.0713882
885	GBM_Model_11_eta_0.1605_ntrees_1080	GY_1	2	5	0.1605	1080	Pearson	0.211514
886	GBM_Model_11_eta_0.1605_ntrees_1080	GY_1	2	6	0.1605	1080	Pearson	0.150172
887	GBM_Model_11_eta_0.1605_ntrees_1080	GY_1	2	7	0.1605	1080	Pearson	0.101621
888	GBM_Model_11_eta_0.1605_ntrees_1080	GY_1	2	8	0.1605	1080	Pearson	0.121062
889	GBM_Model_11_eta_0.1605_ntrees_1080	GY_1	2	9	0.1605	1080	Pearson	0.215813
890	GBM_Model_11_eta_0.1605_ntrees_1080	GY_1	2	10	0.1605	1080	Pearson	0.207729
891	GBM_Model_11_eta_0.1605_ntrees_1080	GY_1	3	1	0.1605	1080	Pearson	0.130826
892	GBM_Model_11_eta_0.1605_ntrees_1080	GY_1	3	2	0.1605	1080	Pearson	0.185432
893	GBM_Model_11_eta_0.1605_ntrees_1080	GY_1	3	3	0.1605	1080	Pearson	0.0527329
894	GBM_Model_11_eta_0.1605_ntrees_1080	GY_1	3	4	0.1605	1080	Pearson	0.250906
895	GBM_Model_11_eta_0.1605_ntrees_1080	GY_1	3	5	0.1605	1080	Pearson	0.0941773
896	GBM_Model_11_eta_0.1605_ntrees_1080	GY_1	3	6	0.1605	1080	Pearson	0.256748
897	GBM_Model_11_eta_0.1605_ntrees_1080	GY_1	3	7	0.1605	1080	Pearson	0.126678
898	GBM_Model_11_eta_0.1605_ntrees_1080	GY_1	3	8	0.1605	1080	Pearson	0.204261
899	GBM_Model_11_eta_0.1605_ntrees_1080	GY_1	3	9	0.1605	1080	Pearson	0.211104
900	GBM_Model_11_eta_0.1605_ntrees_1080	GY_1	3	10	0.1605	1080	Pearson	0.0863924
901	GBM_Model_11_eta_0.1605_ntrees_1080	GY_1	4	1	0.1605	1080	Pearson	0.0266007
902	GBM_Model_11_eta_0.1605_ntrees_1080	GY_1	4	2	0.1605	1080	Pearson	0.24367
903	GBM_Model_11_eta_0.1605_ntrees_1080	GY_1	4	3	0.1605	1080	Pearson	0.151072
904	GBM_Model_11_eta_0.1605_ntrees_1080	GY_1	4	4	0.1605	1080	Pearson	0.115518
905	GBM_Model_11_eta_0.1605_ntrees_1080	GY_1	4	5	0.1605	1080	Pearson	0.144909
906	GBM_Model_11_eta_0.1605_ntrees_1080	GY_1	4	6	0.1605	1080	Pearson	0.066193
907	GBM_Model_11_eta_0.1605_ntrees_1080	GY_1	4	7	0.1605	1080	Pearson	0.188185
908	GBM_Model_11_eta_0.1605_ntrees_1080	GY_1	4	8	0.1605	1080	Pearson	0.0890417
909	GBM_Model_11_eta_0.1605_ntrees_1080	GY_1	4	9	0.1605	1080	Pearson	0.174215
910	GBM_Model_11_eta_0.1605_ntrees_1080	GY_1	4	10	0.1605	1080	Pearson	0.113973
911	GBM_Model_11_eta_0.1605_ntrees_1080	GY_1	5	1	0.1605	1080	Pearson	0.105785
912	GBM_Model_11_eta_0.1605_ntrees_1080	GY_1	5	2	0.1605	1080	Pearson	0.130706
913	GBM_Model_11_eta_0.1605_ntrees_1080	GY_1	5	3	0.1605	1080	Pearson	0.147557
914	GBM_Model_11_eta_0.1605_ntrees_1080	GY_1	5	4	0.1605	1080	Pearson	0.170214
915	GBM_Model_11_eta_0.1605_ntrees_1080	GY_1	5	5	0.1605	1080	Pearson	0.0755971
916	GBM_Model_11_eta_0.1605_ntrees_1080	GY_1	5	6	0.1605	1080	Pearson	0.10427
917	GBM_Model_11_eta_0.1605_ntrees_1080	GY_1	5	7	0.1605	1080	Pearson	0.0914631
918	GBM_Model_11_eta_0.1605_ntrees_1080	GY_1	5	8	0.1605	1080	Pearson	0.0870374
919	GBM_Model_11_eta_0.1605_ntrees_1080	GY_1	5	9	0.1605	1080	Pearson	0.179818
920	GBM_Model_11_eta_0.1605_ntrees_1080	GY_1	5	10	0.1605	1080	Pearson	0.148118
921	GBM_Model_11_eta_0.1605_ntrees_1080	GY_1	1	1	0.1605	1080	R_squared	-0.291062
922	GBM_Model_11_eta_0.1605_ntrees_1080	GY_1	1	2	0.1605	1080	R_squared	-0.306501
923	GBM_Model_11_eta_0.1605_ntrees_1080	GY_1	1	3	0.1605	1080	R_squared	-0.265613
924	GBM_Model_11_eta_0.1605_ntrees_1080	GY_1	1	4	0.1605	1080	R_squared	-0.268127
925	GBM_Model_11_eta_0.1605_ntrees_1080	GY_1	1	5	0.1605	1080	R_squared	-0.186296
926	GBM_Model_11_eta_0.1605_ntrees_1080	GY_1	1	6	0.1605	1080	R_squared	-0.311534
927	GBM_Model_11_eta_0.1605_ntrees_1080	GY_1	1	7	0.1605	1080	R_squared	-0.197493
928	GBM_Model_11_eta_0.1605_ntrees_1080	GY_1	1	8	0.1605	1080	R_squared	-0.279881
929	GBM_Model_11_eta_0.1605_ntrees_1080	GY_1	1	9	0.1605	1080	R_squared	-0.279231
930	GBM_Model_11_eta_0.1605_ntrees_1080	GY_1	1	10	0.1605	1080	R_squared	-0.207061
931	GBM_Model_11_eta_0.1605_ntrees_1080	GY_1	2	1	0.1605	1080	R_squared	-0.35287
932	GBM_Model_11_eta_0.1605_ntrees_1080	GY_1	2	2	0.1605	1080	R_squared	-0.240755
933	GBM_Model_11_eta_0.1605_ntrees_1080	GY_1	2	3	0.1605	1080	R_squared	-0.361199
934	GBM_Model_11_eta_0.1605_ntrees_1080	GY_1	2	4	0.1605	1080	R_squared	-0.448446
935	GBM_Model_11_eta_0.1605_ntrees_1080	GY_1	2	5	0.1605	1080	R_squared	-0.28905
936	GBM_Model_11_eta_0.1605_ntrees_1080	GY_1	2	6	0.1605	1080	R_squared	-0.381707
937	GBM_Model_11_eta_0.1605_ntrees_1080	GY_1	2	7	0.1605	1080	R_squared	-0.402862
938	GBM_Model_11_eta_0.1605_ntrees_1080	GY_1	2	8	0.1605	1080	R_squared	-0.417515
939	GBM_Model_11_eta_0.1605_ntrees_1080	GY_1	2	9	0.1605	1080	R_squared	-0.256573
940	GBM_Model_11_eta_0.1605_ntrees_1080	GY_1	2	10	0.1605	1080	R_squared	-0.320134
941	GBM_Model_11_eta_0.1605_ntrees_1080	GY_1	3	1	0.1605	1080	R_squared	-0.267993
942	GBM_Model_11_eta_0.1605_ntrees_1080	GY_1	3	2	0.1605	1080	R_squared	-0.205686
943	GBM_Model_11_eta_0.1605_ntrees_1080	GY_1	3	3	0.1605	1080	R_squared	-0.39559
944	GBM_Model_11_eta_0.1605_ntrees_1080	GY_1	3	4	0.1605	1080	R_squared	-0.131551
945	GBM_Model_11_eta_0.1605_ntrees_1080	GY_1	3	5	0.1605	1080	R_squared	-0.259085
946	GBM_Model_11_eta_0.1605_ntrees_1080	GY_1	3	6	0.1605	1080	R_squared	-0.127557
947	GBM_Model_11_eta_0.1605_ntrees_1080	GY_1	3	7	0.1605	1080	R_squared	-0.260583
948	GBM_Model_11_eta_0.1605_ntrees_1080	GY_1	3	8	0.1605	1080	R_squared	-0.201999
949	GBM_Model_11_eta_0.1605_ntrees_1080	GY_1	3	9	0.1605	1080	R_squared	-0.209413
950	GBM_Model_11_eta_0.1605_ntrees_1080	GY_1	3	10	0.1605	1080	R_squared	-0.384204
951	GBM_Model_11_eta_0.1605_ntrees_1080	GY_1	4	1	0.1605	1080	R_squared	-0.469691
952	GBM_Model_11_eta_0.1605_ntrees_1080	GY_1	4	2	0.1605	1080	R_squared	-0.110219
953	GBM_Model_11_eta_0.1605_ntrees_1080	GY_1	4	3	0.1605	1080	R_squared	-0.266329
954	GBM_Model_11_eta_0.1605_ntrees_1080	GY_1	4	4	0.1605	1080	R_squared	-0.299984
955	GBM_Model_11_eta_0.1605_ntrees_1080	GY_1	4	5	0.1605	1080	R_squared	-0.234259
956	GBM_Model_11_eta_0.1605_ntrees_1080	GY_1	4	6	0.1605	1080	R_squared	-0.405589
957	GBM_Model_11_eta_0.1605_ntrees_1080	GY_1	4	7	0.1605	1080	R_squared	-0.209218
958	GBM_Model_11_eta_0.1605_ntrees_1080	GY_1	4	8	0.1605	1080	R_squared	-0.320325
959	GBM_Model_11_eta_0.1605_ntrees_1080	GY_1	4	9	0.1605	1080	R_squared	-0.303507
960	GBM_Model_11_eta_0.1605_ntrees_1080	GY_1	4	10	0.1605	1080	R_squared	-0.312045
961	GBM_Model_11_eta_0.1605_ntrees_1080	GY_1	5	1	0.1605	1080	R_squared	-0.328967
962	GBM_Model_11_eta_0.1605_ntrees_1080	GY_1	5	2	0.1605	1080	R_squared	-0.331123
963	GBM_Model_11_eta_0.1605_ntrees_1080	GY_1	5	3	0.1605	1080	R_squared	-0.261009
964	GBM_Model_11_eta_0.1605_ntrees_1080	GY_1	5	4	0.1605	1080	R_squared	-0.26556
965	GBM_Model_11_eta_0.1605_ntrees_1080	GY_1	5	5	0.1605	1080	R_squared	-0.345554
966	GBM_Model_11_eta_0.1605_ntrees_1080	GY_1	5	6	0.1605	1080	R_squared	-0.335593
967	GBM_Model_11_eta_0.1605_ntrees_1080	GY_1	5	7	0.1605	1080	R_squared	-0.40168
968	GBM_Model_11_eta_0.1605_ntrees_1080	GY_1	5	8	0.1605	1080	R_squared	-0.412899
969	GBM_Model_11_eta_0.1605_ntrees_1080	GY_1	5	9	0.1605	1080	R_squared	-0.268247
970	GBM_Model_11_eta_0.1605_ntrees_1080	GY_1	5	10	0.1605	1080	R_squared	-0.316825
971	GBM_Model_11_eta_0.1605_ntrees_1080	GY_1	1	1	0.1605	1080	MSE	0.642786
972	GBM_Model_11_eta_0.1605_ntrees_1080	GY_1	1	2	0.1605	1080	MSE	0.650473
973	GBM_Model_11_eta_0.1605_ntrees_1080	GY_1	1	3	0.1605	1080	MSE	0.630116
974	GBM_Model_11_eta_0.1605_ntrees_1080	GY_1	1	4	0.1605	1080	MSE	0.631367
975	GBM_Model_11_eta_0.1605_ntrees_1080	GY_1	1	5	0.1605	1080	MSE	0.590626
976	GBM_Model_11_eta_0.1605_ntrees_1080	GY_1	1	6	0.1605	1080	MSE	0.652978
977	GBM_Model_11_eta_0.1605_ntrees_1080	GY_1	1	7	0.1605	1080	MSE	0.596201
978	GBM_Model_11_eta_0.1605_ntrees_1080	GY_1	1	8	0.1605	1080	MSE	0.637219
979	GBM_Model_11_eta_0.1605_ntrees_1080	GY_1	1	9	0.1605	1080	MSE	0.636896
980	GBM_Model_11_eta_0.1605_ntrees_1080	GY_1	1	10	0.1605	1080	MSE	0.600964
981	GBM_Model_11_eta_0.1605_ntrees_1080	GY_1	2	1	0.1605	1080	MSE	0.675625
982	GBM_Model_11_eta_0.1605_ntrees_1080	GY_1	2	2	0.1605	1080	MSE	0.619634
983	GBM_Model_11_eta_0.1605_ntrees_1080	GY_1	2	3	0.1605	1080	MSE	0.679784
984	GBM_Model_11_eta_0.1605_ntrees_1080	GY_1	2	4	0.1605	1080	MSE	0.723356
985	GBM_Model_11_eta_0.1605_ntrees_1080	GY_1	2	5	0.1605	1080	MSE	0.643753
986	GBM_Model_11_eta_0.1605_ntrees_1080	GY_1	2	6	0.1605	1080	MSE	0.690026
987	GBM_Model_11_eta_0.1605_ntrees_1080	GY_1	2	7	0.1605	1080	MSE	0.700591
988	GBM_Model_11_eta_0.1605_ntrees_1080	GY_1	2	8	0.1605	1080	MSE	0.707908
989	GBM_Model_11_eta_0.1605_ntrees_1080	GY_1	2	9	0.1605	1080	MSE	0.627534
990	GBM_Model_11_eta_0.1605_ntrees_1080	GY_1	2	10	0.1605	1080	MSE	0.659277
991	GBM_Model_11_eta_0.1605_ntrees_1080	GY_1	3	1	0.1605	1080	MSE	0.642579
992	GBM_Model_11_eta_0.1605_ntrees_1080	GY_1	3	2	0.1605	1080	MSE	0.611004
993	GBM_Model_11_eta_0.1605_ntrees_1080	GY_1	3	3	0.1605	1080	MSE	0.707242
994	GBM_Model_11_eta_0.1605_ntrees_1080	GY_1	3	4	0.1605	1080	MSE	0.573435
995	GBM_Model_11_eta_0.1605_ntrees_1080	GY_1	3	5	0.1605	1080	MSE	0.638065
996	GBM_Model_11_eta_0.1605_ntrees_1080	GY_1	3	6	0.1605	1080	MSE	0.571411
997	GBM_Model_11_eta_0.1605_ntrees_1080	GY_1	3	7	0.1605	1080	MSE	0.638824
998	GBM_Model_11_eta_0.1605_ntrees_1080	GY_1	3	8	0.1605	1080	MSE	0.609136
999	GBM_Model_11_eta_0.1605_ntrees_1080	GY_1	3	9	0.1605	1080	MSE	0.612893
1000	GBM_Model_11_eta_0.1605_ntrees_1080	GY_1	3	10	0.1605	1080	MSE	0.701472
1001	GBM_Model_11_eta_0.1605_ntrees_1080	GY_1	4	1	0.1605	1080	MSE	0.609056
1002	GBM_Model_11_eta_0.1605_ntrees_1080	GY_1	4	2	0.1605	1080	MSE	0.460087
1003	GBM_Model_11_eta_0.1605_ntrees_1080	GY_1	4	3	0.1605	1080	MSE	0.52478
1004	GBM_Model_11_eta_0.1605_ntrees_1080	GY_1	4	4	0.1605	1080	MSE	0.538727
1005	GBM_Model_11_eta_0.1605_ntrees_1080	GY_1	4	5	0.1605	1080	MSE	0.51149
1006	GBM_Model_11_eta_0.1605_ntrees_1080	GY_1	4	6	0.1605	1080	MSE	0.582491
1007	GBM_Model_11_eta_0.1605_ntrees_1080	GY_1	4	7	0.1605	1080	MSE	0.501113
1008	GBM_Model_11_eta_0.1605_ntrees_1080	GY_1	4	8	0.1605	1080	MSE	0.547157
1009	GBM_Model_11_eta_0.1605_ntrees_1080	GY_1	4	9	0.1605	1080	MSE	0.540187
1010	GBM_Model_11_eta_0.1605_ntrees_1080	GY_1	4	10	0.1605	1080	MSE	0.543726
1011	GBM_Model_11_eta_0.1605_ntrees_1080	GY_1	5	1	0.1605	1080	MSE	0.572596
1012	GBM_Model_11_eta_0.1605_ntrees_1080	GY_1	5	2	0.1605	1080	MSE	0.573525
1013	GBM_Model_11_eta_0.1605_ntrees_1080	GY_1	5	3	0.1605	1080	MSE	0.543316
1014	GBM_Model_11_eta_0.1605_ntrees_1080	GY_1	5	4	0.1605	1080	MSE	0.545277
1015	GBM_Model_11_eta_0.1605_ntrees_1080	GY_1	5	5	0.1605	1080	MSE	0.579743
1016	GBM_Model_11_eta_0.1605_ntrees_1080	GY_1	5	6	0.1605	1080	MSE	0.575451
1017	GBM_Model_11_eta_0.1605_ntrees_1080	GY_1	5	7	0.1605	1080	MSE	0.603925
1018	GBM_Model_11_eta_0.1605_ntrees_1080	GY_1	5	8	0.1605	1080	MSE	0.608759
1019	GBM_Model_11_eta_0.1605_ntrees_1080	GY_1	5	9	0.1605	1080	MSE	0.546435
1020	GBM_Model_11_eta_0.1605_ntrees_1080	GY_1	5	10	0.1605	1080	MSE	0.567365
1021	GBM_Model_11_eta_0.1605_ntrees_1080	GY_1	1	1	0.1605	1080	Sensitivity	0.4
1022	GBM_Model_11_eta_0.1605_ntrees_1080	GY_1	1	1	0.1605	1080	Specificity	0.648649
1023	GBM_Model_11_eta_0.1605_ntrees_1080	GY_1	1	1	0.1605	1080	Precision	0.277778
1024	GBM_Model_11_eta_0.1605_ntrees_1080	GY_1	1	1	0.1605	1080	F1_Score	0.327869
1025	GBM_Model_11_eta_0.1605_ntrees_1080	GY_1	1	1	0.1605	1080	AUC	0.536216
1026	GBM_Model_11_eta_0.1605_ntrees_1080	GY_1	1	2	0.1605	1080	Sensitivity	0.36
1027	GBM_Model_11_eta_0.1605_ntrees_1080	GY_1	1	2	0.1605	1080	Specificity	0.662162
1028	GBM_Model_11_eta_0.1605_ntrees_1080	GY_1	1	2	0.1605	1080	Precision	0.264706
1029	GBM_Model_11_eta_0.1605_ntrees_1080	GY_1	1	2	0.1605	1080	F1_Score	0.305085
1030	GBM_Model_11_eta_0.1605_ntrees_1080	GY_1	1	2	0.1605	1080	AUC	0.529189
1031	GBM_Model_11_eta_0.1605_ntrees_1080	GY_1	1	3	0.1605	1080	Sensitivity	0.36
1032	GBM_Model_11_eta_0.1605_ntrees_1080	GY_1	1	3	0.1605	1080	Specificity	0.621622
1033	GBM_Model_11_eta_0.1605_ntrees_1080	GY_1	1	3	0.1605	1080	Precision	0.243243
1034	GBM_Model_11_eta_0.1605_ntrees_1080	GY_1	1	3	0.1605	1080	F1_Score	0.290323
1035	GBM_Model_11_eta_0.1605_ntrees_1080	GY_1	1	3	0.1605	1080	AUC	0.508649
1036	GBM_Model_11_eta_0.1605_ntrees_1080	GY_1	1	4	0.1605	1080	Sensitivity	0.44
1037	GBM_Model_11_eta_0.1605_ntrees_1080	GY_1	1	4	0.1605	1080	Specificity	0.675676
1038	GBM_Model_11_eta_0.1605_ntrees_1080	GY_1	1	4	0.1605	1080	Precision	0.314286
1039	GBM_Model_11_eta_0.1605_ntrees_1080	GY_1	1	4	0.1605	1080	F1_Score	0.366667
1040	GBM_Model_11_eta_0.1605_ntrees_1080	GY_1	1	4	0.1605	1080	AUC	0.531892
1041	GBM_Model_11_eta_0.1605_ntrees_1080	GY_1	1	5	0.1605	1080	Sensitivity	0.4
1042	GBM_Model_11_eta_0.1605_ntrees_1080	GY_1	1	5	0.1605	1080	Specificity	0.72973
1043	GBM_Model_11_eta_0.1605_ntrees_1080	GY_1	1	5	0.1605	1080	Precision	0.333333
1044	GBM_Model_11_eta_0.1605_ntrees_1080	GY_1	1	5	0.1605	1080	F1_Score	0.363636
1045	GBM_Model_11_eta_0.1605_ntrees_1080	GY_1	1	5	0.1605	1080	AUC	0.578919
1046	GBM_Model_11_eta_0.1605_ntrees_1080	GY_1	1	6	0.1605	1080	Sensitivity	0.32
1047	GBM_Model_11_eta_0.1605_ntrees_1080	GY_1	1	6	0.1605	1080	Specificity	0.689189
1048	GBM_Model_11_eta_0.1605_ntrees_1080	GY_1	1	6	0.1605	1080	Precision	0.258065
1049	GBM_Model_11_eta_0.1605_ntrees_1080	GY_1	1	6	0.1605	1080	F1_Score	0.285714
1050	GBM_Model_11_eta_0.1605_ntrees_1080	GY_1	1	6	0.1605	1080	AUC	0.537838
1051	GBM_Model_11_eta_0.1605_ntrees_1080	GY_1	1	7	0.1605	1080	Sensitivity	0.36
1052	GBM_Model_11_eta_0.1605_ntrees_1080	GY_1	1	7	0.1605	1080	Specificity	0.702703
1053	GBM_Model_11_eta_0.1605_ntrees_1080	GY_1	1	7	0.1605	1080	Precision	0.290323
1054	GBM_Model_11_eta_0.1605_ntrees_1080	GY_1	1	7	0.1605	1080	F1_Score	0.321429
1055	GBM_Model_11_eta_0.1605_ntrees_1080	GY_1	1	7	0.1605	1080	AUC	0.54973
1056	GBM_Model_11_eta_0.1605_ntrees_1080	GY_1	1	8	0.1605	1080	Sensitivity	0.4
1057	GBM_Model_11_eta_0.1605_ntrees_1080	GY_1	1	8	0.1605	1080	Specificity	0.648649
1058	GBM_Model_11_eta_0.1605_ntrees_1080	GY_1	1	8	0.1605	1080	Precision	0.277778
1059	GBM_Model_11_eta_0.1605_ntrees_1080	GY_1	1	8	0.1605	1080	F1_Score	0.327869
1060	GBM_Model_11_eta_0.1605_ntrees_1080	GY_1	1	8	0.1605	1080	AUC	0.532432
1061	GBM_Model_11_eta_0.1605_ntrees_1080	GY_1	1	9	0.1605	1080	Sensitivity	0.44
1062	GBM_Model_11_eta_0.1605_ntrees_1080	GY_1	1	9	0.1605	1080	Specificity	0.621622
1063	GBM_Model_11_eta_0.1605_ntrees_1080	GY_1	1	9	0.1605	1080	Precision	0.282051
1064	GBM_Model_11_eta_0.1605_ntrees_1080	GY_1	1	9	0.1605	1080	F1_Score	0.34375
1065	GBM_Model_11_eta_0.1605_ntrees_1080	GY_1	1	9	0.1605	1080	AUC	0.53027
1066	GBM_Model_11_eta_0.1605_ntrees_1080	GY_1	1	10	0.1605	1080	Sensitivity	0.44
1067	GBM_Model_11_eta_0.1605_ntrees_1080	GY_1	1	10	0.1605	1080	Specificity	0.689189
1068	GBM_Model_11_eta_0.1605_ntrees_1080	GY_1	1	10	0.1605	1080	Precision	0.323529
1069	GBM_Model_11_eta_0.1605_ntrees_1080	GY_1	1	10	0.1605	1080	F1_Score	0.372881
1070	GBM_Model_11_eta_0.1605_ntrees_1080	GY_1	1	10	0.1605	1080	AUC	0.578919
1071	GBM_Model_11_eta_0.1605_ntrees_1080	GY_1	2	1	0.1605	1080	Sensitivity	0.48
1072	GBM_Model_11_eta_0.1605_ntrees_1080	GY_1	2	1	0.1605	1080	Specificity	0.702703
1073	GBM_Model_11_eta_0.1605_ntrees_1080	GY_1	2	1	0.1605	1080	Precision	0.352941
1074	GBM_Model_11_eta_0.1605_ntrees_1080	GY_1	2	1	0.1605	1080	F1_Score	0.40678
1075	GBM_Model_11_eta_0.1605_ntrees_1080	GY_1	2	1	0.1605	1080	AUC	0.594595
1076	GBM_Model_11_eta_0.1605_ntrees_1080	GY_1	2	2	0.1605	1080	Sensitivity	0.56
1077	GBM_Model_11_eta_0.1605_ntrees_1080	GY_1	2	2	0.1605	1080	Specificity	0.702703
1078	GBM_Model_11_eta_0.1605_ntrees_1080	GY_1	2	2	0.1605	1080	Precision	0.388889
1079	GBM_Model_11_eta_0.1605_ntrees_1080	GY_1	2	2	0.1605	1080	F1_Score	0.459016
1080	GBM_Model_11_eta_0.1605_ntrees_1080	GY_1	2	2	0.1605	1080	AUC	0.650811
1081	GBM_Model_11_eta_0.1605_ntrees_1080	GY_1	2	3	0.1605	1080	Sensitivity	0.44
1082	GBM_Model_11_eta_0.1605_ntrees_1080	GY_1	2	3	0.1605	1080	Specificity	0.702703
1083	GBM_Model_11_eta_0.1605_ntrees_1080	GY_1	2	3	0.1605	1080	Precision	0.333333
1084	GBM_Model_11_eta_0.1605_ntrees_1080	GY_1	2	3	0.1605	1080	F1_Score	0.37931
1085	GBM_Model_11_eta_0.1605_ntrees_1080	GY_1	2	3	0.1605	1080	AUC	0.607027
1086	GBM_Model_11_eta_0.1605_ntrees_1080	GY_1	2	4	0.1605	1080	Sensitivity	0.4
1087	GBM_Model_11_eta_0.1605_ntrees_1080	GY_1	2	4	0.1605	1080	Specificity	0.675676
1088	GBM_Model_11_eta_0.1605_ntrees_1080	GY_1	2	4	0.1605	1080	Precision	0.294118
1089	GBM_Model_11_eta_0.1605_ntrees_1080	GY_1	2	4	0.1605	1080	F1_Score	0.338983
1090	GBM_Model_11_eta_0.1605_ntrees_1080	GY_1	2	4	0.1605	1080	AUC	0.55027
1091	GBM_Model_11_eta_0.1605_ntrees_1080	GY_1	2	5	0.1605	1080	Sensitivity	0.52
1092	GBM_Model_11_eta_0.1605_ntrees_1080	GY_1	2	5	0.1605	1080	Specificity	0.702703
1093	GBM_Model_11_eta_0.1605_ntrees_1080	GY_1	2	5	0.1605	1080	Precision	0.371429
1094	GBM_Model_11_eta_0.1605_ntrees_1080	GY_1	2	5	0.1605	1080	F1_Score	0.433333
1095	GBM_Model_11_eta_0.1605_ntrees_1080	GY_1	2	5	0.1605	1080	AUC	0.620541
1096	GBM_Model_11_eta_0.1605_ntrees_1080	GY_1	2	6	0.1605	1080	Sensitivity	0.52
1097	GBM_Model_11_eta_0.1605_ntrees_1080	GY_1	2	6	0.1605	1080	Specificity	0.635135
1098	GBM_Model_11_eta_0.1605_ntrees_1080	GY_1	2	6	0.1605	1080	Precision	0.325
1099	GBM_Model_11_eta_0.1605_ntrees_1080	GY_1	2	6	0.1605	1080	F1_Score	0.4
1100	GBM_Model_11_eta_0.1605_ntrees_1080	GY_1	2	6	0.1605	1080	AUC	0.585946
1101	GBM_Model_11_eta_0.1605_ntrees_1080	GY_1	2	7	0.1605	1080	Sensitivity	0.4
1102	GBM_Model_11_eta_0.1605_ntrees_1080	GY_1	2	7	0.1605	1080	Specificity	0.648649
1103	GBM_Model_11_eta_0.1605_ntrees_1080	GY_1	2	7	0.1605	1080	Precision	0.277778
1104	GBM_Model_11_eta_0.1605_ntrees_1080	GY_1	2	7	0.1605	1080	F1_Score	0.327869
1105	GBM_Model_11_eta_0.1605_ntrees_1080	GY_1	2	7	0.1605	1080	AUC	0.545405
1106	GBM_Model_11_eta_0.1605_ntrees_1080	GY_1	2	8	0.1605	1080	Sensitivity	0.44
1107	GBM_Model_11_eta_0.1605_ntrees_1080	GY_1	2	8	0.1605	1080	Specificity	0.675676
1108	GBM_Model_11_eta_0.1605_ntrees_1080	GY_1	2	8	0.1605	1080	Precision	0.314286
1109	GBM_Model_11_eta_0.1605_ntrees_1080	GY_1	2	8	0.1605	1080	F1_Score	0.366667
1110	GBM_Model_11_eta_0.1605_ntrees_1080	GY_1	2	8	0.1605	1080	AUC	0.6
1111	GBM_Model_11_eta_0.1605_ntrees_1080	GY_1	2	9	0.1605	1080	Sensitivity	0.44
1112	GBM_Model_11_eta_0.1605_ntrees_1080	GY_1	2	9	0.1605	1080	Specificity	0.635135
1113	GBM_Model_11_eta_0.1605_ntrees_1080	GY_1	2	9	0.1605	1080	Precision	0.289474
1114	GBM_Model_11_eta_0.1605_ntrees_1080	GY_1	2	9	0.1605	1080	F1_Score	0.349206
1115	GBM_Model_11_eta_0.1605_ntrees_1080	GY_1	2	9	0.1605	1080	AUC	0.606486
1116	GBM_Model_11_eta_0.1605_ntrees_1080	GY_1	2	10	0.1605	1080	Sensitivity	0.52
1117	GBM_Model_11_eta_0.1605_ntrees_1080	GY_1	2	10	0.1605	1080	Specificity	0.702703
1118	GBM_Model_11_eta_0.1605_ntrees_1080	GY_1	2	10	0.1605	1080	Precision	0.371429
1119	GBM_Model_11_eta_0.1605_ntrees_1080	GY_1	2	10	0.1605	1080	F1_Score	0.433333
1120	GBM_Model_11_eta_0.1605_ntrees_1080	GY_1	2	10	0.1605	1080	AUC	0.621622
1121	GBM_Model_11_eta_0.1605_ntrees_1080	GY_1	3	1	0.1605	1080	Sensitivity	0.32
1122	GBM_Model_11_eta_0.1605_ntrees_1080	GY_1	3	1	0.1605	1080	Specificity	0.783784
1123	GBM_Model_11_eta_0.1605_ntrees_1080	GY_1	3	1	0.1605	1080	Precision	0.333333
1124	GBM_Model_11_eta_0.1605_ntrees_1080	GY_1	3	1	0.1605	1080	F1_Score	0.326531
1125	GBM_Model_11_eta_0.1605_ntrees_1080	GY_1	3	1	0.1605	1080	AUC	0.54
1126	GBM_Model_11_eta_0.1605_ntrees_1080	GY_1	3	2	0.1605	1080	Sensitivity	0.32
1127	GBM_Model_11_eta_0.1605_ntrees_1080	GY_1	3	2	0.1605	1080	Specificity	0.797297
1128	GBM_Model_11_eta_0.1605_ntrees_1080	GY_1	3	2	0.1605	1080	Precision	0.347826
1129	GBM_Model_11_eta_0.1605_ntrees_1080	GY_1	3	2	0.1605	1080	F1_Score	0.333333
1130	GBM_Model_11_eta_0.1605_ntrees_1080	GY_1	3	2	0.1605	1080	AUC	0.56973
1131	GBM_Model_11_eta_0.1605_ntrees_1080	GY_1	3	3	0.1605	1080	Sensitivity	0.28
1132	GBM_Model_11_eta_0.1605_ntrees_1080	GY_1	3	3	0.1605	1080	Specificity	0.797297
1133	GBM_Model_11_eta_0.1605_ntrees_1080	GY_1	3	3	0.1605	1080	Precision	0.318182
1134	GBM_Model_11_eta_0.1605_ntrees_1080	GY_1	3	3	0.1605	1080	F1_Score	0.297872
1135	GBM_Model_11_eta_0.1605_ntrees_1080	GY_1	3	3	0.1605	1080	AUC	0.514595
1136	GBM_Model_11_eta_0.1605_ntrees_1080	GY_1	3	4	0.1605	1080	Sensitivity	0.32
1137	GBM_Model_11_eta_0.1605_ntrees_1080	GY_1	3	4	0.1605	1080	Specificity	0.783784
1138	GBM_Model_11_eta_0.1605_ntrees_1080	GY_1	3	4	0.1605	1080	Precision	0.333333
1139	GBM_Model_11_eta_0.1605_ntrees_1080	GY_1	3	4	0.1605	1080	F1_Score	0.326531
1140	GBM_Model_11_eta_0.1605_ntrees_1080	GY_1	3	4	0.1605	1080	AUC	0.569189
1141	GBM_Model_11_eta_0.1605_ntrees_1080	GY_1	3	5	0.1605	1080	Sensitivity	0.32
1142	GBM_Model_11_eta_0.1605_ntrees_1080	GY_1	3	5	0.1605	1080	Specificity	0.851351
1143	GBM_Model_11_eta_0.1605_ntrees_1080	GY_1	3	5	0.1605	1080	Precision	0.421053
1144	GBM_Model_11_eta_0.1605_ntrees_1080	GY_1	3	5	0.1605	1080	F1_Score	0.363636
1145	GBM_Model_11_eta_0.1605_ntrees_1080	GY_1	3	5	0.1605	1080	AUC	0.519459
1146	GBM_Model_11_eta_0.1605_ntrees_1080	GY_1	3	6	0.1605	1080	Sensitivity	0.36
1147	GBM_Model_11_eta_0.1605_ntrees_1080	GY_1	3	6	0.1605	1080	Specificity	0.797297
1148	GBM_Model_11_eta_0.1605_ntrees_1080	GY_1	3	6	0.1605	1080	Precision	0.375
1149	GBM_Model_11_eta_0.1605_ntrees_1080	GY_1	3	6	0.1605	1080	F1_Score	0.367347
1150	GBM_Model_11_eta_0.1605_ntrees_1080	GY_1	3	6	0.1605	1080	AUC	0.602703
1151	GBM_Model_11_eta_0.1605_ntrees_1080	GY_1	3	7	0.1605	1080	Sensitivity	0.36
1152	GBM_Model_11_eta_0.1605_ntrees_1080	GY_1	3	7	0.1605	1080	Specificity	0.851351
1153	GBM_Model_11_eta_0.1605_ntrees_1080	GY_1	3	7	0.1605	1080	Precision	0.45
1154	GBM_Model_11_eta_0.1605_ntrees_1080	GY_1	3	7	0.1605	1080	F1_Score	0.4
1155	GBM_Model_11_eta_0.1605_ntrees_1080	GY_1	3	7	0.1605	1080	AUC	0.572973
1156	GBM_Model_11_eta_0.1605_ntrees_1080	GY_1	3	8	0.1605	1080	Sensitivity	0.32
1157	GBM_Model_11_eta_0.1605_ntrees_1080	GY_1	3	8	0.1605	1080	Specificity	0.797297
1158	GBM_Model_11_eta_0.1605_ntrees_1080	GY_1	3	8	0.1605	1080	Precision	0.347826
1159	GBM_Model_11_eta_0.1605_ntrees_1080	GY_1	3	8	0.1605	1080	F1_Score	0.333333
1160	GBM_Model_11_eta_0.1605_ntrees_1080	GY_1	3	8	0.1605	1080	AUC	0.583784
1161	GBM_Model_11_eta_0.1605_ntrees_1080	GY_1	3	9	0.1605	1080	Sensitivity	0.44
1162	GBM_Model_11_eta_0.1605_ntrees_1080	GY_1	3	9	0.1605	1080	Specificity	0.810811
1163	GBM_Model_11_eta_0.1605_ntrees_1080	GY_1	3	9	0.1605	1080	Precision	0.44
1164	GBM_Model_11_eta_0.1605_ntrees_1080	GY_1	3	9	0.1605	1080	F1_Score	0.44
1165	GBM_Model_11_eta_0.1605_ntrees_1080	GY_1	3	9	0.1605	1080	AUC	0.551351
1166	GBM_Model_11_eta_0.1605_ntrees_1080	GY_1	3	10	0.1605	1080	Sensitivity	0.28
1167	GBM_Model_11_eta_0.1605_ntrees_1080	GY_1	3	10	0.1605	1080	Specificity	0.743243
1168	GBM_Model_11_eta_0.1605_ntrees_1080	GY_1	3	10	0.1605	1080	Precision	0.269231
1169	GBM_Model_11_eta_0.1605_ntrees_1080	GY_1	3	10	0.1605	1080	F1_Score	0.27451
1170	GBM_Model_11_eta_0.1605_ntrees_1080	GY_1	3	10	0.1605	1080	AUC	0.513514
1171	GBM_Model_11_eta_0.1605_ntrees_1080	GY_1	4	1	0.1605	1080	Sensitivity	0.16
1172	GBM_Model_11_eta_0.1605_ntrees_1080	GY_1	4	1	0.1605	1080	Specificity	0.837838
1173	GBM_Model_11_eta_0.1605_ntrees_1080	GY_1	4	1	0.1605	1080	Precision	0.25
1174	GBM_Model_11_eta_0.1605_ntrees_1080	GY_1	4	1	0.1605	1080	F1_Score	0.195122
1175	GBM_Model_11_eta_0.1605_ntrees_1080	GY_1	4	1	0.1605	1080	AUC	0.521081
1176	GBM_Model_11_eta_0.1605_ntrees_1080	GY_1	4	2	0.1605	1080	Sensitivity	0.2
1177	GBM_Model_11_eta_0.1605_ntrees_1080	GY_1	4	2	0.1605	1080	Specificity	0.891892
1178	GBM_Model_11_eta_0.1605_ntrees_1080	GY_1	4	2	0.1605	1080	Precision	0.384615
1179	GBM_Model_11_eta_0.1605_ntrees_1080	GY_1	4	2	0.1605	1080	F1_Score	0.263158
1180	GBM_Model_11_eta_0.1605_ntrees_1080	GY_1	4	2	0.1605	1080	AUC	0.596216
1181	GBM_Model_11_eta_0.1605_ntrees_1080	GY_1	4	3	0.1605	1080	Sensitivity	0.16
1182	GBM_Model_11_eta_0.1605_ntrees_1080	GY_1	4	3	0.1605	1080	Specificity	0.864865
1183	GBM_Model_11_eta_0.1605_ntrees_1080	GY_1	4	3	0.1605	1080	Precision	0.285714
1184	GBM_Model_11_eta_0.1605_ntrees_1080	GY_1	4	3	0.1605	1080	F1_Score	0.205128
1185	GBM_Model_11_eta_0.1605_ntrees_1080	GY_1	4	3	0.1605	1080	AUC	0.559459
1186	GBM_Model_11_eta_0.1605_ntrees_1080	GY_1	4	4	0.1605	1080	Sensitivity	0.16
1187	GBM_Model_11_eta_0.1605_ntrees_1080	GY_1	4	4	0.1605	1080	Specificity	0.891892
1188	GBM_Model_11_eta_0.1605_ntrees_1080	GY_1	4	4	0.1605	1080	Precision	0.333333
1189	GBM_Model_11_eta_0.1605_ntrees_1080	GY_1	4	4	0.1605	1080	F1_Score	0.216216
1190	GBM_Model_11_eta_0.1605_ntrees_1080	GY_1	4	4	0.1605	1080	AUC	0.547568
1191	GBM_Model_11_eta_0.1605_ntrees_1080	GY_1	4	5	0.1605	1080	Sensitivity	0.2
1192	GBM_Model_11_eta_0.1605_ntrees_1080	GY_1	4	5	0.1605	1080	Specificity	0.905405
1193	GBM_Model_11_eta_0.1605_ntrees_1080	GY_1	4	5	0.1605	1080	Precision	0.416667
1194	GBM_Model_11_eta_0.1605_ntrees_1080	GY_1	4	5	0.1605	1080	F1_Score	0.27027
1195	GBM_Model_11_eta_0.1605_ntrees_1080	GY_1	4	5	0.1605	1080	AUC	0.569189
1196	GBM_Model_11_eta_0.1605_ntrees_1080	GY_1	4	6	0.1605	1080	Sensitivity	0.12
1197	GBM_Model_11_eta_0.1605_ntrees_1080	GY_1	4	6	0.1605	1080	Specificity	0.851351
1198	GBM_Model_11_eta_0.1605_ntrees_1080	GY_1	4	6	0.1605	1080	Precision	0.214286
1199	GBM_Model_11_eta_0.1605_ntrees_1080	GY_1	4	6	0.1605	1080	F1_Score	0.153846
1200	GBM_Model_11_eta_0.1605_ntrees_1080	GY_1	4	6	0.1605	1080	AUC	0.546486
1201	GBM_Model_11_eta_0.1605_ntrees_1080	GY_1	4	7	0.1605	1080	Sensitivity	0.2
1202	GBM_Model_11_eta_0.1605_ntrees_1080	GY_1	4	7	0.1605	1080	Specificity	0.864865
1203	GBM_Model_11_eta_0.1605_ntrees_1080	GY_1	4	7	0.1605	1080	Precision	0.333333
1204	GBM_Model_11_eta_0.1605_ntrees_1080	GY_1	4	7	0.1605	1080	F1_Score	0.25
1205	GBM_Model_11_eta_0.1605_ntrees_1080	GY_1	4	7	0.1605	1080	AUC	0.588649
1206	GBM_Model_11_eta_0.1605_ntrees_1080	GY_1	4	8	0.1605	1080	Sensitivity	0.12
1207	GBM_Model_11_eta_0.1605_ntrees_1080	GY_1	4	8	0.1605	1080	Specificity	0.864865
1208	GBM_Model_11_eta_0.1605_ntrees_1080	GY_1	4	8	0.1605	1080	Precision	0.230769
1209	GBM_Model_11_eta_0.1605_ntrees_1080	GY_1	4	8	0.1605	1080	F1_Score	0.157895
1210	GBM_Model_11_eta_0.1605_ntrees_1080	GY_1	4	8	0.1605	1080	AUC	0.550811
1211	GBM_Model_11_eta_0.1605_ntrees_1080	GY_1	4	9	0.1605	1080	Sensitivity	0.28
1212	GBM_Model_11_eta_0.1605_ntrees_1080	GY_1	4	9	0.1605	1080	Specificity	0.824324
1213	GBM_Model_11_eta_0.1605_ntrees_1080	GY_1	4	9	0.1605	1080	Precision	0.35
1214	GBM_Model_11_eta_0.1605_ntrees_1080	GY_1	4	9	0.1605	1080	F1_Score	0.311111
1215	GBM_Model_11_eta_0.1605_ntrees_1080	GY_1	4	9	0.1605	1080	AUC	0.604324
1216	GBM_Model_11_eta_0.1605_ntrees_1080	GY_1	4	10	0.1605	1080	Sensitivity	0.2
1217	GBM_Model_11_eta_0.1605_ntrees_1080	GY_1	4	10	0.1605	1080	Specificity	0.851351
1218	GBM_Model_11_eta_0.1605_ntrees_1080	GY_1	4	10	0.1605	1080	Precision	0.3125
1219	GBM_Model_11_eta_0.1605_ntrees_1080	GY_1	4	10	0.1605	1080	F1_Score	0.243902
1220	GBM_Model_11_eta_0.1605_ntrees_1080	GY_1	4	10	0.1605	1080	AUC	0.570811
1221	GBM_Model_11_eta_0.1605_ntrees_1080	GY_1	5	1	0.1605	1080	Sensitivity	0.32
1222	GBM_Model_11_eta_0.1605_ntrees_1080	GY_1	5	1	0.1605	1080	Specificity	0.810811
1223	GBM_Model_11_eta_0.1605_ntrees_1080	GY_1	5	1	0.1605	1080	Precision	0.363636
1224	GBM_Model_11_eta_0.1605_ntrees_1080	GY_1	5	1	0.1605	1080	F1_Score	0.340426
1225	GBM_Model_11_eta_0.1605_ntrees_1080	GY_1	5	1	0.1605	1080	AUC	0.615676
1226	GBM_Model_11_eta_0.1605_ntrees_1080	GY_1	5	2	0.1605	1080	Sensitivity	0.36
1227	GBM_Model_11_eta_0.1605_ntrees_1080	GY_1	5	2	0.1605	1080	Specificity	0.824324
1228	GBM_Model_11_eta_0.1605_ntrees_1080	GY_1	5	2	0.1605	1080	Precision	0.409091
1229	GBM_Model_11_eta_0.1605_ntrees_1080	GY_1	5	2	0.1605	1080	F1_Score	0.382979
1230	GBM_Model_11_eta_0.1605_ntrees_1080	GY_1	5	2	0.1605	1080	AUC	0.594054
1231	GBM_Model_11_eta_0.1605_ntrees_1080	GY_1	5	3	0.1605	1080	Sensitivity	0.24
1232	GBM_Model_11_eta_0.1605_ntrees_1080	GY_1	5	3	0.1605	1080	Specificity	0.878378
1233	GBM_Model_11_eta_0.1605_ntrees_1080	GY_1	5	3	0.1605	1080	Precision	0.4
1234	GBM_Model_11_eta_0.1605_ntrees_1080	GY_1	5	3	0.1605	1080	F1_Score	0.3
1235	GBM_Model_11_eta_0.1605_ntrees_1080	GY_1	5	3	0.1605	1080	AUC	0.601081
1236	GBM_Model_11_eta_0.1605_ntrees_1080	GY_1	5	4	0.1605	1080	Sensitivity	0.36
1237	GBM_Model_11_eta_0.1605_ntrees_1080	GY_1	5	4	0.1605	1080	Specificity	0.851351
1238	GBM_Model_11_eta_0.1605_ntrees_1080	GY_1	5	4	0.1605	1080	Precision	0.45
1239	GBM_Model_11_eta_0.1605_ntrees_1080	GY_1	5	4	0.1605	1080	F1_Score	0.4
1240	GBM_Model_11_eta_0.1605_ntrees_1080	GY_1	5	4	0.1605	1080	AUC	0.631892
1241	GBM_Model_11_eta_0.1605_ntrees_1080	GY_1	5	5	0.1605	1080	Sensitivity	0.32
1242	GBM_Model_11_eta_0.1605_ntrees_1080	GY_1	5	5	0.1605	1080	Specificity	0.824324
1243	GBM_Model_11_eta_0.1605_ntrees_1080	GY_1	5	5	0.1605	1080	Precision	0.380952
1244	GBM_Model_11_eta_0.1605_ntrees_1080	GY_1	5	5	0.1605	1080	F1_Score	0.347826
1245	GBM_Model_11_eta_0.1605_ntrees_1080	GY_1	5	5	0.1605	1080	AUC	0.56
1246	GBM_Model_11_eta_0.1605_ntrees_1080	GY_1	5	6	0.1605	1080	Sensitivity	0.2
1247	GBM_Model_11_eta_0.1605_ntrees_1080	GY_1	5	6	0.1605	1080	Specificity	0.824324
1248	GBM_Model_11_eta_0.1605_ntrees_1080	GY_1	5	6	0.1605	1080	Precision	0.277778
1249	GBM_Model_11_eta_0.1605_ntrees_1080	GY_1	5	6	0.1605	1080	F1_Score	0.232558
1250	GBM_Model_11_eta_0.1605_ntrees_1080	GY_1	5	6	0.1605	1080	AUC	0.562162
1251	GBM_Model_11_eta_0.1605_ntrees_1080	GY_1	5	7	0.1605	1080	Sensitivity	0.32
1252	GBM_Model_11_eta_0.1605_ntrees_1080	GY_1	5	7	0.1605	1080	Specificity	0.824324
1253	GBM_Model_11_eta_0.1605_ntrees_1080	GY_1	5	7	0.1605	1080	Precision	0.380952
1254	GBM_Model_11_eta_0.1605_ntrees_1080	GY_1	5	7	0.1605	1080	F1_Score	0.347826
1255	GBM_Model_11_eta_0.1605_ntrees_1080	GY_1	5	7	0.1605	1080	AUC	0.593514
1256	GBM_Model_11_eta_0.1605_ntrees_1080	GY_1	5	8	0.1605	1080	Sensitivity	0.28
1257	GBM_Model_11_eta_0.1605_ntrees_1080	GY_1	5	8	0.1605	1080	Specificity	0.810811
1258	GBM_Model_11_eta_0.1605_ntrees_1080	GY_1	5	8	0.1605	1080	Precision	0.333333
1259	GBM_Model_11_eta_0.1605_ntrees_1080	GY_1	5	8	0.1605	1080	F1_Score	0.304348
1260	GBM_Model_11_eta_0.1605_ntrees_1080	GY_1	5	8	0.1605	1080	AUC	0.575135
1261	GBM_Model_11_eta_0.1605_ntrees_1080	GY_1	5	9	0.1605	1080	Sensitivity	0.36
1262	GBM_Model_11_eta_0.1605_ntrees_1080	GY_1	5	9	0.1605	1080	Specificity	0.810811
1263	GBM_Model_11_eta_0.1605_ntrees_1080	GY_1	5	9	0.1605	1080	Precision	0.391304
1264	GBM_Model_11_eta_0.1605_ntrees_1080	GY_1	5	9	0.1605	1080	F1_Score	0.375
1265	GBM_Model_11_eta_0.1605_ntrees_1080	GY_1	5	9	0.1605	1080	AUC	0.611892
1266	GBM_Model_11_eta_0.1605_ntrees_1080	GY_1	5	10	0.1605	1080	Sensitivity	0.32
1267	GBM_Model_11_eta_0.1605_ntrees_1080	GY_1	5	10	0.1605	1080	Specificity	0.851351
1268	GBM_Model_11_eta_0.1605_ntrees_1080	GY_1	5	10	0.1605	1080	Precision	0.421053
1269	GBM_Model_11_eta_0.1605_ntrees_1080	GY_1	5	10	0.1605	1080	F1_Score	0.363636
1270	GBM_Model_11_eta_0.1605_ntrees_1080	GY_1	5	10	0.1605	1080	AUC	0.639459
1271	GBM_Model_11_eta_0.1605_ntrees_1080	GY_1	1	0	0.1605	1080	ICC_Prediction_Stability	0.768145
1272	GBM_Model_11_eta_0.1605_ntrees_1080	GY_1	2	0	0.1605	1080	ICC_Prediction_Stability	0.791501
1273	GBM_Model_11_eta_0.1605_ntrees_1080	GY_1	3	0	0.1605	1080	ICC_Prediction_Stability	0.81438
1274	GBM_Model_11_eta_0.1605_ntrees_1080	GY_1	4	0	0.1605	1080	ICC_Prediction_Stability	0.772419
1275	GBM_Model_11_eta_0.1605_ntrees_1080	GY_1	5	0	0.1605	1080	ICC_Prediction_Stability	0.818823
1276	GBM_Model_11_eta_0.1605_ntrees_1080	GY_1	1	0	0.1605	1080	Fleiss_Kappa_Prediction_Stability	0.569514
1277	GBM_Model_11_eta_0.1605_ntrees_1080	GY_1	2	0	0.1605	1080	Fleiss_Kappa_Prediction_Stability	0.562378
1278	GBM_Model_11_eta_0.1605_ntrees_1080	GY_1	3	0	0.1605	1080	Fleiss_Kappa_Prediction_Stability	0.638486
1279	GBM_Model_11_eta_0.1605_ntrees_1080	GY_1	4	0	0.1605	1080	Fleiss_Kappa_Prediction_Stability	0.460108
1280	GBM_Model_11_eta_0.1605_ntrees_1080	GY_1	5	0	0.1605	1080	Fleiss_Kappa_Prediction_Stability	0.615892
1281	GBM_Model_12_eta_0.2_ntrees_1080	GY_1	1	1	0.2	1080	Spearman	0.0446014
1282	GBM_Model_12_eta_0.2_ntrees_1080	GY_1	1	2	0.2	1080	Spearman	0.103736
1283	GBM_Model_12_eta_0.2_ntrees_1080	GY_1	1	3	0.2	1080	Spearman	0.00956097
1284	GBM_Model_12_eta_0.2_ntrees_1080	GY_1	1	4	0.2	1080	Spearman	0.128616
1285	GBM_Model_12_eta_0.2_ntrees_1080	GY_1	1	5	0.2	1080	Spearman	0.0806066
1286	GBM_Model_12_eta_0.2_ntrees_1080	GY_1	1	6	0.2	1080	Spearman	0.0906561
1287	GBM_Model_12_eta_0.2_ntrees_1080	GY_1	1	7	0.2	1080	Spearman	0.0857828
1288	GBM_Model_12_eta_0.2_ntrees_1080	GY_1	1	8	0.2	1080	Spearman	0.117713
1289	GBM_Model_12_eta_0.2_ntrees_1080	GY_1	1	9	0.2	1080	Spearman	0.119549
1290	GBM_Model_12_eta_0.2_ntrees_1080	GY_1	1	10	0.2	1080	Spearman	0.0337603
1291	GBM_Model_12_eta_0.2_ntrees_1080	GY_1	2	1	0.2	1080	Spearman	0.0456527
1292	GBM_Model_12_eta_0.2_ntrees_1080	GY_1	2	2	0.2	1080	Spearman	0.182364
1293	GBM_Model_12_eta_0.2_ntrees_1080	GY_1	2	3	0.2	1080	Spearman	0.162871
1294	GBM_Model_12_eta_0.2_ntrees_1080	GY_1	2	4	0.2	1080	Spearman	0.0374214
1295	GBM_Model_12_eta_0.2_ntrees_1080	GY_1	2	5	0.2	1080	Spearman	0.202203
1296	GBM_Model_12_eta_0.2_ntrees_1080	GY_1	2	6	0.2	1080	Spearman	0.0991286
1297	GBM_Model_12_eta_0.2_ntrees_1080	GY_1	2	7	0.2	1080	Spearman	0.0793511
1298	GBM_Model_12_eta_0.2_ntrees_1080	GY_1	2	8	0.2	1080	Spearman	0.203038
1299	GBM_Model_12_eta_0.2_ntrees_1080	GY_1	2	9	0.2	1080	Spearman	0.178474
1300	GBM_Model_12_eta_0.2_ntrees_1080	GY_1	2	10	0.2	1080	Spearman	0.178869
1301	GBM_Model_12_eta_0.2_ntrees_1080	GY_1	3	1	0.2	1080	Spearman	0.151838
1302	GBM_Model_12_eta_0.2_ntrees_1080	GY_1	3	2	0.2	1080	Spearman	0.0971558
1303	GBM_Model_12_eta_0.2_ntrees_1080	GY_1	3	3	0.2	1080	Spearman	0.163489
1304	GBM_Model_12_eta_0.2_ntrees_1080	GY_1	3	4	0.2	1080	Spearman	0.160768
1305	GBM_Model_12_eta_0.2_ntrees_1080	GY_1	3	5	0.2	1080	Spearman	0.00316638
1306	GBM_Model_12_eta_0.2_ntrees_1080	GY_1	3	6	0.2	1080	Spearman	0.171411
1307	GBM_Model_12_eta_0.2_ntrees_1080	GY_1	3	7	0.2	1080	Spearman	0.10005
1308	GBM_Model_12_eta_0.2_ntrees_1080	GY_1	3	8	0.2	1080	Spearman	0.160156
1309	GBM_Model_12_eta_0.2_ntrees_1080	GY_1	3	9	0.2	1080	Spearman	0.247713
1310	GBM_Model_12_eta_0.2_ntrees_1080	GY_1	3	10	0.2	1080	Spearman	0.198455
1311	GBM_Model_12_eta_0.2_ntrees_1080	GY_1	4	1	0.2	1080	Spearman	0.113216
1312	GBM_Model_12_eta_0.2_ntrees_1080	GY_1	4	2	0.2	1080	Spearman	0.147199
1313	GBM_Model_12_eta_0.2_ntrees_1080	GY_1	4	3	0.2	1080	Spearman	0.149871
1314	GBM_Model_12_eta_0.2_ntrees_1080	GY_1	4	4	0.2	1080	Spearman	0.137756
1315	GBM_Model_12_eta_0.2_ntrees_1080	GY_1	4	5	0.2	1080	Spearman	0.127929
1316	GBM_Model_12_eta_0.2_ntrees_1080	GY_1	4	6	0.2	1080	Spearman	0.137551
1317	GBM_Model_12_eta_0.2_ntrees_1080	GY_1	4	7	0.2	1080	Spearman	0.198535
1318	GBM_Model_12_eta_0.2_ntrees_1080	GY_1	4	8	0.2	1080	Spearman	0.0833089
1319	GBM_Model_12_eta_0.2_ntrees_1080	GY_1	4	9	0.2	1080	Spearman	0.129407
1320	GBM_Model_12_eta_0.2_ntrees_1080	GY_1	4	10	0.2	1080	Spearman	0.0871988
1321	GBM_Model_12_eta_0.2_ntrees_1080	GY_1	5	1	0.2	1080	Spearman	0.174386
1322	GBM_Model_12_eta_0.2_ntrees_1080	GY_1	5	2	0.2	1080	Spearman	0.170162
1323	GBM_Model_12_eta_0.2_ntrees_1080	GY_1	5	3	0.2	1080	Spearman	0.148338
1324	GBM_Model_12_eta_0.2_ntrees_1080	GY_1	5	4	0.2	1080	Spearman	0.217615
1325	GBM_Model_12_eta_0.2_ntrees_1080	GY_1	5	5	0.2	1080	Spearman	0.0399818
1326	GBM_Model_12_eta_0.2_ntrees_1080	GY_1	5	6	0.2	1080	Spearman	0.139432
1327	GBM_Model_12_eta_0.2_ntrees_1080	GY_1	5	7	0.2	1080	Spearman	0.0992959
1328	GBM_Model_12_eta_0.2_ntrees_1080	GY_1	5	8	0.2	1080	Spearman	0.153966
1329	GBM_Model_12_eta_0.2_ntrees_1080	GY_1	5	9	0.2	1080	Spearman	0.266935
1330	GBM_Model_12_eta_0.2_ntrees_1080	GY_1	5	10	0.2	1080	Spearman	0.116791
1331	GBM_Model_12_eta_0.2_ntrees_1080	GY_1	1	1	0.2	1080	Pearson	0.0655686
1332	GBM_Model_12_eta_0.2_ntrees_1080	GY_1	1	2	0.2	1080	Pearson	0.153655
1333	GBM_Model_12_eta_0.2_ntrees_1080	GY_1	1	3	0.2	1080	Pearson	0.040801
1334	GBM_Model_12_eta_0.2_ntrees_1080	GY_1	1	4	0.2	1080	Pearson	0.131626
1335	GBM_Model_12_eta_0.2_ntrees_1080	GY_1	1	5	0.2	1080	Pearson	0.123272
1336	GBM_Model_12_eta_0.2_ntrees_1080	GY_1	1	6	0.2	1080	Pearson	0.122624
1337	GBM_Model_12_eta_0.2_ntrees_1080	GY_1	1	7	0.2	1080	Pearson	0.0951357
1338	GBM_Model_12_eta_0.2_ntrees_1080	GY_1	1	8	0.2	1080	Pearson	0.150104
1339	GBM_Model_12_eta_0.2_ntrees_1080	GY_1	1	9	0.2	1080	Pearson	0.110623
1340	GBM_Model_12_eta_0.2_ntrees_1080	GY_1	1	10	0.2	1080	Pearson	0.0696549
1341	GBM_Model_12_eta_0.2_ntrees_1080	GY_1	2	1	0.2	1080	Pearson	0.0484327
1342	GBM_Model_12_eta_0.2_ntrees_1080	GY_1	2	2	0.2	1080	Pearson	0.234528
1343	GBM_Model_12_eta_0.2_ntrees_1080	GY_1	2	3	0.2	1080	Pearson	0.176984
1344	GBM_Model_12_eta_0.2_ntrees_1080	GY_1	2	4	0.2	1080	Pearson	0.128877
1345	GBM_Model_12_eta_0.2_ntrees_1080	GY_1	2	5	0.2	1080	Pearson	0.230925
1346	GBM_Model_12_eta_0.2_ntrees_1080	GY_1	2	6	0.2	1080	Pearson	0.173212
1347	GBM_Model_12_eta_0.2_ntrees_1080	GY_1	2	7	0.2	1080	Pearson	0.0814605
1348	GBM_Model_12_eta_0.2_ntrees_1080	GY_1	2	8	0.2	1080	Pearson	0.256874
1349	GBM_Model_12_eta_0.2_ntrees_1080	GY_1	2	9	0.2	1080	Pearson	0.202831
1350	GBM_Model_12_eta_0.2_ntrees_1080	GY_1	2	10	0.2	1080	Pearson	0.188292
1351	GBM_Model_12_eta_0.2_ntrees_1080	GY_1	3	1	0.2	1080	Pearson	0.137722
1352	GBM_Model_12_eta_0.2_ntrees_1080	GY_1	3	2	0.2	1080	Pearson	0.118204
1353	GBM_Model_12_eta_0.2_ntrees_1080	GY_1	3	3	0.2	1080	Pearson	0.129594
1354	GBM_Model_12_eta_0.2_ntrees_1080	GY_1	3	4	0.2	1080	Pearson	0.137937
1355	GBM_Model_12_eta_0.2_ntrees_1080	GY_1	3	5	0.2	1080	Pearson	-0.0199187
1356	GBM_Model_12_eta_0.2_ntrees_1080	GY_1	3	6	0.2	1080	Pearson	0.156476
1357	GBM_Model_12_eta_0.2_ntrees_1080	GY_1	3	7	0.2	1080	Pearson	0.0824982
1358	GBM_Model_12_eta_0.2_ntrees_1080	GY_1	3	8	0.2	1080	Pearson	0.154912
1359	GBM_Model_12_eta_0.2_ntrees_1080	GY_1	3	9	0.2	1080	Pearson	0.244138
1360	GBM_Model_12_eta_0.2_ntrees_1080	GY_1	3	10	0.2	1080	Pearson	0.18063
1361	GBM_Model_12_eta_0.2_ntrees_1080	GY_1	4	1	0.2	1080	Pearson	0.126739
1362	GBM_Model_12_eta_0.2_ntrees_1080	GY_1	4	2	0.2	1080	Pearson	0.177079
1363	GBM_Model_12_eta_0.2_ntrees_1080	GY_1	4	3	0.2	1080	Pearson	0.122725
1364	GBM_Model_12_eta_0.2_ntrees_1080	GY_1	4	4	0.2	1080	Pearson	0.1371
1365	GBM_Model_12_eta_0.2_ntrees_1080	GY_1	4	5	0.2	1080	Pearson	0.144147
1366	GBM_Model_12_eta_0.2_ntrees_1080	GY_1	4	6	0.2	1080	Pearson	0.142063
1367	GBM_Model_12_eta_0.2_ntrees_1080	GY_1	4	7	0.2	1080	Pearson	0.188364
1368	GBM_Model_12_eta_0.2_ntrees_1080	GY_1	4	8	0.2	1080	Pearson	0.0818969
1369	GBM_Model_12_eta_0.2_ntrees_1080	GY_1	4	9	0.2	1080	Pearson	0.0848414
1370	GBM_Model_12_eta_0.2_ntrees_1080	GY_1	4	10	0.2	1080	Pearson	0.143575
1371	GBM_Model_12_eta_0.2_ntrees_1080	GY_1	5	1	0.2	1080	Pearson	0.14808
1372	GBM_Model_12_eta_0.2_ntrees_1080	GY_1	5	2	0.2	1080	Pearson	0.12869
1373	GBM_Model_12_eta_0.2_ntrees_1080	GY_1	5	3	0.2	1080	Pearson	0.115568
1374	GBM_Model_12_eta_0.2_ntrees_1080	GY_1	5	4	0.2	1080	Pearson	0.184256
1375	GBM_Model_12_eta_0.2_ntrees_1080	GY_1	5	5	0.2	1080	Pearson	0.0161534
1376	GBM_Model_12_eta_0.2_ntrees_1080	GY_1	5	6	0.2	1080	Pearson	0.123355
1377	GBM_Model_12_eta_0.2_ntrees_1080	GY_1	5	7	0.2	1080	Pearson	0.073482
1378	GBM_Model_12_eta_0.2_ntrees_1080	GY_1	5	8	0.2	1080	Pearson	0.140501
1379	GBM_Model_12_eta_0.2_ntrees_1080	GY_1	5	9	0.2	1080	Pearson	0.24842
1380	GBM_Model_12_eta_0.2_ntrees_1080	GY_1	5	10	0.2	1080	Pearson	0.109001
1381	GBM_Model_12_eta_0.2_ntrees_1080	GY_1	1	1	0.2	1080	R_squared	-0.422202
1382	GBM_Model_12_eta_0.2_ntrees_1080	GY_1	1	2	0.2	1080	R_squared	-0.216332
1383	GBM_Model_12_eta_0.2_ntrees_1080	GY_1	1	3	0.2	1080	R_squared	-0.352842
1384	GBM_Model_12_eta_0.2_ntrees_1080	GY_1	1	4	0.2	1080	R_squared	-0.276493
1385	GBM_Model_12_eta_0.2_ntrees_1080	GY_1	1	5	0.2	1080	R_squared	-0.277382
1386	GBM_Model_12_eta_0.2_ntrees_1080	GY_1	1	6	0.2	1080	R_squared	-0.275754
1387	GBM_Model_12_eta_0.2_ntrees_1080	GY_1	1	7	0.2	1080	R_squared	-0.28429
1388	GBM_Model_12_eta_0.2_ntrees_1080	GY_1	1	8	0.2	1080	R_squared	-0.264517
1389	GBM_Model_12_eta_0.2_ntrees_1080	GY_1	1	9	0.2	1080	R_squared	-0.275288
1390	GBM_Model_12_eta_0.2_ntrees_1080	GY_1	1	10	0.2	1080	R_squared	-0.361913
1391	GBM_Model_12_eta_0.2_ntrees_1080	GY_1	2	1	0.2	1080	R_squared	-0.444937
1392	GBM_Model_12_eta_0.2_ntrees_1080	GY_1	2	2	0.2	1080	R_squared	-0.279904
1393	GBM_Model_12_eta_0.2_ntrees_1080	GY_1	2	3	0.2	1080	R_squared	-0.395407
1394	GBM_Model_12_eta_0.2_ntrees_1080	GY_1	2	4	0.2	1080	R_squared	-0.357134
1395	GBM_Model_12_eta_0.2_ntrees_1080	GY_1	2	5	0.2	1080	R_squared	-0.238638
1396	GBM_Model_12_eta_0.2_ntrees_1080	GY_1	2	6	0.2	1080	R_squared	-0.360659
1397	GBM_Model_12_eta_0.2_ntrees_1080	GY_1	2	7	0.2	1080	R_squared	-0.354019
1398	GBM_Model_12_eta_0.2_ntrees_1080	GY_1	2	8	0.2	1080	R_squared	-0.19845
1399	GBM_Model_12_eta_0.2_ntrees_1080	GY_1	2	9	0.2	1080	R_squared	-0.306659
1400	GBM_Model_12_eta_0.2_ntrees_1080	GY_1	2	10	0.2	1080	R_squared	-0.262406
1401	GBM_Model_12_eta_0.2_ntrees_1080	GY_1	3	1	0.2	1080	R_squared	-0.32077
1402	GBM_Model_12_eta_0.2_ntrees_1080	GY_1	3	2	0.2	1080	R_squared	-0.30838
1403	GBM_Model_12_eta_0.2_ntrees_1080	GY_1	3	3	0.2	1080	R_squared	-0.28495
1404	GBM_Model_12_eta_0.2_ntrees_1080	GY_1	3	4	0.2	1080	R_squared	-0.388331
1405	GBM_Model_12_eta_0.2_ntrees_1080	GY_1	3	5	0.2	1080	R_squared	-0.452223
1406	GBM_Model_12_eta_0.2_ntrees_1080	GY_1	3	6	0.2	1080	R_squared	-0.291634
1407	GBM_Model_12_eta_0.2_ntrees_1080	GY_1	3	7	0.2	1080	R_squared	-0.299098
1408	GBM_Model_12_eta_0.2_ntrees_1080	GY_1	3	8	0.2	1080	R_squared	-0.282269
1409	GBM_Model_12_eta_0.2_ntrees_1080	GY_1	3	9	0.2	1080	R_squared	-0.175723
1410	GBM_Model_12_eta_0.2_ntrees_1080	GY_1	3	10	0.2	1080	R_squared	-0.241115
1411	GBM_Model_12_eta_0.2_ntrees_1080	GY_1	4	1	0.2	1080	R_squared	-0.394589
1412	GBM_Model_12_eta_0.2_ntrees_1080	GY_1	4	2	0.2	1080	R_squared	-0.24667
1413	GBM_Model_12_eta_0.2_ntrees_1080	GY_1	4	3	0.2	1080	R_squared	-0.364072
1414	GBM_Model_12_eta_0.2_ntrees_1080	GY_1	4	4	0.2	1080	R_squared	-0.361509
1415	GBM_Model_12_eta_0.2_ntrees_1080	GY_1	4	5	0.2	1080	R_squared	-0.292726
1416	GBM_Model_12_eta_0.2_ntrees_1080	GY_1	4	6	0.2	1080	R_squared	-0.363678
1417	GBM_Model_12_eta_0.2_ntrees_1080	GY_1	4	7	0.2	1080	R_squared	-0.209935
1418	GBM_Model_12_eta_0.2_ntrees_1080	GY_1	4	8	0.2	1080	R_squared	-0.367346
1419	GBM_Model_12_eta_0.2_ntrees_1080	GY_1	4	9	0.2	1080	R_squared	-0.417186
1420	GBM_Model_12_eta_0.2_ntrees_1080	GY_1	4	10	0.2	1080	R_squared	-0.285447
1421	GBM_Model_12_eta_0.2_ntrees_1080	GY_1	5	1	0.2	1080	R_squared	-0.298979
1422	GBM_Model_12_eta_0.2_ntrees_1080	GY_1	5	2	0.2	1080	R_squared	-0.322445
1423	GBM_Model_12_eta_0.2_ntrees_1080	GY_1	5	3	0.2	1080	R_squared	-0.40511
1424	GBM_Model_12_eta_0.2_ntrees_1080	GY_1	5	4	0.2	1080	R_squared	-0.250993
1425	GBM_Model_12_eta_0.2_ntrees_1080	GY_1	5	5	0.2	1080	R_squared	-0.480768
1426	GBM_Model_12_eta_0.2_ntrees_1080	GY_1	5	6	0.2	1080	R_squared	-0.280032
1427	GBM_Model_12_eta_0.2_ntrees_1080	GY_1	5	7	0.2	1080	R_squared	-0.485353
1428	GBM_Model_12_eta_0.2_ntrees_1080	GY_1	5	8	0.2	1080	R_squared	-0.324336
1429	GBM_Model_12_eta_0.2_ntrees_1080	GY_1	5	9	0.2	1080	R_squared	-0.208723
1430	GBM_Model_12_eta_0.2_ntrees_1080	GY_1	5	10	0.2	1080	R_squared	-0.433125
1431	GBM_Model_12_eta_0.2_ntrees_1080	GY_1	1	1	0.2	1080	MSE	0.708077
1432	GBM_Model_12_eta_0.2_ntrees_1080	GY_1	1	2	0.2	1080	MSE	0.60558
1433	GBM_Model_12_eta_0.2_ntrees_1080	GY_1	1	3	0.2	1080	MSE	0.673545
1434	GBM_Model_12_eta_0.2_ntrees_1080	GY_1	1	4	0.2	1080	MSE	0.635532
1435	GBM_Model_12_eta_0.2_ntrees_1080	GY_1	1	5	0.2	1080	MSE	0.635975
1436	GBM_Model_12_eta_0.2_ntrees_1080	GY_1	1	6	0.2	1080	MSE	0.635164
1437	GBM_Model_12_eta_0.2_ntrees_1080	GY_1	1	7	0.2	1080	MSE	0.639414
1438	GBM_Model_12_eta_0.2_ntrees_1080	GY_1	1	8	0.2	1080	MSE	0.62957
1439	GBM_Model_12_eta_0.2_ntrees_1080	GY_1	1	9	0.2	1080	MSE	0.634932
1440	GBM_Model_12_eta_0.2_ntrees_1080	GY_1	1	10	0.2	1080	MSE	0.678061
1441	GBM_Model_12_eta_0.2_ntrees_1080	GY_1	2	1	0.2	1080	MSE	0.721603
1442	GBM_Model_12_eta_0.2_ntrees_1080	GY_1	2	2	0.2	1080	MSE	0.639186
1443	GBM_Model_12_eta_0.2_ntrees_1080	GY_1	2	3	0.2	1080	MSE	0.696868
1444	GBM_Model_12_eta_0.2_ntrees_1080	GY_1	2	4	0.2	1080	MSE	0.677754
1445	GBM_Model_12_eta_0.2_ntrees_1080	GY_1	2	5	0.2	1080	MSE	0.618577
1446	GBM_Model_12_eta_0.2_ntrees_1080	GY_1	2	6	0.2	1080	MSE	0.679515
1447	GBM_Model_12_eta_0.2_ntrees_1080	GY_1	2	7	0.2	1080	MSE	0.676199
1448	GBM_Model_12_eta_0.2_ntrees_1080	GY_1	2	8	0.2	1080	MSE	0.598508
1449	GBM_Model_12_eta_0.2_ntrees_1080	GY_1	2	9	0.2	1080	MSE	0.652547
1450	GBM_Model_12_eta_0.2_ntrees_1080	GY_1	2	10	0.2	1080	MSE	0.630447
1451	GBM_Model_12_eta_0.2_ntrees_1080	GY_1	3	1	0.2	1080	MSE	0.669325
1452	GBM_Model_12_eta_0.2_ntrees_1080	GY_1	3	2	0.2	1080	MSE	0.663046
1453	GBM_Model_12_eta_0.2_ntrees_1080	GY_1	3	3	0.2	1080	MSE	0.651173
1454	GBM_Model_12_eta_0.2_ntrees_1080	GY_1	3	4	0.2	1080	MSE	0.703563
1455	GBM_Model_12_eta_0.2_ntrees_1080	GY_1	3	5	0.2	1080	MSE	0.735942
1456	GBM_Model_12_eta_0.2_ntrees_1080	GY_1	3	6	0.2	1080	MSE	0.65456
1457	GBM_Model_12_eta_0.2_ntrees_1080	GY_1	3	7	0.2	1080	MSE	0.658343
1458	GBM_Model_12_eta_0.2_ntrees_1080	GY_1	3	8	0.2	1080	MSE	0.649814
1459	GBM_Model_12_eta_0.2_ntrees_1080	GY_1	3	9	0.2	1080	MSE	0.59582
1460	GBM_Model_12_eta_0.2_ntrees_1080	GY_1	3	10	0.2	1080	MSE	0.628959
1461	GBM_Model_12_eta_0.2_ntrees_1080	GY_1	4	1	0.2	1080	MSE	0.577933
1462	GBM_Model_12_eta_0.2_ntrees_1080	GY_1	4	2	0.2	1080	MSE	0.516634
1463	GBM_Model_12_eta_0.2_ntrees_1080	GY_1	4	3	0.2	1080	MSE	0.565286
1464	GBM_Model_12_eta_0.2_ntrees_1080	GY_1	4	4	0.2	1080	MSE	0.564224
1465	GBM_Model_12_eta_0.2_ntrees_1080	GY_1	4	5	0.2	1080	MSE	0.53572
1466	GBM_Model_12_eta_0.2_ntrees_1080	GY_1	4	6	0.2	1080	MSE	0.565123
1467	GBM_Model_12_eta_0.2_ntrees_1080	GY_1	4	7	0.2	1080	MSE	0.50141
1468	GBM_Model_12_eta_0.2_ntrees_1080	GY_1	4	8	0.2	1080	MSE	0.566643
1469	GBM_Model_12_eta_0.2_ntrees_1080	GY_1	4	9	0.2	1080	MSE	0.587297
1470	GBM_Model_12_eta_0.2_ntrees_1080	GY_1	4	10	0.2	1080	MSE	0.532703
1471	GBM_Model_12_eta_0.2_ntrees_1080	GY_1	5	1	0.2	1080	MSE	0.559676
1472	GBM_Model_12_eta_0.2_ntrees_1080	GY_1	5	2	0.2	1080	MSE	0.569786
1473	GBM_Model_12_eta_0.2_ntrees_1080	GY_1	5	3	0.2	1080	MSE	0.605403
1474	GBM_Model_12_eta_0.2_ntrees_1080	GY_1	5	4	0.2	1080	MSE	0.539
1475	GBM_Model_12_eta_0.2_ntrees_1080	GY_1	5	5	0.2	1080	MSE	0.638001
1476	GBM_Model_12_eta_0.2_ntrees_1080	GY_1	5	6	0.2	1080	MSE	0.551512
1477	GBM_Model_12_eta_0.2_ntrees_1080	GY_1	5	7	0.2	1080	MSE	0.639976
1478	GBM_Model_12_eta_0.2_ntrees_1080	GY_1	5	8	0.2	1080	MSE	0.570601
1479	GBM_Model_12_eta_0.2_ntrees_1080	GY_1	5	9	0.2	1080	MSE	0.520788
1480	GBM_Model_12_eta_0.2_ntrees_1080	GY_1	5	10	0.2	1080	MSE	0.617474
1481	GBM_Model_12_eta_0.2_ntrees_1080	GY_1	1	1	0.2	1080	Sensitivity	0.4
1482	GBM_Model_12_eta_0.2_ntrees_1080	GY_1	1	1	0.2	1080	Specificity	0.635135
1483	GBM_Model_12_eta_0.2_ntrees_1080	GY_1	1	1	0.2	1080	Precision	0.27027
1484	GBM_Model_12_eta_0.2_ntrees_1080	GY_1	1	1	0.2	1080	F1_Score	0.322581
1485	GBM_Model_12_eta_0.2_ntrees_1080	GY_1	1	1	0.2	1080	AUC	0.511892
1486	GBM_Model_12_eta_0.2_ntrees_1080	GY_1	1	2	0.2	1080	Sensitivity	0.48
1487	GBM_Model_12_eta_0.2_ntrees_1080	GY_1	1	2	0.2	1080	Specificity	0.72973
1488	GBM_Model_12_eta_0.2_ntrees_1080	GY_1	1	2	0.2	1080	Precision	0.375
1489	GBM_Model_12_eta_0.2_ntrees_1080	GY_1	1	2	0.2	1080	F1_Score	0.421053
1490	GBM_Model_12_eta_0.2_ntrees_1080	GY_1	1	2	0.2	1080	AUC	0.605405
1491	GBM_Model_12_eta_0.2_ntrees_1080	GY_1	1	3	0.2	1080	Sensitivity	0.4
1492	GBM_Model_12_eta_0.2_ntrees_1080	GY_1	1	3	0.2	1080	Specificity	0.621622
1493	GBM_Model_12_eta_0.2_ntrees_1080	GY_1	1	3	0.2	1080	Precision	0.263158
1494	GBM_Model_12_eta_0.2_ntrees_1080	GY_1	1	3	0.2	1080	F1_Score	0.31746
1495	GBM_Model_12_eta_0.2_ntrees_1080	GY_1	1	3	0.2	1080	AUC	0.506486
1496	GBM_Model_12_eta_0.2_ntrees_1080	GY_1	1	4	0.2	1080	Sensitivity	0.48
1497	GBM_Model_12_eta_0.2_ntrees_1080	GY_1	1	4	0.2	1080	Specificity	0.594595
1498	GBM_Model_12_eta_0.2_ntrees_1080	GY_1	1	4	0.2	1080	Precision	0.285714
1499	GBM_Model_12_eta_0.2_ntrees_1080	GY_1	1	4	0.2	1080	F1_Score	0.358209
1500	GBM_Model_12_eta_0.2_ntrees_1080	GY_1	1	4	0.2	1080	AUC	0.548649
1501	GBM_Model_12_eta_0.2_ntrees_1080	GY_1	1	5	0.2	1080	Sensitivity	0.52
1502	GBM_Model_12_eta_0.2_ntrees_1080	GY_1	1	5	0.2	1080	Specificity	0.621622
1503	GBM_Model_12_eta_0.2_ntrees_1080	GY_1	1	5	0.2	1080	Precision	0.317073
1504	GBM_Model_12_eta_0.2_ntrees_1080	GY_1	1	5	0.2	1080	F1_Score	0.393939
1505	GBM_Model_12_eta_0.2_ntrees_1080	GY_1	1	5	0.2	1080	AUC	0.591351
1506	GBM_Model_12_eta_0.2_ntrees_1080	GY_1	1	6	0.2	1080	Sensitivity	0.36
1507	GBM_Model_12_eta_0.2_ntrees_1080	GY_1	1	6	0.2	1080	Specificity	0.675676
1508	GBM_Model_12_eta_0.2_ntrees_1080	GY_1	1	6	0.2	1080	Precision	0.272727
1509	GBM_Model_12_eta_0.2_ntrees_1080	GY_1	1	6	0.2	1080	F1_Score	0.310345
1510	GBM_Model_12_eta_0.2_ntrees_1080	GY_1	1	6	0.2	1080	AUC	0.573514
1511	GBM_Model_12_eta_0.2_ntrees_1080	GY_1	1	7	0.2	1080	Sensitivity	0.36
1512	GBM_Model_12_eta_0.2_ntrees_1080	GY_1	1	7	0.2	1080	Specificity	0.689189
1513	GBM_Model_12_eta_0.2_ntrees_1080	GY_1	1	7	0.2	1080	Precision	0.28125
1514	GBM_Model_12_eta_0.2_ntrees_1080	GY_1	1	7	0.2	1080	F1_Score	0.315789
1515	GBM_Model_12_eta_0.2_ntrees_1080	GY_1	1	7	0.2	1080	AUC	0.531892
1516	GBM_Model_12_eta_0.2_ntrees_1080	GY_1	1	8	0.2	1080	Sensitivity	0.4
1517	GBM_Model_12_eta_0.2_ntrees_1080	GY_1	1	8	0.2	1080	Specificity	0.648649
1518	GBM_Model_12_eta_0.2_ntrees_1080	GY_1	1	8	0.2	1080	Precision	0.277778
1519	GBM_Model_12_eta_0.2_ntrees_1080	GY_1	1	8	0.2	1080	F1_Score	0.327869
1520	GBM_Model_12_eta_0.2_ntrees_1080	GY_1	1	8	0.2	1080	AUC	0.552973
1521	GBM_Model_12_eta_0.2_ntrees_1080	GY_1	1	9	0.2	1080	Sensitivity	0.36
1522	GBM_Model_12_eta_0.2_ntrees_1080	GY_1	1	9	0.2	1080	Specificity	0.635135
1523	GBM_Model_12_eta_0.2_ntrees_1080	GY_1	1	9	0.2	1080	Precision	0.25
1524	GBM_Model_12_eta_0.2_ntrees_1080	GY_1	1	9	0.2	1080	F1_Score	0.295082
1525	GBM_Model_12_eta_0.2_ntrees_1080	GY_1	1	9	0.2	1080	AUC	0.571351
1526	GBM_Model_12_eta_0.2_ntrees_1080	GY_1	1	10	0.2	1080	Sensitivity	0.36
1527	GBM_Model_12_eta_0.2_ntrees_1080	GY_1	1	10	0.2	1080	Specificity	0.608108
1528	GBM_Model_12_eta_0.2_ntrees_1080	GY_1	1	10	0.2	1080	Precision	0.236842
1529	GBM_Model_12_eta_0.2_ntrees_1080	GY_1	1	10	0.2	1080	F1_Score	0.285714
1530	GBM_Model_12_eta_0.2_ntrees_1080	GY_1	1	10	0.2	1080	AUC	0.465946
1531	GBM_Model_12_eta_0.2_ntrees_1080	GY_1	2	1	0.2	1080	Sensitivity	0.36
1532	GBM_Model_12_eta_0.2_ntrees_1080	GY_1	2	1	0.2	1080	Specificity	0.608108
1533	GBM_Model_12_eta_0.2_ntrees_1080	GY_1	2	1	0.2	1080	Precision	0.236842
1534	GBM_Model_12_eta_0.2_ntrees_1080	GY_1	2	1	0.2	1080	F1_Score	0.285714
1535	GBM_Model_12_eta_0.2_ntrees_1080	GY_1	2	1	0.2	1080	AUC	0.522162
1536	GBM_Model_12_eta_0.2_ntrees_1080	GY_1	2	2	0.2	1080	Sensitivity	0.6
1537	GBM_Model_12_eta_0.2_ntrees_1080	GY_1	2	2	0.2	1080	Specificity	0.662162
1538	GBM_Model_12_eta_0.2_ntrees_1080	GY_1	2	2	0.2	1080	Precision	0.375
1539	GBM_Model_12_eta_0.2_ntrees_1080	GY_1	2	2	0.2	1080	F1_Score	0.461538
1540	GBM_Model_12_eta_0.2_ntrees_1080	GY_1	2	2	0.2	1080	AUC	0.632973
1541	GBM_Model_12_eta_0.2_ntrees_1080	GY_1	2	3	0.2	1080	Sensitivity	0.48
1542	GBM_Model_12_eta_0.2_ntrees_1080	GY_1	2	3	0.2	1080	Specificity	0.594595
1543	GBM_Model_12_eta_0.2_ntrees_1080	GY_1	2	3	0.2	1080	Precision	0.285714
1544	GBM_Model_12_eta_0.2_ntrees_1080	GY_1	2	3	0.2	1080	F1_Score	0.358209
1545	GBM_Model_12_eta_0.2_ntrees_1080	GY_1	2	3	0.2	1080	AUC	0.570811
1546	GBM_Model_12_eta_0.2_ntrees_1080	GY_1	2	4	0.2	1080	Sensitivity	0.36
1547	GBM_Model_12_eta_0.2_ntrees_1080	GY_1	2	4	0.2	1080	Specificity	0.702703
1548	GBM_Model_12_eta_0.2_ntrees_1080	GY_1	2	4	0.2	1080	Precision	0.290323
1549	GBM_Model_12_eta_0.2_ntrees_1080	GY_1	2	4	0.2	1080	F1_Score	0.321429
1550	GBM_Model_12_eta_0.2_ntrees_1080	GY_1	2	4	0.2	1080	AUC	0.536216
1551	GBM_Model_12_eta_0.2_ntrees_1080	GY_1	2	5	0.2	1080	Sensitivity	0.48
1552	GBM_Model_12_eta_0.2_ntrees_1080	GY_1	2	5	0.2	1080	Specificity	0.702703
1553	GBM_Model_12_eta_0.2_ntrees_1080	GY_1	2	5	0.2	1080	Precision	0.352941
1554	GBM_Model_12_eta_0.2_ntrees_1080	GY_1	2	5	0.2	1080	F1_Score	0.40678
1555	GBM_Model_12_eta_0.2_ntrees_1080	GY_1	2	5	0.2	1080	AUC	0.62973
1556	GBM_Model_12_eta_0.2_ntrees_1080	GY_1	2	6	0.2	1080	Sensitivity	0.44
1557	GBM_Model_12_eta_0.2_ntrees_1080	GY_1	2	6	0.2	1080	Specificity	0.554054
1558	GBM_Model_12_eta_0.2_ntrees_1080	GY_1	2	6	0.2	1080	Precision	0.25
1559	GBM_Model_12_eta_0.2_ntrees_1080	GY_1	2	6	0.2	1080	F1_Score	0.318841
1560	GBM_Model_12_eta_0.2_ntrees_1080	GY_1	2	6	0.2	1080	AUC	0.575676
1561	GBM_Model_12_eta_0.2_ntrees_1080	GY_1	2	7	0.2	1080	Sensitivity	0.44
1562	GBM_Model_12_eta_0.2_ntrees_1080	GY_1	2	7	0.2	1080	Specificity	0.648649
1563	GBM_Model_12_eta_0.2_ntrees_1080	GY_1	2	7	0.2	1080	Precision	0.297297
1564	GBM_Model_12_eta_0.2_ntrees_1080	GY_1	2	7	0.2	1080	F1_Score	0.354839
1565	GBM_Model_12_eta_0.2_ntrees_1080	GY_1	2	7	0.2	1080	AUC	0.597838
1566	GBM_Model_12_eta_0.2_ntrees_1080	GY_1	2	8	0.2	1080	Sensitivity	0.52
1567	GBM_Model_12_eta_0.2_ntrees_1080	GY_1	2	8	0.2	1080	Specificity	0.743243
1568	GBM_Model_12_eta_0.2_ntrees_1080	GY_1	2	8	0.2	1080	Precision	0.40625
1569	GBM_Model_12_eta_0.2_ntrees_1080	GY_1	2	8	0.2	1080	F1_Score	0.45614
1570	GBM_Model_12_eta_0.2_ntrees_1080	GY_1	2	8	0.2	1080	AUC	0.66
1571	GBM_Model_12_eta_0.2_ntrees_1080	GY_1	2	9	0.2	1080	Sensitivity	0.44
1572	GBM_Model_12_eta_0.2_ntrees_1080	GY_1	2	9	0.2	1080	Specificity	0.648649
1573	GBM_Model_12_eta_0.2_ntrees_1080	GY_1	2	9	0.2	1080	Precision	0.297297
1574	GBM_Model_12_eta_0.2_ntrees_1080	GY_1	2	9	0.2	1080	F1_Score	0.354839
1575	GBM_Model_12_eta_0.2_ntrees_1080	GY_1	2	9	0.2	1080	AUC	0.624865
1576	GBM_Model_12_eta_0.2_ntrees_1080	GY_1	2	10	0.2	1080	Sensitivity	0.48
1577	GBM_Model_12_eta_0.2_ntrees_1080	GY_1	2	10	0.2	1080	Specificity	0.675676
1578	GBM_Model_12_eta_0.2_ntrees_1080	GY_1	2	10	0.2	1080	Precision	0.333333
1579	GBM_Model_12_eta_0.2_ntrees_1080	GY_1	2	10	0.2	1080	F1_Score	0.393443
1580	GBM_Model_12_eta_0.2_ntrees_1080	GY_1	2	10	0.2	1080	AUC	0.634595
1581	GBM_Model_12_eta_0.2_ntrees_1080	GY_1	3	1	0.2	1080	Sensitivity	0.28
1582	GBM_Model_12_eta_0.2_ntrees_1080	GY_1	3	1	0.2	1080	Specificity	0.783784
1583	GBM_Model_12_eta_0.2_ntrees_1080	GY_1	3	1	0.2	1080	Precision	0.304348
1584	GBM_Model_12_eta_0.2_ntrees_1080	GY_1	3	1	0.2	1080	F1_Score	0.291667
1585	GBM_Model_12_eta_0.2_ntrees_1080	GY_1	3	1	0.2	1080	AUC	0.559459
1586	GBM_Model_12_eta_0.2_ntrees_1080	GY_1	3	2	0.2	1080	Sensitivity	0.32
1587	GBM_Model_12_eta_0.2_ntrees_1080	GY_1	3	2	0.2	1080	Specificity	0.72973
1588	GBM_Model_12_eta_0.2_ntrees_1080	GY_1	3	2	0.2	1080	Precision	0.285714
1589	GBM_Model_12_eta_0.2_ntrees_1080	GY_1	3	2	0.2	1080	F1_Score	0.301887
1590	GBM_Model_12_eta_0.2_ntrees_1080	GY_1	3	2	0.2	1080	AUC	0.537297
1591	GBM_Model_12_eta_0.2_ntrees_1080	GY_1	3	3	0.2	1080	Sensitivity	0.28
1592	GBM_Model_12_eta_0.2_ntrees_1080	GY_1	3	3	0.2	1080	Specificity	0.797297
1593	GBM_Model_12_eta_0.2_ntrees_1080	GY_1	3	3	0.2	1080	Precision	0.318182
1594	GBM_Model_12_eta_0.2_ntrees_1080	GY_1	3	3	0.2	1080	F1_Score	0.297872
1595	GBM_Model_12_eta_0.2_ntrees_1080	GY_1	3	3	0.2	1080	AUC	0.553514
1596	GBM_Model_12_eta_0.2_ntrees_1080	GY_1	3	4	0.2	1080	Sensitivity	0.4
1597	GBM_Model_12_eta_0.2_ntrees_1080	GY_1	3	4	0.2	1080	Specificity	0.702703
1598	GBM_Model_12_eta_0.2_ntrees_1080	GY_1	3	4	0.2	1080	Precision	0.3125
1599	GBM_Model_12_eta_0.2_ntrees_1080	GY_1	3	4	0.2	1080	F1_Score	0.350877
1600	GBM_Model_12_eta_0.2_ntrees_1080	GY_1	3	4	0.2	1080	AUC	0.545946
1601	GBM_Model_12_eta_0.2_ntrees_1080	GY_1	3	5	0.2	1080	Sensitivity	0.24
1602	GBM_Model_12_eta_0.2_ntrees_1080	GY_1	3	5	0.2	1080	Specificity	0.810811
1603	GBM_Model_12_eta_0.2_ntrees_1080	GY_1	3	5	0.2	1080	Precision	0.3
1604	GBM_Model_12_eta_0.2_ntrees_1080	GY_1	3	5	0.2	1080	F1_Score	0.266667
1605	GBM_Model_12_eta_0.2_ntrees_1080	GY_1	3	5	0.2	1080	AUC	0.481622
1606	GBM_Model_12_eta_0.2_ntrees_1080	GY_1	3	6	0.2	1080	Sensitivity	0.28
1607	GBM_Model_12_eta_0.2_ntrees_1080	GY_1	3	6	0.2	1080	Specificity	0.783784
1608	GBM_Model_12_eta_0.2_ntrees_1080	GY_1	3	6	0.2	1080	Precision	0.304348
1609	GBM_Model_12_eta_0.2_ntrees_1080	GY_1	3	6	0.2	1080	F1_Score	0.291667
1610	GBM_Model_12_eta_0.2_ntrees_1080	GY_1	3	6	0.2	1080	AUC	0.578378
1611	GBM_Model_12_eta_0.2_ntrees_1080	GY_1	3	7	0.2	1080	Sensitivity	0.24
1612	GBM_Model_12_eta_0.2_ntrees_1080	GY_1	3	7	0.2	1080	Specificity	0.824324
1613	GBM_Model_12_eta_0.2_ntrees_1080	GY_1	3	7	0.2	1080	Precision	0.315789
1614	GBM_Model_12_eta_0.2_ntrees_1080	GY_1	3	7	0.2	1080	F1_Score	0.272727
1615	GBM_Model_12_eta_0.2_ntrees_1080	GY_1	3	7	0.2	1080	AUC	0.525946
1616	GBM_Model_12_eta_0.2_ntrees_1080	GY_1	3	8	0.2	1080	Sensitivity	0.36
1617	GBM_Model_12_eta_0.2_ntrees_1080	GY_1	3	8	0.2	1080	Specificity	0.797297
1618	GBM_Model_12_eta_0.2_ntrees_1080	GY_1	3	8	0.2	1080	Precision	0.375
1619	GBM_Model_12_eta_0.2_ntrees_1080	GY_1	3	8	0.2	1080	F1_Score	0.367347
1620	GBM_Model_12_eta_0.2_ntrees_1080	GY_1	3	8	0.2	1080	AUC	0.572973
1621	GBM_Model_12_eta_0.2_ntrees_1080	GY_1	3	9	0.2	1080	Sensitivity	0.36
1622	GBM_Model_12_eta_0.2_ntrees_1080	GY_1	3	9	0.2	1080	Specificity	0.810811
1623	GBM_Model_12_eta_0.2_ntrees_1080	GY_1	3	9	0.2	1080	Precision	0.391304
1624	GBM_Model_12_eta_0.2_ntrees_1080	GY_1	3	9	0.2	1080	F1_Score	0.375
1625	GBM_Model_12_eta_0.2_ntrees_1080	GY_1	3	9	0.2	1080	AUC	0.555676
1626	GBM_Model_12_eta_0.2_ntrees_1080	GY_1	3	10	0.2	1080	Sensitivity	0.32
1627	GBM_Model_12_eta_0.2_ntrees_1080	GY_1	3	10	0.2	1080	Specificity	0.797297
1628	GBM_Model_12_eta_0.2_ntrees_1080	GY_1	3	10	0.2	1080	Precision	0.347826
1629	GBM_Model_12_eta_0.2_ntrees_1080	GY_1	3	10	0.2	1080	F1_Score	0.333333
1630	GBM_Model_12_eta_0.2_ntrees_1080	GY_1	3	10	0.2	1080	AUC	0.569189
1631	GBM_Model_12_eta_0.2_ntrees_1080	GY_1	4	1	0.2	1080	Sensitivity	0.2
1632	GBM_Model_12_eta_0.2_ntrees_1080	GY_1	4	1	0.2	1080	Specificity	0.837838
1633	GBM_Model_12_eta_0.2_ntrees_1080	GY_1	4	1	0.2	1080	Precision	0.294118
1634	GBM_Model_12_eta_0.2_ntrees_1080	GY_1	4	1	0.2	1080	F1_Score	0.238095
1635	GBM_Model_12_eta_0.2_ntrees_1080	GY_1	4	1	0.2	1080	AUC	0.587568
1636	GBM_Model_12_eta_0.2_ntrees_1080	GY_1	4	2	0.2	1080	Sensitivity	0.24
1637	GBM_Model_12_eta_0.2_ntrees_1080	GY_1	4	2	0.2	1080	Specificity	0.851351
1638	GBM_Model_12_eta_0.2_ntrees_1080	GY_1	4	2	0.2	1080	Precision	0.352941
1639	GBM_Model_12_eta_0.2_ntrees_1080	GY_1	4	2	0.2	1080	F1_Score	0.285714
1640	GBM_Model_12_eta_0.2_ntrees_1080	GY_1	4	2	0.2	1080	AUC	0.611892
1641	GBM_Model_12_eta_0.2_ntrees_1080	GY_1	4	3	0.2	1080	Sensitivity	0.2
1642	GBM_Model_12_eta_0.2_ntrees_1080	GY_1	4	3	0.2	1080	Specificity	0.824324
1643	GBM_Model_12_eta_0.2_ntrees_1080	GY_1	4	3	0.2	1080	Precision	0.277778
1644	GBM_Model_12_eta_0.2_ntrees_1080	GY_1	4	3	0.2	1080	F1_Score	0.232558
1645	GBM_Model_12_eta_0.2_ntrees_1080	GY_1	4	3	0.2	1080	AUC	0.618378
1646	GBM_Model_12_eta_0.2_ntrees_1080	GY_1	4	4	0.2	1080	Sensitivity	0.16
1647	GBM_Model_12_eta_0.2_ntrees_1080	GY_1	4	4	0.2	1080	Specificity	0.783784
1648	GBM_Model_12_eta_0.2_ntrees_1080	GY_1	4	4	0.2	1080	Precision	0.2
1649	GBM_Model_12_eta_0.2_ntrees_1080	GY_1	4	4	0.2	1080	F1_Score	0.177778
1650	GBM_Model_12_eta_0.2_ntrees_1080	GY_1	4	4	0.2	1080	AUC	0.584324
1651	GBM_Model_12_eta_0.2_ntrees_1080	GY_1	4	5	0.2	1080	Sensitivity	0.2
1652	GBM_Model_12_eta_0.2_ntrees_1080	GY_1	4	5	0.2	1080	Specificity	0.837838
1653	GBM_Model_12_eta_0.2_ntrees_1080	GY_1	4	5	0.2	1080	Precision	0.294118
1654	GBM_Model_12_eta_0.2_ntrees_1080	GY_1	4	5	0.2	1080	F1_Score	0.238095
1655	GBM_Model_12_eta_0.2_ntrees_1080	GY_1	4	5	0.2	1080	AUC	0.588108
1656	GBM_Model_12_eta_0.2_ntrees_1080	GY_1	4	6	0.2	1080	Sensitivity	0.24
1657	GBM_Model_12_eta_0.2_ntrees_1080	GY_1	4	6	0.2	1080	Specificity	0.851351
1658	GBM_Model_12_eta_0.2_ntrees_1080	GY_1	4	6	0.2	1080	Precision	0.352941
1659	GBM_Model_12_eta_0.2_ntrees_1080	GY_1	4	6	0.2	1080	F1_Score	0.285714
1660	GBM_Model_12_eta_0.2_ntrees_1080	GY_1	4	6	0.2	1080	AUC	0.55027
1661	GBM_Model_12_eta_0.2_ntrees_1080	GY_1	4	7	0.2	1080	Sensitivity	0.24
1662	GBM_Model_12_eta_0.2_ntrees_1080	GY_1	4	7	0.2	1080	Specificity	0.837838
1663	GBM_Model_12_eta_0.2_ntrees_1080	GY_1	4	7	0.2	1080	Precision	0.333333
1664	GBM_Model_12_eta_0.2_ntrees_1080	GY_1	4	7	0.2	1080	F1_Score	0.27907
1665	GBM_Model_12_eta_0.2_ntrees_1080	GY_1	4	7	0.2	1080	AUC	0.644324
1666	GBM_Model_12_eta_0.2_ntrees_1080	GY_1	4	8	0.2	1080	Sensitivity	0.12
1667	GBM_Model_12_eta_0.2_ntrees_1080	GY_1	4	8	0.2	1080	Specificity	0.783784
1668	GBM_Model_12_eta_0.2_ntrees_1080	GY_1	4	8	0.2	1080	Precision	0.157895
1669	GBM_Model_12_eta_0.2_ntrees_1080	GY_1	4	8	0.2	1080	F1_Score	0.136364
1670	GBM_Model_12_eta_0.2_ntrees_1080	GY_1	4	8	0.2	1080	AUC	0.520541
1671	GBM_Model_12_eta_0.2_ntrees_1080	GY_1	4	9	0.2	1080	Sensitivity	0.2
1672	GBM_Model_12_eta_0.2_ntrees_1080	GY_1	4	9	0.2	1080	Specificity	0.797297
1673	GBM_Model_12_eta_0.2_ntrees_1080	GY_1	4	9	0.2	1080	Precision	0.25
1674	GBM_Model_12_eta_0.2_ntrees_1080	GY_1	4	9	0.2	1080	F1_Score	0.222222
1675	GBM_Model_12_eta_0.2_ntrees_1080	GY_1	4	9	0.2	1080	AUC	0.565946
1676	GBM_Model_12_eta_0.2_ntrees_1080	GY_1	4	10	0.2	1080	Sensitivity	0.2
1677	GBM_Model_12_eta_0.2_ntrees_1080	GY_1	4	10	0.2	1080	Specificity	0.891892
1678	GBM_Model_12_eta_0.2_ntrees_1080	GY_1	4	10	0.2	1080	Precision	0.384615
1679	GBM_Model_12_eta_0.2_ntrees_1080	GY_1	4	10	0.2	1080	F1_Score	0.263158
1680	GBM_Model_12_eta_0.2_ntrees_1080	GY_1	4	10	0.2	1080	AUC	0.564865
1681	GBM_Model_12_eta_0.2_ntrees_1080	GY_1	5	1	0.2	1080	Sensitivity	0.32
1682	GBM_Model_12_eta_0.2_ntrees_1080	GY_1	5	1	0.2	1080	Specificity	0.837838
1683	GBM_Model_12_eta_0.2_ntrees_1080	GY_1	5	1	0.2	1080	Precision	0.4
1684	GBM_Model_12_eta_0.2_ntrees_1080	GY_1	5	1	0.2	1080	F1_Score	0.355556
1685	GBM_Model_12_eta_0.2_ntrees_1080	GY_1	5	1	0.2	1080	AUC	0.612973
1686	GBM_Model_12_eta_0.2_ntrees_1080	GY_1	5	2	0.2	1080	Sensitivity	0.28
1687	GBM_Model_12_eta_0.2_ntrees_1080	GY_1	5	2	0.2	1080	Specificity	0.851351
1688	GBM_Model_12_eta_0.2_ntrees_1080	GY_1	5	2	0.2	1080	Precision	0.388889
1689	GBM_Model_12_eta_0.2_ntrees_1080	GY_1	5	2	0.2	1080	F1_Score	0.325581
1690	GBM_Model_12_eta_0.2_ntrees_1080	GY_1	5	2	0.2	1080	AUC	0.596216
1691	GBM_Model_12_eta_0.2_ntrees_1080	GY_1	5	3	0.2	1080	Sensitivity	0.32
1692	GBM_Model_12_eta_0.2_ntrees_1080	GY_1	5	3	0.2	1080	Specificity	0.810811
1693	GBM_Model_12_eta_0.2_ntrees_1080	GY_1	5	3	0.2	1080	Precision	0.363636
1694	GBM_Model_12_eta_0.2_ntrees_1080	GY_1	5	3	0.2	1080	F1_Score	0.340426
1695	GBM_Model_12_eta_0.2_ntrees_1080	GY_1	5	3	0.2	1080	AUC	0.552432
1696	GBM_Model_12_eta_0.2_ntrees_1080	GY_1	5	4	0.2	1080	Sensitivity	0.28
1697	GBM_Model_12_eta_0.2_ntrees_1080	GY_1	5	4	0.2	1080	Specificity	0.837838
1698	GBM_Model_12_eta_0.2_ntrees_1080	GY_1	5	4	0.2	1080	Precision	0.368421
1699	GBM_Model_12_eta_0.2_ntrees_1080	GY_1	5	4	0.2	1080	F1_Score	0.318182
1700	GBM_Model_12_eta_0.2_ntrees_1080	GY_1	5	4	0.2	1080	AUC	0.637297
1701	GBM_Model_12_eta_0.2_ntrees_1080	GY_1	5	5	0.2	1080	Sensitivity	0.16
1702	GBM_Model_12_eta_0.2_ntrees_1080	GY_1	5	5	0.2	1080	Specificity	0.837838
1703	GBM_Model_12_eta_0.2_ntrees_1080	GY_1	5	5	0.2	1080	Precision	0.25
1704	GBM_Model_12_eta_0.2_ntrees_1080	GY_1	5	5	0.2	1080	F1_Score	0.195122
1705	GBM_Model_12_eta_0.2_ntrees_1080	GY_1	5	5	0.2	1080	AUC	0.529189
1706	GBM_Model_12_eta_0.2_ntrees_1080	GY_1	5	6	0.2	1080	Sensitivity	0.24
1707	GBM_Model_12_eta_0.2_ntrees_1080	GY_1	5	6	0.2	1080	Specificity	0.851351
1708	GBM_Model_12_eta_0.2_ntrees_1080	GY_1	5	6	0.2	1080	Precision	0.352941
1709	GBM_Model_12_eta_0.2_ntrees_1080	GY_1	5	6	0.2	1080	F1_Score	0.285714
1710	GBM_Model_12_eta_0.2_ntrees_1080	GY_1	5	6	0.2	1080	AUC	0.573514
1711	GBM_Model_12_eta_0.2_ntrees_1080	GY_1	5	7	0.2	1080	Sensitivity	0.32
1712	GBM_Model_12_eta_0.2_ntrees_1080	GY_1	5	7	0.2	1080	Specificity	0.77027
1713	GBM_Model_12_eta_0.2_ntrees_1080	GY_1	5	7	0.2	1080	Precision	0.32
1714	GBM_Model_12_eta_0.2_ntrees_1080	GY_1	5	7	0.2	1080	F1_Score	0.32
1715	GBM_Model_12_eta_0.2_ntrees_1080	GY_1	5	7	0.2	1080	AUC	0.551351
1716	GBM_Model_12_eta_0.2_ntrees_1080	GY_1	5	8	0.2	1080	Sensitivity	0.36
1717	GBM_Model_12_eta_0.2_ntrees_1080	GY_1	5	8	0.2	1080	Specificity	0.837838
1718	GBM_Model_12_eta_0.2_ntrees_1080	GY_1	5	8	0.2	1080	Precision	0.428571
1719	GBM_Model_12_eta_0.2_ntrees_1080	GY_1	5	8	0.2	1080	F1_Score	0.391304
1720	GBM_Model_12_eta_0.2_ntrees_1080	GY_1	5	8	0.2	1080	AUC	0.621622
1721	GBM_Model_12_eta_0.2_ntrees_1080	GY_1	5	9	0.2	1080	Sensitivity	0.44
1722	GBM_Model_12_eta_0.2_ntrees_1080	GY_1	5	9	0.2	1080	Specificity	0.851351
1723	GBM_Model_12_eta_0.2_ntrees_1080	GY_1	5	9	0.2	1080	Precision	0.5
1724	GBM_Model_12_eta_0.2_ntrees_1080	GY_1	5	9	0.2	1080	F1_Score	0.468085
1725	GBM_Model_12_eta_0.2_ntrees_1080	GY_1	5	9	0.2	1080	AUC	0.667568
1726	GBM_Model_12_eta_0.2_ntrees_1080	GY_1	5	10	0.2	1080	Sensitivity	0.36
1727	GBM_Model_12_eta_0.2_ntrees_1080	GY_1	5	10	0.2	1080	Specificity	0.77027
1728	GBM_Model_12_eta_0.2_ntrees_1080	GY_1	5	10	0.2	1080	Precision	0.346154
1729	GBM_Model_12_eta_0.2_ntrees_1080	GY_1	5	10	0.2	1080	F1_Score	0.352941
1730	GBM_Model_12_eta_0.2_ntrees_1080	GY_1	5	10	0.2	1080	AUC	0.611892
1731	GBM_Model_12_eta_0.2_ntrees_1080	GY_1	1	0	0.2	1080	ICC_Prediction_Stability	0.707741
1732	GBM_Model_12_eta_0.2_ntrees_1080	GY_1	2	0	0.2	1080	ICC_Prediction_Stability	0.718866
1733	GBM_Model_12_eta_0.2_ntrees_1080	GY_1	3	0	0.2	1080	ICC_Prediction_Stability	0.747129
1734	GBM_Model_12_eta_0.2_ntrees_1080	GY_1	4	0	0.2	1080	ICC_Prediction_Stability	0.743712
1735	GBM_Model_12_eta_0.2_ntrees_1080	GY_1	5	0	0.2	1080	ICC_Prediction_Stability	0.762599
1736	GBM_Model_12_eta_0.2_ntrees_1080	GY_1	1	0	0.2	1080	Fleiss_Kappa_Prediction_Stability	0.496973
1737	GBM_Model_12_eta_0.2_ntrees_1080	GY_1	2	0	0.2	1080	Fleiss_Kappa_Prediction_Stability	0.429189
1738	GBM_Model_12_eta_0.2_ntrees_1080	GY_1	3	0	0.2	1080	Fleiss_Kappa_Prediction_Stability	0.617081
1739	GBM_Model_12_eta_0.2_ntrees_1080	GY_1	4	0	0.2	1080	Fleiss_Kappa_Prediction_Stability	0.485081
1740	GBM_Model_12_eta_0.2_ntrees_1080	GY_1	5	0	0.2	1080	Fleiss_Kappa_Prediction_Stability	0.504108
1741	GBM_Model_13_eta_0.0025_ntrees_2060	GY_1	1	1	0.0025	2060	Spearman	0.0451456
1742	GBM_Model_13_eta_0.0025_ntrees_2060	GY_1	1	2	0.0025	2060	Spearman	0.0472545
1743	GBM_Model_13_eta_0.0025_ntrees_2060	GY_1	1	3	0.0025	2060	Spearman	0.0702602
1744	GBM_Model_13_eta_0.0025_ntrees_2060	GY_1	1	4	0.0025	2060	Spearman	0.0556775
1745	GBM_Model_13_eta_0.0025_ntrees_2060	GY_1	1	5	0.0025	2060	Spearman	0.0510516
1746	GBM_Model_13_eta_0.0025_ntrees_2060	GY_1	1	6	0.0025	2060	Spearman	0.0522143
1747	GBM_Model_13_eta_0.0025_ntrees_2060	GY_1	1	7	0.0025	2060	Spearman	0.0564011
1748	GBM_Model_13_eta_0.0025_ntrees_2060	GY_1	1	8	0.0025	2060	Spearman	0.0499199
1749	GBM_Model_13_eta_0.0025_ntrees_2060	GY_1	1	9	0.0025	2060	Spearman	0.0851644
1750	GBM_Model_13_eta_0.0025_ntrees_2060	GY_1	1	10	0.0025	2060	Spearman	0.0409279
1751	GBM_Model_13_eta_0.0025_ntrees_2060	GY_1	2	1	0.0025	2060	Spearman	0.0800933
1752	GBM_Model_13_eta_0.0025_ntrees_2060	GY_1	2	2	0.0025	2060	Spearman	0.0568897
1753	GBM_Model_13_eta_0.0025_ntrees_2060	GY_1	2	3	0.0025	2060	Spearman	0.0645706
1754	GBM_Model_13_eta_0.0025_ntrees_2060	GY_1	2	4	0.0025	2060	Spearman	0.041299
1755	GBM_Model_13_eta_0.0025_ntrees_2060	GY_1	2	5	0.0025	2060	Spearman	0.0482192
1756	GBM_Model_13_eta_0.0025_ntrees_2060	GY_1	2	6	0.0025	2060	Spearman	0.0502601
1757	GBM_Model_13_eta_0.0025_ntrees_2060	GY_1	2	7	0.0025	2060	Spearman	0.0543974
1758	GBM_Model_13_eta_0.0025_ntrees_2060	GY_1	2	8	0.0025	2060	Spearman	0.0390602
1759	GBM_Model_13_eta_0.0025_ntrees_2060	GY_1	2	9	0.0025	2060	Spearman	0.0321585
1760	GBM_Model_13_eta_0.0025_ntrees_2060	GY_1	2	10	0.0025	2060	Spearman	0.0327955
1761	GBM_Model_13_eta_0.0025_ntrees_2060	GY_1	3	1	0.0025	2060	Spearman	0.221844
1762	GBM_Model_13_eta_0.0025_ntrees_2060	GY_1	3	2	0.0025	2060	Spearman	0.246959
1763	GBM_Model_13_eta_0.0025_ntrees_2060	GY_1	3	3	0.0025	2060	Spearman	0.236118
1764	GBM_Model_13_eta_0.0025_ntrees_2060	GY_1	3	4	0.0025	2060	Spearman	0.239779
1765	GBM_Model_13_eta_0.0025_ntrees_2060	GY_1	3	5	0.0025	2060	Spearman	0.216835
1766	GBM_Model_13_eta_0.0025_ntrees_2060	GY_1	3	6	0.0025	2060	Spearman	0.241789
1767	GBM_Model_13_eta_0.0025_ntrees_2060	GY_1	3	7	0.0025	2060	Spearman	0.241263
1768	GBM_Model_13_eta_0.0025_ntrees_2060	GY_1	3	8	0.0025	2060	Spearman	0.206668
1769	GBM_Model_13_eta_0.0025_ntrees_2060	GY_1	3	9	0.0025	2060	Spearman	0.22096
1770	GBM_Model_13_eta_0.0025_ntrees_2060	GY_1	3	10	0.0025	2060	Spearman	0.271542
1771	GBM_Model_13_eta_0.0025_ntrees_2060	GY_1	4	1	0.0025	2060	Spearman	0.128708
1772	GBM_Model_13_eta_0.0025_ntrees_2060	GY_1	4	2	0.0025	2060	Spearman	0.151244
1773	GBM_Model_13_eta_0.0025_ntrees_2060	GY_1	4	3	0.0025	2060	Spearman	0.14279
1774	GBM_Model_13_eta_0.0025_ntrees_2060	GY_1	4	4	0.0025	2060	Spearman	0.110866
1775	GBM_Model_13_eta_0.0025_ntrees_2060	GY_1	4	5	0.0025	2060	Spearman	0.138541
1776	GBM_Model_13_eta_0.0025_ntrees_2060	GY_1	4	6	0.0025	2060	Spearman	0.126185
1777	GBM_Model_13_eta_0.0025_ntrees_2060	GY_1	4	7	0.0025	2060	Spearman	0.144193
1778	GBM_Model_13_eta_0.0025_ntrees_2060	GY_1	4	8	0.0025	2060	Spearman	0.15689
1779	GBM_Model_13_eta_0.0025_ntrees_2060	GY_1	4	9	0.0025	2060	Spearman	0.140328
1780	GBM_Model_13_eta_0.0025_ntrees_2060	GY_1	4	10	0.0025	2060	Spearman	0.129048
1781	GBM_Model_13_eta_0.0025_ntrees_2060	GY_1	5	1	0.0025	2060	Spearman	0.158647
1782	GBM_Model_13_eta_0.0025_ntrees_2060	GY_1	5	2	0.0025	2060	Spearman	0.1266
1783	GBM_Model_13_eta_0.0025_ntrees_2060	GY_1	5	3	0.0025	2060	Spearman	0.130323
1784	GBM_Model_13_eta_0.0025_ntrees_2060	GY_1	5	4	0.0025	2060	Spearman	0.143483
1785	GBM_Model_13_eta_0.0025_ntrees_2060	GY_1	5	5	0.0025	2060	Spearman	0.153026
1786	GBM_Model_13_eta_0.0025_ntrees_2060	GY_1	5	6	0.0025	2060	Spearman	0.14921
1787	GBM_Model_13_eta_0.0025_ntrees_2060	GY_1	5	7	0.0025	2060	Spearman	0.112555
1788	GBM_Model_13_eta_0.0025_ntrees_2060	GY_1	5	8	0.0025	2060	Spearman	0.155635
1789	GBM_Model_13_eta_0.0025_ntrees_2060	GY_1	5	9	0.0025	2060	Spearman	0.135499
1790	GBM_Model_13_eta_0.0025_ntrees_2060	GY_1	5	10	0.0025	2060	Spearman	0.121968
1791	GBM_Model_13_eta_0.0025_ntrees_2060	GY_1	1	1	0.0025	2060	Pearson	0.0498128
1792	GBM_Model_13_eta_0.0025_ntrees_2060	GY_1	1	2	0.0025	2060	Pearson	0.0495589
1793	GBM_Model_13_eta_0.0025_ntrees_2060	GY_1	1	3	0.0025	2060	Pearson	0.0717835
1794	GBM_Model_13_eta_0.0025_ntrees_2060	GY_1	1	4	0.0025	2060	Pearson	0.0500598
1795	GBM_Model_13_eta_0.0025_ntrees_2060	GY_1	1	5	0.0025	2060	Pearson	0.0545489
1796	GBM_Model_13_eta_0.0025_ntrees_2060	GY_1	1	6	0.0025	2060	Pearson	0.0491196
1797	GBM_Model_13_eta_0.0025_ntrees_2060	GY_1	1	7	0.0025	2060	Pearson	0.0619129
1798	GBM_Model_13_eta_0.0025_ntrees_2060	GY_1	1	8	0.0025	2060	Pearson	0.0529232
1799	GBM_Model_13_eta_0.0025_ntrees_2060	GY_1	1	9	0.0025	2060	Pearson	0.0786974
1800	GBM_Model_13_eta_0.0025_ntrees_2060	GY_1	1	10	0.0025	2060	Pearson	0.0454456
1801	GBM_Model_13_eta_0.0025_ntrees_2060	GY_1	2	1	0.0025	2060	Pearson	0.131017
1802	GBM_Model_13_eta_0.0025_ntrees_2060	GY_1	2	2	0.0025	2060	Pearson	0.111263
1803	GBM_Model_13_eta_0.0025_ntrees_2060	GY_1	2	3	0.0025	2060	Pearson	0.118791
1804	GBM_Model_13_eta_0.0025_ntrees_2060	GY_1	2	4	0.0025	2060	Pearson	0.0993373
1805	GBM_Model_13_eta_0.0025_ntrees_2060	GY_1	2	5	0.0025	2060	Pearson	0.1116
1806	GBM_Model_13_eta_0.0025_ntrees_2060	GY_1	2	6	0.0025	2060	Pearson	0.10531
1807	GBM_Model_13_eta_0.0025_ntrees_2060	GY_1	2	7	0.0025	2060	Pearson	0.118884
1808	GBM_Model_13_eta_0.0025_ntrees_2060	GY_1	2	8	0.0025	2060	Pearson	0.0998565
1809	GBM_Model_13_eta_0.0025_ntrees_2060	GY_1	2	9	0.0025	2060	Pearson	0.114438
1810	GBM_Model_13_eta_0.0025_ntrees_2060	GY_1	2	10	0.0025	2060	Pearson	0.0966556
1811	GBM_Model_13_eta_0.0025_ntrees_2060	GY_1	3	1	0.0025	2060	Pearson	0.261348
1812	GBM_Model_13_eta_0.0025_ntrees_2060	GY_1	3	2	0.0025	2060	Pearson	0.287248
1813	GBM_Model_13_eta_0.0025_ntrees_2060	GY_1	3	3	0.0025	2060	Pearson	0.278556
1814	GBM_Model_13_eta_0.0025_ntrees_2060	GY_1	3	4	0.0025	2060	Pearson	0.264089
1815	GBM_Model_13_eta_0.0025_ntrees_2060	GY_1	3	5	0.0025	2060	Pearson	0.259535
1816	GBM_Model_13_eta_0.0025_ntrees_2060	GY_1	3	6	0.0025	2060	Pearson	0.275439
1817	GBM_Model_13_eta_0.0025_ntrees_2060	GY_1	3	7	0.0025	2060	Pearson	0.276467
1818	GBM_Model_13_eta_0.0025_ntrees_2060	GY_1	3	8	0.0025	2060	Pearson	0.257003
1819	GBM_Model_13_eta_0.0025_ntrees_2060	GY_1	3	9	0.0025	2060	Pearson	0.259368
1820	GBM_Model_13_eta_0.0025_ntrees_2060	GY_1	3	10	0.0025	2060	Pearson	0.282451
1821	GBM_Model_13_eta_0.0025_ntrees_2060	GY_1	4	1	0.0025	2060	Pearson	0.178645
1822	GBM_Model_13_eta_0.0025_ntrees_2060	GY_1	4	2	0.0025	2060	Pearson	0.187601
1823	GBM_Model_13_eta_0.0025_ntrees_2060	GY_1	4	3	0.0025	2060	Pearson	0.186724
1824	GBM_Model_13_eta_0.0025_ntrees_2060	GY_1	4	4	0.0025	2060	Pearson	0.16615
1825	GBM_Model_13_eta_0.0025_ntrees_2060	GY_1	4	5	0.0025	2060	Pearson	0.177056
1826	GBM_Model_13_eta_0.0025_ntrees_2060	GY_1	4	6	0.0025	2060	Pearson	0.183673
1827	GBM_Model_13_eta_0.0025_ntrees_2060	GY_1	4	7	0.0025	2060	Pearson	0.190741
1828	GBM_Model_13_eta_0.0025_ntrees_2060	GY_1	4	8	0.0025	2060	Pearson	0.193058
1829	GBM_Model_13_eta_0.0025_ntrees_2060	GY_1	4	9	0.0025	2060	Pearson	0.179484
1830	GBM_Model_13_eta_0.0025_ntrees_2060	GY_1	4	10	0.0025	2060	Pearson	0.170169
1831	GBM_Model_13_eta_0.0025_ntrees_2060	GY_1	5	1	0.0025	2060	Pearson	0.131301
1832	GBM_Model_13_eta_0.0025_ntrees_2060	GY_1	5	2	0.0025	2060	Pearson	0.103435
1833	GBM_Model_13_eta_0.0025_ntrees_2060	GY_1	5	3	0.0025	2060	Pearson	0.098048
1834	GBM_Model_13_eta_0.0025_ntrees_2060	GY_1	5	4	0.0025	2060	Pearson	0.112797
1835	GBM_Model_13_eta_0.0025_ntrees_2060	GY_1	5	5	0.0025	2060	Pearson	0.112978
1836	GBM_Model_13_eta_0.0025_ntrees_2060	GY_1	5	6	0.0025	2060	Pearson	0.129577
1837	GBM_Model_13_eta_0.0025_ntrees_2060	GY_1	5	7	0.0025	2060	Pearson	0.0954917
1838	GBM_Model_13_eta_0.0025_ntrees_2060	GY_1	5	8	0.0025	2060	Pearson	0.120726
1839	GBM_Model_13_eta_0.0025_ntrees_2060	GY_1	5	9	0.0025	2060	Pearson	0.111722
1840	GBM_Model_13_eta_0.0025_ntrees_2060	GY_1	5	10	0.0025	2060	Pearson	0.0969658
1841	GBM_Model_13_eta_0.0025_ntrees_2060	GY_1	1	1	0.0025	2060	R_squared	-0.121412
1842	GBM_Model_13_eta_0.0025_ntrees_2060	GY_1	1	2	0.0025	2060	R_squared	-0.121506
1843	GBM_Model_13_eta_0.0025_ntrees_2060	GY_1	1	3	0.0025	2060	R_squared	-0.11257
1844	GBM_Model_13_eta_0.0025_ntrees_2060	GY_1	1	4	0.0025	2060	R_squared	-0.123948
1845	GBM_Model_13_eta_0.0025_ntrees_2060	GY_1	1	5	0.0025	2060	R_squared	-0.116442
1846	GBM_Model_13_eta_0.0025_ntrees_2060	GY_1	1	6	0.0025	2060	R_squared	-0.120021
1847	GBM_Model_13_eta_0.0025_ntrees_2060	GY_1	1	7	0.0025	2060	R_squared	-0.115011
1848	GBM_Model_13_eta_0.0025_ntrees_2060	GY_1	1	8	0.0025	2060	R_squared	-0.120194
1849	GBM_Model_13_eta_0.0025_ntrees_2060	GY_1	1	9	0.0025	2060	R_squared	-0.109026
1850	GBM_Model_13_eta_0.0025_ntrees_2060	GY_1	1	10	0.0025	2060	R_squared	-0.122048
1851	GBM_Model_13_eta_0.0025_ntrees_2060	GY_1	2	1	0.0025	2060	R_squared	-0.125644
1852	GBM_Model_13_eta_0.0025_ntrees_2060	GY_1	2	2	0.0025	2060	R_squared	-0.136962
1853	GBM_Model_13_eta_0.0025_ntrees_2060	GY_1	2	3	0.0025	2060	R_squared	-0.128514
1854	GBM_Model_13_eta_0.0025_ntrees_2060	GY_1	2	4	0.0025	2060	R_squared	-0.13971
1855	GBM_Model_13_eta_0.0025_ntrees_2060	GY_1	2	5	0.0025	2060	R_squared	-0.13237
1856	GBM_Model_13_eta_0.0025_ntrees_2060	GY_1	2	6	0.0025	2060	R_squared	-0.136508
1857	GBM_Model_13_eta_0.0025_ntrees_2060	GY_1	2	7	0.0025	2060	R_squared	-0.133818
1858	GBM_Model_13_eta_0.0025_ntrees_2060	GY_1	2	8	0.0025	2060	R_squared	-0.133809
1859	GBM_Model_13_eta_0.0025_ntrees_2060	GY_1	2	9	0.0025	2060	R_squared	-0.132691
1860	GBM_Model_13_eta_0.0025_ntrees_2060	GY_1	2	10	0.0025	2060	R_squared	-0.139412
1861	GBM_Model_13_eta_0.0025_ntrees_2060	GY_1	3	1	0.0025	2060	R_squared	-0.00664551
1862	GBM_Model_13_eta_0.0025_ntrees_2060	GY_1	3	2	0.0025	2060	R_squared	0.000113047
1863	GBM_Model_13_eta_0.0025_ntrees_2060	GY_1	3	3	0.0025	2060	R_squared	-1.07087e-05
1864	GBM_Model_13_eta_0.0025_ntrees_2060	GY_1	3	4	0.0025	2060	R_squared	-0.00637943
1865	GBM_Model_13_eta_0.0025_ntrees_2060	GY_1	3	5	0.0025	2060	R_squared	-0.00581845
1866	GBM_Model_13_eta_0.0025_ntrees_2060	GY_1	3	6	0.0025	2060	R_squared	-0.0022401
1867	GBM_Model_13_eta_0.0025_ntrees_2060	GY_1	3	7	0.0025	2060	R_squared	-0.000660295
1868	GBM_Model_13_eta_0.0025_ntrees_2060	GY_1	3	8	0.0025	2060	R_squared	-0.00818684
1869	GBM_Model_13_eta_0.0025_ntrees_2060	GY_1	3	9	0.0025	2060	R_squared	-0.00897764
1870	GBM_Model_13_eta_0.0025_ntrees_2060	GY_1	3	10	0.0025	2060	R_squared	-0.00230992
1871	GBM_Model_13_eta_0.0025_ntrees_2060	GY_1	4	1	0.0025	2060	R_squared	0.00949542
1872	GBM_Model_13_eta_0.0025_ntrees_2060	GY_1	4	2	0.0025	2060	R_squared	0.014495
1873	GBM_Model_13_eta_0.0025_ntrees_2060	GY_1	4	3	0.0025	2060	R_squared	0.0141234
1874	GBM_Model_13_eta_0.0025_ntrees_2060	GY_1	4	4	0.0025	2060	R_squared	0.00674736
1875	GBM_Model_13_eta_0.0025_ntrees_2060	GY_1	4	5	0.0025	2060	R_squared	0.0114258
1876	GBM_Model_13_eta_0.0025_ntrees_2060	GY_1	4	6	0.0025	2060	R_squared	0.0130241
1877	GBM_Model_13_eta_0.0025_ntrees_2060	GY_1	4	7	0.0025	2060	R_squared	0.0157436
1878	GBM_Model_13_eta_0.0025_ntrees_2060	GY_1	4	8	0.0025	2060	R_squared	0.0169026
1879	GBM_Model_13_eta_0.0025_ntrees_2060	GY_1	4	9	0.0025	2060	R_squared	0.0127293
1880	GBM_Model_13_eta_0.0025_ntrees_2060	GY_1	4	10	0.0025	2060	R_squared	0.009003
1881	GBM_Model_13_eta_0.0025_ntrees_2060	GY_1	5	1	0.0025	2060	R_squared	-0.0299743
1882	GBM_Model_13_eta_0.0025_ntrees_2060	GY_1	5	2	0.0025	2060	R_squared	-0.0393184
1883	GBM_Model_13_eta_0.0025_ntrees_2060	GY_1	5	3	0.0025	2060	R_squared	-0.0437203
1884	GBM_Model_13_eta_0.0025_ntrees_2060	GY_1	5	4	0.0025	2060	R_squared	-0.0367811
1885	GBM_Model_13_eta_0.0025_ntrees_2060	GY_1	5	5	0.0025	2060	R_squared	-0.0341865
1886	GBM_Model_13_eta_0.0025_ntrees_2060	GY_1	5	6	0.0025	2060	R_squared	-0.0292053
1887	GBM_Model_13_eta_0.0025_ntrees_2060	GY_1	5	7	0.0025	2060	R_squared	-0.0421271
1888	GBM_Model_13_eta_0.0025_ntrees_2060	GY_1	5	8	0.0025	2060	R_squared	-0.0323641
1889	GBM_Model_13_eta_0.0025_ntrees_2060	GY_1	5	9	0.0025	2060	R_squared	-0.0390096
1890	GBM_Model_13_eta_0.0025_ntrees_2060	GY_1	5	10	0.0025	2060	R_squared	-0.0426969
1891	GBM_Model_13_eta_0.0025_ntrees_2060	GY_1	1	1	0.0025	2060	MSE	0.558322
1892	GBM_Model_13_eta_0.0025_ntrees_2060	GY_1	1	2	0.0025	2060	MSE	0.558368
1893	GBM_Model_13_eta_0.0025_ntrees_2060	GY_1	1	3	0.0025	2060	MSE	0.55392
1894	GBM_Model_13_eta_0.0025_ntrees_2060	GY_1	1	4	0.0025	2060	MSE	0.559584
1895	GBM_Model_13_eta_0.0025_ntrees_2060	GY_1	1	5	0.0025	2060	MSE	0.555847
1896	GBM_Model_13_eta_0.0025_ntrees_2060	GY_1	1	6	0.0025	2060	MSE	0.557629
1897	GBM_Model_13_eta_0.0025_ntrees_2060	GY_1	1	7	0.0025	2060	MSE	0.555135
1898	GBM_Model_13_eta_0.0025_ntrees_2060	GY_1	1	8	0.0025	2060	MSE	0.557715
1899	GBM_Model_13_eta_0.0025_ntrees_2060	GY_1	1	9	0.0025	2060	MSE	0.552155
1900	GBM_Model_13_eta_0.0025_ntrees_2060	GY_1	1	10	0.0025	2060	MSE	0.558638
1901	GBM_Model_13_eta_0.0025_ntrees_2060	GY_1	2	1	0.0025	2060	MSE	0.562148
1902	GBM_Model_13_eta_0.0025_ntrees_2060	GY_1	2	2	0.0025	2060	MSE	0.5678
1903	GBM_Model_13_eta_0.0025_ntrees_2060	GY_1	2	3	0.0025	2060	MSE	0.563581
1904	GBM_Model_13_eta_0.0025_ntrees_2060	GY_1	2	4	0.0025	2060	MSE	0.569173
1905	GBM_Model_13_eta_0.0025_ntrees_2060	GY_1	2	5	0.0025	2060	MSE	0.565507
1906	GBM_Model_13_eta_0.0025_ntrees_2060	GY_1	2	6	0.0025	2060	MSE	0.567573
1907	GBM_Model_13_eta_0.0025_ntrees_2060	GY_1	2	7	0.0025	2060	MSE	0.56623
1908	GBM_Model_13_eta_0.0025_ntrees_2060	GY_1	2	8	0.0025	2060	MSE	0.566225
1909	GBM_Model_13_eta_0.0025_ntrees_2060	GY_1	2	9	0.0025	2060	MSE	0.565667
1910	GBM_Model_13_eta_0.0025_ntrees_2060	GY_1	2	10	0.0025	2060	MSE	0.569024
1911	GBM_Model_13_eta_0.0025_ntrees_2060	GY_1	3	1	0.0025	2060	MSE	0.510137
1912	GBM_Model_13_eta_0.0025_ntrees_2060	GY_1	3	2	0.0025	2060	MSE	0.506712
1913	GBM_Model_13_eta_0.0025_ntrees_2060	GY_1	3	3	0.0025	2060	MSE	0.506774
1914	GBM_Model_13_eta_0.0025_ntrees_2060	GY_1	3	4	0.0025	2060	MSE	0.510002
1915	GBM_Model_13_eta_0.0025_ntrees_2060	GY_1	3	5	0.0025	2060	MSE	0.509718
1916	GBM_Model_13_eta_0.0025_ntrees_2060	GY_1	3	6	0.0025	2060	MSE	0.507904
1917	GBM_Model_13_eta_0.0025_ntrees_2060	GY_1	3	7	0.0025	2060	MSE	0.507104
1918	GBM_Model_13_eta_0.0025_ntrees_2060	GY_1	3	8	0.0025	2060	MSE	0.510918
1919	GBM_Model_13_eta_0.0025_ntrees_2060	GY_1	3	9	0.0025	2060	MSE	0.511319
1920	GBM_Model_13_eta_0.0025_ntrees_2060	GY_1	3	10	0.0025	2060	MSE	0.50794
1921	GBM_Model_13_eta_0.0025_ntrees_2060	GY_1	4	1	0.0025	2060	MSE	0.410476
1922	GBM_Model_13_eta_0.0025_ntrees_2060	GY_1	4	2	0.0025	2060	MSE	0.408404
1923	GBM_Model_13_eta_0.0025_ntrees_2060	GY_1	4	3	0.0025	2060	MSE	0.408558
1924	GBM_Model_13_eta_0.0025_ntrees_2060	GY_1	4	4	0.0025	2060	MSE	0.411615
1925	GBM_Model_13_eta_0.0025_ntrees_2060	GY_1	4	5	0.0025	2060	MSE	0.409676
1926	GBM_Model_13_eta_0.0025_ntrees_2060	GY_1	4	6	0.0025	2060	MSE	0.409013
1927	GBM_Model_13_eta_0.0025_ntrees_2060	GY_1	4	7	0.0025	2060	MSE	0.407886
1928	GBM_Model_13_eta_0.0025_ntrees_2060	GY_1	4	8	0.0025	2060	MSE	0.407406
1929	GBM_Model_13_eta_0.0025_ntrees_2060	GY_1	4	9	0.0025	2060	MSE	0.409136
1930	GBM_Model_13_eta_0.0025_ntrees_2060	GY_1	4	10	0.0025	2060	MSE	0.41068
1931	GBM_Model_13_eta_0.0025_ntrees_2060	GY_1	5	1	0.0025	2060	MSE	0.443773
1932	GBM_Model_13_eta_0.0025_ntrees_2060	GY_1	5	2	0.0025	2060	MSE	0.447799
1933	GBM_Model_13_eta_0.0025_ntrees_2060	GY_1	5	3	0.0025	2060	MSE	0.449695
1934	GBM_Model_13_eta_0.0025_ntrees_2060	GY_1	5	4	0.0025	2060	MSE	0.446706
1935	GBM_Model_13_eta_0.0025_ntrees_2060	GY_1	5	5	0.0025	2060	MSE	0.445588
1936	GBM_Model_13_eta_0.0025_ntrees_2060	GY_1	5	6	0.0025	2060	MSE	0.443442
1937	GBM_Model_13_eta_0.0025_ntrees_2060	GY_1	5	7	0.0025	2060	MSE	0.449009
1938	GBM_Model_13_eta_0.0025_ntrees_2060	GY_1	5	8	0.0025	2060	MSE	0.444802
1939	GBM_Model_13_eta_0.0025_ntrees_2060	GY_1	5	9	0.0025	2060	MSE	0.447666
1940	GBM_Model_13_eta_0.0025_ntrees_2060	GY_1	5	10	0.0025	2060	MSE	0.449254
1941	GBM_Model_13_eta_0.0025_ntrees_2060	GY_1	1	1	0.0025	2060	Sensitivity	0.36
1942	GBM_Model_13_eta_0.0025_ntrees_2060	GY_1	1	1	0.0025	2060	Specificity	0.675676
1943	GBM_Model_13_eta_0.0025_ntrees_2060	GY_1	1	1	0.0025	2060	Precision	0.272727
1944	GBM_Model_13_eta_0.0025_ntrees_2060	GY_1	1	1	0.0025	2060	F1_Score	0.310345
1945	GBM_Model_13_eta_0.0025_ntrees_2060	GY_1	1	1	0.0025	2060	AUC	0.54973
1946	GBM_Model_13_eta_0.0025_ntrees_2060	GY_1	1	2	0.0025	2060	Sensitivity	0.44
1947	GBM_Model_13_eta_0.0025_ntrees_2060	GY_1	1	2	0.0025	2060	Specificity	0.689189
1948	GBM_Model_13_eta_0.0025_ntrees_2060	GY_1	1	2	0.0025	2060	Precision	0.323529
1949	GBM_Model_13_eta_0.0025_ntrees_2060	GY_1	1	2	0.0025	2060	F1_Score	0.372881
1950	GBM_Model_13_eta_0.0025_ntrees_2060	GY_1	1	2	0.0025	2060	AUC	0.555135
1951	GBM_Model_13_eta_0.0025_ntrees_2060	GY_1	1	3	0.0025	2060	Sensitivity	0.4
1952	GBM_Model_13_eta_0.0025_ntrees_2060	GY_1	1	3	0.0025	2060	Specificity	0.716216
1953	GBM_Model_13_eta_0.0025_ntrees_2060	GY_1	1	3	0.0025	2060	Precision	0.322581
1954	GBM_Model_13_eta_0.0025_ntrees_2060	GY_1	1	3	0.0025	2060	F1_Score	0.357143
1955	GBM_Model_13_eta_0.0025_ntrees_2060	GY_1	1	3	0.0025	2060	AUC	0.563243
1956	GBM_Model_13_eta_0.0025_ntrees_2060	GY_1	1	4	0.0025	2060	Sensitivity	0.4
1957	GBM_Model_13_eta_0.0025_ntrees_2060	GY_1	1	4	0.0025	2060	Specificity	0.689189
1958	GBM_Model_13_eta_0.0025_ntrees_2060	GY_1	1	4	0.0025	2060	Precision	0.30303
1959	GBM_Model_13_eta_0.0025_ntrees_2060	GY_1	1	4	0.0025	2060	F1_Score	0.344828
1960	GBM_Model_13_eta_0.0025_ntrees_2060	GY_1	1	4	0.0025	2060	AUC	0.562703
1961	GBM_Model_13_eta_0.0025_ntrees_2060	GY_1	1	5	0.0025	2060	Sensitivity	0.36
1962	GBM_Model_13_eta_0.0025_ntrees_2060	GY_1	1	5	0.0025	2060	Specificity	0.689189
1963	GBM_Model_13_eta_0.0025_ntrees_2060	GY_1	1	5	0.0025	2060	Precision	0.28125
1964	GBM_Model_13_eta_0.0025_ntrees_2060	GY_1	1	5	0.0025	2060	F1_Score	0.315789
1965	GBM_Model_13_eta_0.0025_ntrees_2060	GY_1	1	5	0.0025	2060	AUC	0.55027
1966	GBM_Model_13_eta_0.0025_ntrees_2060	GY_1	1	6	0.0025	2060	Sensitivity	0.4
1967	GBM_Model_13_eta_0.0025_ntrees_2060	GY_1	1	6	0.0025	2060	Specificity	0.72973
1968	GBM_Model_13_eta_0.0025_ntrees_2060	GY_1	1	6	0.0025	2060	Precision	0.333333
1969	GBM_Model_13_eta_0.0025_ntrees_2060	GY_1	1	6	0.0025	2060	F1_Score	0.363636
1970	GBM_Model_13_eta_0.0025_ntrees_2060	GY_1	1	6	0.0025	2060	AUC	0.558919
1971	GBM_Model_13_eta_0.0025_ntrees_2060	GY_1	1	7	0.0025	2060	Sensitivity	0.4
1972	GBM_Model_13_eta_0.0025_ntrees_2060	GY_1	1	7	0.0025	2060	Specificity	0.702703
1973	GBM_Model_13_eta_0.0025_ntrees_2060	GY_1	1	7	0.0025	2060	Precision	0.3125
1974	GBM_Model_13_eta_0.0025_ntrees_2060	GY_1	1	7	0.0025	2060	F1_Score	0.350877
1975	GBM_Model_13_eta_0.0025_ntrees_2060	GY_1	1	7	0.0025	2060	AUC	0.553514
1976	GBM_Model_13_eta_0.0025_ntrees_2060	GY_1	1	8	0.0025	2060	Sensitivity	0.4
1977	GBM_Model_13_eta_0.0025_ntrees_2060	GY_1	1	8	0.0025	2060	Specificity	0.689189
1978	GBM_Model_13_eta_0.0025_ntrees_2060	GY_1	1	8	0.0025	2060	Precision	0.30303
1979	GBM_Model_13_eta_0.0025_ntrees_2060	GY_1	1	8	0.0025	2060	F1_Score	0.344828
1980	GBM_Model_13_eta_0.0025_ntrees_2060	GY_1	1	8	0.0025	2060	AUC	0.557838
1981	GBM_Model_13_eta_0.0025_ntrees_2060	GY_1	1	9	0.0025	2060	Sensitivity	0.44
1982	GBM_Model_13_eta_0.0025_ntrees_2060	GY_1	1	9	0.0025	2060	Specificity	0.689189
1983	GBM_Model_13_eta_0.0025_ntrees_2060	GY_1	1	9	0.0025	2060	Precision	0.323529
1984	GBM_Model_13_eta_0.0025_ntrees_2060	GY_1	1	9	0.0025	2060	F1_Score	0.372881
1985	GBM_Model_13_eta_0.0025_ntrees_2060	GY_1	1	9	0.0025	2060	AUC	0.566486
1986	GBM_Model_13_eta_0.0025_ntrees_2060	GY_1	1	10	0.0025	2060	Sensitivity	0.4
1987	GBM_Model_13_eta_0.0025_ntrees_2060	GY_1	1	10	0.0025	2060	Specificity	0.702703
1988	GBM_Model_13_eta_0.0025_ntrees_2060	GY_1	1	10	0.0025	2060	Precision	0.3125
1989	GBM_Model_13_eta_0.0025_ntrees_2060	GY_1	1	10	0.0025	2060	F1_Score	0.350877
1990	GBM_Model_13_eta_0.0025_ntrees_2060	GY_1	1	10	0.0025	2060	AUC	0.551892
1991	GBM_Model_13_eta_0.0025_ntrees_2060	GY_1	2	1	0.0025	2060	Sensitivity	0.04
1992	GBM_Model_13_eta_0.0025_ntrees_2060	GY_1	2	1	0.0025	2060	Specificity	0.959459
1993	GBM_Model_13_eta_0.0025_ntrees_2060	GY_1	2	1	0.0025	2060	Precision	0.25
1994	GBM_Model_13_eta_0.0025_ntrees_2060	GY_1	2	1	0.0025	2060	F1_Score	0.0689655
1995	GBM_Model_13_eta_0.0025_ntrees_2060	GY_1	2	1	0.0025	2060	AUC	0.565946
1996	GBM_Model_13_eta_0.0025_ntrees_2060	GY_1	2	2	0.0025	2060	Sensitivity	0.08
1997	GBM_Model_13_eta_0.0025_ntrees_2060	GY_1	2	2	0.0025	2060	Specificity	0.959459
1998	GBM_Model_13_eta_0.0025_ntrees_2060	GY_1	2	2	0.0025	2060	Precision	0.4
1999	GBM_Model_13_eta_0.0025_ntrees_2060	GY_1	2	2	0.0025	2060	F1_Score	0.133333
[truncated: 19,517 more rows]

## Sheet: Thousand Grain Weight
X	ParameterLabel	Phenotype	Subset	Iteration	LearningRate	BoostRounds	Metric	Value
1	GBM_Model_1_eta_0.0025_ntrees_100	TGW_1	1	1	0.0025	100	Spearman	0.359477
2	GBM_Model_1_eta_0.0025_ntrees_100	TGW_1	1	2	0.0025	100	Spearman	0.380435
3	GBM_Model_1_eta_0.0025_ntrees_100	TGW_1	1	3	0.0025	100	Spearman	0.374456
4	GBM_Model_1_eta_0.0025_ntrees_100	TGW_1	1	4	0.0025	100	Spearman	0.408661
5	GBM_Model_1_eta_0.0025_ntrees_100	TGW_1	1	5	0.0025	100	Spearman	0.417442
6	GBM_Model_1_eta_0.0025_ntrees_100	TGW_1	1	6	0.0025	100	Spearman	0.376273
7	GBM_Model_1_eta_0.0025_ntrees_100	TGW_1	1	7	0.0025	100	Spearman	0.354109
8	GBM_Model_1_eta_0.0025_ntrees_100	TGW_1	1	8	0.0025	100	Spearman	0.361058
9	GBM_Model_1_eta_0.0025_ntrees_100	TGW_1	1	9	0.0025	100	Spearman	0.332191
10	GBM_Model_1_eta_0.0025_ntrees_100	TGW_1	1	10	0.0025	100	Spearman	0.405482
11	GBM_Model_1_eta_0.0025_ntrees_100	TGW_1	2	1	0.0025	100	Spearman	0.213077
12	GBM_Model_1_eta_0.0025_ntrees_100	TGW_1	2	2	0.0025	100	Spearman	0.220183
13	GBM_Model_1_eta_0.0025_ntrees_100	TGW_1	2	3	0.0025	100	Spearman	0.218843
14	GBM_Model_1_eta_0.0025_ntrees_100	TGW_1	2	4	0.0025	100	Spearman	0.250592
15	GBM_Model_1_eta_0.0025_ntrees_100	TGW_1	2	5	0.0025	100	Spearman	0.209502
16	GBM_Model_1_eta_0.0025_ntrees_100	TGW_1	2	6	0.0025	100	Spearman	0.23706
17	GBM_Model_1_eta_0.0025_ntrees_100	TGW_1	2	7	0.0025	100	Spearman	0.261327
18	GBM_Model_1_eta_0.0025_ntrees_100	TGW_1	2	8	0.0025	100	Spearman	0.28099
19	GBM_Model_1_eta_0.0025_ntrees_100	TGW_1	2	9	0.0025	100	Spearman	0.207758
20	GBM_Model_1_eta_0.0025_ntrees_100	TGW_1	2	10	0.0025	100	Spearman	0.264791
21	GBM_Model_1_eta_0.0025_ntrees_100	TGW_1	3	1	0.0025	100	Spearman	0.181146
22	GBM_Model_1_eta_0.0025_ntrees_100	TGW_1	3	2	0.0025	100	Spearman	0.180083
23	GBM_Model_1_eta_0.0025_ntrees_100	TGW_1	3	3	0.0025	100	Spearman	0.191443
24	GBM_Model_1_eta_0.0025_ntrees_100	TGW_1	3	4	0.0025	100	Spearman	0.187682
25	GBM_Model_1_eta_0.0025_ntrees_100	TGW_1	3	5	0.0025	100	Spearman	0.211147
26	GBM_Model_1_eta_0.0025_ntrees_100	TGW_1	3	6	0.0025	100	Spearman	0.235477
27	GBM_Model_1_eta_0.0025_ntrees_100	TGW_1	3	7	0.0025	100	Spearman	0.222692
28	GBM_Model_1_eta_0.0025_ntrees_100	TGW_1	3	8	0.0025	100	Spearman	0.186155
29	GBM_Model_1_eta_0.0025_ntrees_100	TGW_1	3	9	0.0025	100	Spearman	0.220719
30	GBM_Model_1_eta_0.0025_ntrees_100	TGW_1	3	10	0.0025	100	Spearman	0.19933
31	GBM_Model_1_eta_0.0025_ntrees_100	TGW_1	4	1	0.0025	100	Spearman	0.575023
32	GBM_Model_1_eta_0.0025_ntrees_100	TGW_1	4	2	0.0025	100	Spearman	0.494156
33	GBM_Model_1_eta_0.0025_ntrees_100	TGW_1	4	3	0.0025	100	Spearman	0.486145
34	GBM_Model_1_eta_0.0025_ntrees_100	TGW_1	4	4	0.0025	100	Spearman	0.454551
35	GBM_Model_1_eta_0.0025_ntrees_100	TGW_1	4	5	0.0025	100	Spearman	0.53805
36	GBM_Model_1_eta_0.0025_ntrees_100	TGW_1	4	6	0.0025	100	Spearman	0.529048
37	GBM_Model_1_eta_0.0025_ntrees_100	TGW_1	4	7	0.0025	100	Spearman	0.536123
38	GBM_Model_1_eta_0.0025_ntrees_100	TGW_1	4	8	0.0025	100	Spearman	0.496153
39	GBM_Model_1_eta_0.0025_ntrees_100	TGW_1	4	9	0.0025	100	Spearman	0.514335
40	GBM_Model_1_eta_0.0025_ntrees_100	TGW_1	4	10	0.0025	100	Spearman	0.471638
41	GBM_Model_1_eta_0.0025_ntrees_100	TGW_1	5	1	0.0025	100	Spearman	0.462022
42	GBM_Model_1_eta_0.0025_ntrees_100	TGW_1	5	2	0.0025	100	Spearman	0.461706
43	GBM_Model_1_eta_0.0025_ntrees_100	TGW_1	5	3	0.0025	100	Spearman	0.4641
44	GBM_Model_1_eta_0.0025_ntrees_100	TGW_1	5	4	0.0025	100	Spearman	0.372998
45	GBM_Model_1_eta_0.0025_ntrees_100	TGW_1	5	5	0.0025	100	Spearman	0.405225
46	GBM_Model_1_eta_0.0025_ntrees_100	TGW_1	5	6	0.0025	100	Spearman	0.438484
47	GBM_Model_1_eta_0.0025_ntrees_100	TGW_1	5	7	0.0025	100	Spearman	0.437266
48	GBM_Model_1_eta_0.0025_ntrees_100	TGW_1	5	8	0.0025	100	Spearman	0.393845
49	GBM_Model_1_eta_0.0025_ntrees_100	TGW_1	5	9	0.0025	100	Spearman	0.355904
50	GBM_Model_1_eta_0.0025_ntrees_100	TGW_1	5	10	0.0025	100	Spearman	0.385571
51	GBM_Model_1_eta_0.0025_ntrees_100	TGW_1	1	1	0.0025	100	Pearson	0.410148
52	GBM_Model_1_eta_0.0025_ntrees_100	TGW_1	1	2	0.0025	100	Pearson	0.392622
53	GBM_Model_1_eta_0.0025_ntrees_100	TGW_1	1	3	0.0025	100	Pearson	0.39295
54	GBM_Model_1_eta_0.0025_ntrees_100	TGW_1	1	4	0.0025	100	Pearson	0.40918
55	GBM_Model_1_eta_0.0025_ntrees_100	TGW_1	1	5	0.0025	100	Pearson	0.410438
56	GBM_Model_1_eta_0.0025_ntrees_100	TGW_1	1	6	0.0025	100	Pearson	0.399608
57	GBM_Model_1_eta_0.0025_ntrees_100	TGW_1	1	7	0.0025	100	Pearson	0.392534
58	GBM_Model_1_eta_0.0025_ntrees_100	TGW_1	1	8	0.0025	100	Pearson	0.38894
59	GBM_Model_1_eta_0.0025_ntrees_100	TGW_1	1	9	0.0025	100	Pearson	0.37152
60	GBM_Model_1_eta_0.0025_ntrees_100	TGW_1	1	10	0.0025	100	Pearson	0.406191
61	GBM_Model_1_eta_0.0025_ntrees_100	TGW_1	2	1	0.0025	100	Pearson	0.287763
62	GBM_Model_1_eta_0.0025_ntrees_100	TGW_1	2	2	0.0025	100	Pearson	0.282557
63	GBM_Model_1_eta_0.0025_ntrees_100	TGW_1	2	3	0.0025	100	Pearson	0.299968
64	GBM_Model_1_eta_0.0025_ntrees_100	TGW_1	2	4	0.0025	100	Pearson	0.284216
65	GBM_Model_1_eta_0.0025_ntrees_100	TGW_1	2	5	0.0025	100	Pearson	0.288876
66	GBM_Model_1_eta_0.0025_ntrees_100	TGW_1	2	6	0.0025	100	Pearson	0.276024
67	GBM_Model_1_eta_0.0025_ntrees_100	TGW_1	2	7	0.0025	100	Pearson	0.298129
68	GBM_Model_1_eta_0.0025_ntrees_100	TGW_1	2	8	0.0025	100	Pearson	0.286575
69	GBM_Model_1_eta_0.0025_ntrees_100	TGW_1	2	9	0.0025	100	Pearson	0.276785
70	GBM_Model_1_eta_0.0025_ntrees_100	TGW_1	2	10	0.0025	100	Pearson	0.299538
71	GBM_Model_1_eta_0.0025_ntrees_100	TGW_1	3	1	0.0025	100	Pearson	0.233818
72	GBM_Model_1_eta_0.0025_ntrees_100	TGW_1	3	2	0.0025	100	Pearson	0.233593
73	GBM_Model_1_eta_0.0025_ntrees_100	TGW_1	3	3	0.0025	100	Pearson	0.226047
74	GBM_Model_1_eta_0.0025_ntrees_100	TGW_1	3	4	0.0025	100	Pearson	0.236969
75	GBM_Model_1_eta_0.0025_ntrees_100	TGW_1	3	5	0.0025	100	Pearson	0.237783
76	GBM_Model_1_eta_0.0025_ntrees_100	TGW_1	3	6	0.0025	100	Pearson	0.234559
77	GBM_Model_1_eta_0.0025_ntrees_100	TGW_1	3	7	0.0025	100	Pearson	0.246363
78	GBM_Model_1_eta_0.0025_ntrees_100	TGW_1	3	8	0.0025	100	Pearson	0.230966
79	GBM_Model_1_eta_0.0025_ntrees_100	TGW_1	3	9	0.0025	100	Pearson	0.239259
80	GBM_Model_1_eta_0.0025_ntrees_100	TGW_1	3	10	0.0025	100	Pearson	0.235007
81	GBM_Model_1_eta_0.0025_ntrees_100	TGW_1	4	1	0.0025	100	Pearson	0.543235
82	GBM_Model_1_eta_0.0025_ntrees_100	TGW_1	4	2	0.0025	100	Pearson	0.500879
83	GBM_Model_1_eta_0.0025_ntrees_100	TGW_1	4	3	0.0025	100	Pearson	0.509934
84	GBM_Model_1_eta_0.0025_ntrees_100	TGW_1	4	4	0.0025	100	Pearson	0.496263
85	GBM_Model_1_eta_0.0025_ntrees_100	TGW_1	4	5	0.0025	100	Pearson	0.529968
86	GBM_Model_1_eta_0.0025_ntrees_100	TGW_1	4	6	0.0025	100	Pearson	0.525621
87	GBM_Model_1_eta_0.0025_ntrees_100	TGW_1	4	7	0.0025	100	Pearson	0.526591
88	GBM_Model_1_eta_0.0025_ntrees_100	TGW_1	4	8	0.0025	100	Pearson	0.516593
89	GBM_Model_1_eta_0.0025_ntrees_100	TGW_1	4	9	0.0025	100	Pearson	0.522482
90	GBM_Model_1_eta_0.0025_ntrees_100	TGW_1	4	10	0.0025	100	Pearson	0.497845
91	GBM_Model_1_eta_0.0025_ntrees_100	TGW_1	5	1	0.0025	100	Pearson	0.407078
92	GBM_Model_1_eta_0.0025_ntrees_100	TGW_1	5	2	0.0025	100	Pearson	0.406924
93	GBM_Model_1_eta_0.0025_ntrees_100	TGW_1	5	3	0.0025	100	Pearson	0.404548
94	GBM_Model_1_eta_0.0025_ntrees_100	TGW_1	5	4	0.0025	100	Pearson	0.393636
95	GBM_Model_1_eta_0.0025_ntrees_100	TGW_1	5	5	0.0025	100	Pearson	0.401751
96	GBM_Model_1_eta_0.0025_ntrees_100	TGW_1	5	6	0.0025	100	Pearson	0.401687
97	GBM_Model_1_eta_0.0025_ntrees_100	TGW_1	5	7	0.0025	100	Pearson	0.406761
98	GBM_Model_1_eta_0.0025_ntrees_100	TGW_1	5	8	0.0025	100	Pearson	0.399371
99	GBM_Model_1_eta_0.0025_ntrees_100	TGW_1	5	9	0.0025	100	Pearson	0.388031
100	GBM_Model_1_eta_0.0025_ntrees_100	TGW_1	5	10	0.0025	100	Pearson	0.396449
101	GBM_Model_1_eta_0.0025_ntrees_100	TGW_1	1	1	0.0025	100	R_squared	-0.0812
102	GBM_Model_1_eta_0.0025_ntrees_100	TGW_1	1	2	0.0025	100	R_squared	-0.0799503
103	GBM_Model_1_eta_0.0025_ntrees_100	TGW_1	1	3	0.0025	100	R_squared	-0.0806556
104	GBM_Model_1_eta_0.0025_ntrees_100	TGW_1	1	4	0.0025	100	R_squared	-0.0822934
105	GBM_Model_1_eta_0.0025_ntrees_100	TGW_1	1	5	0.0025	100	R_squared	-0.0804558
106	GBM_Model_1_eta_0.0025_ntrees_100	TGW_1	1	6	0.0025	100	R_squared	-0.0819991
107	GBM_Model_1_eta_0.0025_ntrees_100	TGW_1	1	7	0.0025	100	R_squared	-0.0866395
108	GBM_Model_1_eta_0.0025_ntrees_100	TGW_1	1	8	0.0025	100	R_squared	-0.0803284
109	GBM_Model_1_eta_0.0025_ntrees_100	TGW_1	1	9	0.0025	100	R_squared	-0.0810129
110	GBM_Model_1_eta_0.0025_ntrees_100	TGW_1	1	10	0.0025	100	R_squared	-0.081152
111	GBM_Model_1_eta_0.0025_ntrees_100	TGW_1	2	1	0.0025	100	R_squared	-0.0537515
112	GBM_Model_1_eta_0.0025_ntrees_100	TGW_1	2	2	0.0025	100	R_squared	-0.0564979
113	GBM_Model_1_eta_0.0025_ntrees_100	TGW_1	2	3	0.0025	100	R_squared	-0.0528383
114	GBM_Model_1_eta_0.0025_ntrees_100	TGW_1	2	4	0.0025	100	R_squared	-0.0546806
115	GBM_Model_1_eta_0.0025_ntrees_100	TGW_1	2	5	0.0025	100	R_squared	-0.0527608
116	GBM_Model_1_eta_0.0025_ntrees_100	TGW_1	2	6	0.0025	100	R_squared	-0.0561059
117	GBM_Model_1_eta_0.0025_ntrees_100	TGW_1	2	7	0.0025	100	R_squared	-0.0546223
118	GBM_Model_1_eta_0.0025_ntrees_100	TGW_1	2	8	0.0025	100	R_squared	-0.054729
119	GBM_Model_1_eta_0.0025_ntrees_100	TGW_1	2	9	0.0025	100	R_squared	-0.0557375
120	GBM_Model_1_eta_0.0025_ntrees_100	TGW_1	2	10	0.0025	100	R_squared	-0.0536206
121	GBM_Model_1_eta_0.0025_ntrees_100	TGW_1	3	1	0.0025	100	R_squared	-0.0115609
122	GBM_Model_1_eta_0.0025_ntrees_100	TGW_1	3	2	0.0025	100	R_squared	-0.00934407
123	GBM_Model_1_eta_0.0025_ntrees_100	TGW_1	3	3	0.0025	100	R_squared	-0.0112665
124	GBM_Model_1_eta_0.0025_ntrees_100	TGW_1	3	4	0.0025	100	R_squared	-0.00981265
125	GBM_Model_1_eta_0.0025_ntrees_100	TGW_1	3	5	0.0025	100	R_squared	-0.0105822
126	GBM_Model_1_eta_0.0025_ntrees_100	TGW_1	3	6	0.0025	100	R_squared	-0.0119216
127	GBM_Model_1_eta_0.0025_ntrees_100	TGW_1	3	7	0.0025	100	R_squared	-0.0116615
128	GBM_Model_1_eta_0.0025_ntrees_100	TGW_1	3	8	0.0025	100	R_squared	-0.010251
129	GBM_Model_1_eta_0.0025_ntrees_100	TGW_1	3	9	0.0025	100	R_squared	-0.00922972
130	GBM_Model_1_eta_0.0025_ntrees_100	TGW_1	3	10	0.0025	100	R_squared	-0.00951946
131	GBM_Model_1_eta_0.0025_ntrees_100	TGW_1	4	1	0.0025	100	R_squared	0.0443401
132	GBM_Model_1_eta_0.0025_ntrees_100	TGW_1	4	2	0.0025	100	R_squared	0.0432063
133	GBM_Model_1_eta_0.0025_ntrees_100	TGW_1	4	3	0.0025	100	R_squared	0.0422302
134	GBM_Model_1_eta_0.0025_ntrees_100	TGW_1	4	4	0.0025	100	R_squared	0.0436299
135	GBM_Model_1_eta_0.0025_ntrees_100	TGW_1	4	5	0.0025	100	R_squared	0.0416458
136	GBM_Model_1_eta_0.0025_ntrees_100	TGW_1	4	6	0.0025	100	R_squared	0.046842
137	GBM_Model_1_eta_0.0025_ntrees_100	TGW_1	4	7	0.0025	100	R_squared	0.0458361
138	GBM_Model_1_eta_0.0025_ntrees_100	TGW_1	4	8	0.0025	100	R_squared	0.0392679
139	GBM_Model_1_eta_0.0025_ntrees_100	TGW_1	4	9	0.0025	100	R_squared	0.0369754
140	GBM_Model_1_eta_0.0025_ntrees_100	TGW_1	4	10	0.0025	100	R_squared	0.0440261
141	GBM_Model_1_eta_0.0025_ntrees_100	TGW_1	5	1	0.0025	100	R_squared	-0.0929304
142	GBM_Model_1_eta_0.0025_ntrees_100	TGW_1	5	2	0.0025	100	R_squared	-0.0926896
143	GBM_Model_1_eta_0.0025_ntrees_100	TGW_1	5	3	0.0025	100	R_squared	-0.094609
144	GBM_Model_1_eta_0.0025_ntrees_100	TGW_1	5	4	0.0025	100	R_squared	-0.100473
145	GBM_Model_1_eta_0.0025_ntrees_100	TGW_1	5	5	0.0025	100	R_squared	-0.0965304
146	GBM_Model_1_eta_0.0025_ntrees_100	TGW_1	5	6	0.0025	100	R_squared	-0.0948685
147	GBM_Model_1_eta_0.0025_ntrees_100	TGW_1	5	7	0.0025	100	R_squared	-0.092763
148	GBM_Model_1_eta_0.0025_ntrees_100	TGW_1	5	8	0.0025	100	R_squared	-0.0974085
149	GBM_Model_1_eta_0.0025_ntrees_100	TGW_1	5	9	0.0025	100	R_squared	-0.0952434
150	GBM_Model_1_eta_0.0025_ntrees_100	TGW_1	5	10	0.0025	100	R_squared	-0.0960599
151	GBM_Model_1_eta_0.0025_ntrees_100	TGW_1	1	1	0.0025	100	MSE	18.7407
152	GBM_Model_1_eta_0.0025_ntrees_100	TGW_1	1	2	0.0025	100	MSE	18.719
153	GBM_Model_1_eta_0.0025_ntrees_100	TGW_1	1	3	0.0025	100	MSE	18.7312
154	GBM_Model_1_eta_0.0025_ntrees_100	TGW_1	1	4	0.0025	100	MSE	18.7596
155	GBM_Model_1_eta_0.0025_ntrees_100	TGW_1	1	5	0.0025	100	MSE	18.7278
156	GBM_Model_1_eta_0.0025_ntrees_100	TGW_1	1	6	0.0025	100	MSE	18.7545
157	GBM_Model_1_eta_0.0025_ntrees_100	TGW_1	1	7	0.0025	100	MSE	18.835
158	GBM_Model_1_eta_0.0025_ntrees_100	TGW_1	1	8	0.0025	100	MSE	18.7256
159	GBM_Model_1_eta_0.0025_ntrees_100	TGW_1	1	9	0.0025	100	MSE	18.7374
160	GBM_Model_1_eta_0.0025_ntrees_100	TGW_1	1	10	0.0025	100	MSE	18.7398
161	GBM_Model_1_eta_0.0025_ntrees_100	TGW_1	2	1	0.0025	100	MSE	19.3953
162	GBM_Model_1_eta_0.0025_ntrees_100	TGW_1	2	2	0.0025	100	MSE	19.4458
163	GBM_Model_1_eta_0.0025_ntrees_100	TGW_1	2	3	0.0025	100	MSE	19.3784
164	GBM_Model_1_eta_0.0025_ntrees_100	TGW_1	2	4	0.0025	100	MSE	19.4124
165	GBM_Model_1_eta_0.0025_ntrees_100	TGW_1	2	5	0.0025	100	MSE	19.377
166	GBM_Model_1_eta_0.0025_ntrees_100	TGW_1	2	6	0.0025	100	MSE	19.4386
167	GBM_Model_1_eta_0.0025_ntrees_100	TGW_1	2	7	0.0025	100	MSE	19.4113
168	GBM_Model_1_eta_0.0025_ntrees_100	TGW_1	2	8	0.0025	100	MSE	19.4132
169	GBM_Model_1_eta_0.0025_ntrees_100	TGW_1	2	9	0.0025	100	MSE	19.4318
170	GBM_Model_1_eta_0.0025_ntrees_100	TGW_1	2	10	0.0025	100	MSE	19.3928
171	GBM_Model_1_eta_0.0025_ntrees_100	TGW_1	3	1	0.0025	100	MSE	14.9052
172	GBM_Model_1_eta_0.0025_ntrees_100	TGW_1	3	2	0.0025	100	MSE	14.8725
173	GBM_Model_1_eta_0.0025_ntrees_100	TGW_1	3	3	0.0025	100	MSE	14.9009
174	GBM_Model_1_eta_0.0025_ntrees_100	TGW_1	3	4	0.0025	100	MSE	14.8795
175	GBM_Model_1_eta_0.0025_ntrees_100	TGW_1	3	5	0.0025	100	MSE	14.8908
176	GBM_Model_1_eta_0.0025_ntrees_100	TGW_1	3	6	0.0025	100	MSE	14.9105
177	GBM_Model_1_eta_0.0025_ntrees_100	TGW_1	3	7	0.0025	100	MSE	14.9067
178	GBM_Model_1_eta_0.0025_ntrees_100	TGW_1	3	8	0.0025	100	MSE	14.8859
179	GBM_Model_1_eta_0.0025_ntrees_100	TGW_1	3	9	0.0025	100	MSE	14.8709
180	GBM_Model_1_eta_0.0025_ntrees_100	TGW_1	3	10	0.0025	100	MSE	14.8751
181	GBM_Model_1_eta_0.0025_ntrees_100	TGW_1	4	1	0.0025	100	MSE	13.0723
182	GBM_Model_1_eta_0.0025_ntrees_100	TGW_1	4	2	0.0025	100	MSE	13.0878
183	GBM_Model_1_eta_0.0025_ntrees_100	TGW_1	4	3	0.0025	100	MSE	13.1012
184	GBM_Model_1_eta_0.0025_ntrees_100	TGW_1	4	4	0.0025	100	MSE	13.082
185	GBM_Model_1_eta_0.0025_ntrees_100	TGW_1	4	5	0.0025	100	MSE	13.1091
186	GBM_Model_1_eta_0.0025_ntrees_100	TGW_1	4	6	0.0025	100	MSE	13.0381
187	GBM_Model_1_eta_0.0025_ntrees_100	TGW_1	4	7	0.0025	100	MSE	13.0518
188	GBM_Model_1_eta_0.0025_ntrees_100	TGW_1	4	8	0.0025	100	MSE	13.1417
189	GBM_Model_1_eta_0.0025_ntrees_100	TGW_1	4	9	0.0025	100	MSE	13.173
190	GBM_Model_1_eta_0.0025_ntrees_100	TGW_1	4	10	0.0025	100	MSE	13.0766
191	GBM_Model_1_eta_0.0025_ntrees_100	TGW_1	5	1	0.0025	100	MSE	16.766
192	GBM_Model_1_eta_0.0025_ntrees_100	TGW_1	5	2	0.0025	100	MSE	16.7623
193	GBM_Model_1_eta_0.0025_ntrees_100	TGW_1	5	3	0.0025	100	MSE	16.7918
194	GBM_Model_1_eta_0.0025_ntrees_100	TGW_1	5	4	0.0025	100	MSE	16.8817
195	GBM_Model_1_eta_0.0025_ntrees_100	TGW_1	5	5	0.0025	100	MSE	16.8212
196	GBM_Model_1_eta_0.0025_ntrees_100	TGW_1	5	6	0.0025	100	MSE	16.7957
197	GBM_Model_1_eta_0.0025_ntrees_100	TGW_1	5	7	0.0025	100	MSE	16.7634
198	GBM_Model_1_eta_0.0025_ntrees_100	TGW_1	5	8	0.0025	100	MSE	16.8347
199	GBM_Model_1_eta_0.0025_ntrees_100	TGW_1	5	9	0.0025	100	MSE	16.8015
200	GBM_Model_1_eta_0.0025_ntrees_100	TGW_1	5	10	0.0025	100	MSE	16.814
201	GBM_Model_1_eta_0.0025_ntrees_100	TGW_1	1	1	0.0025	100	Sensitivity	0
202	GBM_Model_1_eta_0.0025_ntrees_100	TGW_1	1	1	0.0025	100	Specificity	1
203	GBM_Model_1_eta_0.0025_ntrees_100	TGW_1	1	1	0.0025	100	AUC	0.644865
204	GBM_Model_1_eta_0.0025_ntrees_100	TGW_1	1	2	0.0025	100	Sensitivity	0
205	GBM_Model_1_eta_0.0025_ntrees_100	TGW_1	1	2	0.0025	100	Specificity	1
206	GBM_Model_1_eta_0.0025_ntrees_100	TGW_1	1	2	0.0025	100	AUC	0.668108
207	GBM_Model_1_eta_0.0025_ntrees_100	TGW_1	1	3	0.0025	100	Sensitivity	0
208	GBM_Model_1_eta_0.0025_ntrees_100	TGW_1	1	3	0.0025	100	Specificity	1
209	GBM_Model_1_eta_0.0025_ntrees_100	TGW_1	1	3	0.0025	100	AUC	0.67027
210	GBM_Model_1_eta_0.0025_ntrees_100	TGW_1	1	4	0.0025	100	Sensitivity	0
211	GBM_Model_1_eta_0.0025_ntrees_100	TGW_1	1	4	0.0025	100	Specificity	1
212	GBM_Model_1_eta_0.0025_ntrees_100	TGW_1	1	4	0.0025	100	AUC	0.665946
213	GBM_Model_1_eta_0.0025_ntrees_100	TGW_1	1	5	0.0025	100	Sensitivity	0
214	GBM_Model_1_eta_0.0025_ntrees_100	TGW_1	1	5	0.0025	100	Specificity	1
215	GBM_Model_1_eta_0.0025_ntrees_100	TGW_1	1	5	0.0025	100	AUC	0.695676
216	GBM_Model_1_eta_0.0025_ntrees_100	TGW_1	1	6	0.0025	100	Sensitivity	0
217	GBM_Model_1_eta_0.0025_ntrees_100	TGW_1	1	6	0.0025	100	Specificity	1
218	GBM_Model_1_eta_0.0025_ntrees_100	TGW_1	1	6	0.0025	100	AUC	0.67027
219	GBM_Model_1_eta_0.0025_ntrees_100	TGW_1	1	7	0.0025	100	Sensitivity	0
220	GBM_Model_1_eta_0.0025_ntrees_100	TGW_1	1	7	0.0025	100	Specificity	1
221	GBM_Model_1_eta_0.0025_ntrees_100	TGW_1	1	7	0.0025	100	AUC	0.646486
222	GBM_Model_1_eta_0.0025_ntrees_100	TGW_1	1	8	0.0025	100	Sensitivity	0
223	GBM_Model_1_eta_0.0025_ntrees_100	TGW_1	1	8	0.0025	100	Specificity	1
224	GBM_Model_1_eta_0.0025_ntrees_100	TGW_1	1	8	0.0025	100	AUC	0.684324
225	GBM_Model_1_eta_0.0025_ntrees_100	TGW_1	1	9	0.0025	100	Sensitivity	0
226	GBM_Model_1_eta_0.0025_ntrees_100	TGW_1	1	9	0.0025	100	Specificity	1
227	GBM_Model_1_eta_0.0025_ntrees_100	TGW_1	1	9	0.0025	100	AUC	0.640541
228	GBM_Model_1_eta_0.0025_ntrees_100	TGW_1	1	10	0.0025	100	Sensitivity	0
229	GBM_Model_1_eta_0.0025_ntrees_100	TGW_1	1	10	0.0025	100	Specificity	1
230	GBM_Model_1_eta_0.0025_ntrees_100	TGW_1	1	10	0.0025	100	AUC	0.664324
231	GBM_Model_1_eta_0.0025_ntrees_100	TGW_1	2	1	0.0025	100	Sensitivity	0
232	GBM_Model_1_eta_0.0025_ntrees_100	TGW_1	2	1	0.0025	100	Specificity	1
233	GBM_Model_1_eta_0.0025_ntrees_100	TGW_1	2	1	0.0025	100	AUC	0.627568
234	GBM_Model_1_eta_0.0025_ntrees_100	TGW_1	2	2	0.0025	100	Sensitivity	0
235	GBM_Model_1_eta_0.0025_ntrees_100	TGW_1	2	2	0.0025	100	Specificity	1
236	GBM_Model_1_eta_0.0025_ntrees_100	TGW_1	2	2	0.0025	100	AUC	0.611892
237	GBM_Model_1_eta_0.0025_ntrees_100	TGW_1	2	3	0.0025	100	Sensitivity	0
238	GBM_Model_1_eta_0.0025_ntrees_100	TGW_1	2	3	0.0025	100	Specificity	1
239	GBM_Model_1_eta_0.0025_ntrees_100	TGW_1	2	3	0.0025	100	AUC	0.631892
240	GBM_Model_1_eta_0.0025_ntrees_100	TGW_1	2	4	0.0025	100	Sensitivity	0
241	GBM_Model_1_eta_0.0025_ntrees_100	TGW_1	2	4	0.0025	100	Specificity	1
242	GBM_Model_1_eta_0.0025_ntrees_100	TGW_1	2	4	0.0025	100	AUC	0.631351
243	GBM_Model_1_eta_0.0025_ntrees_100	TGW_1	2	5	0.0025	100	Sensitivity	0
244	GBM_Model_1_eta_0.0025_ntrees_100	TGW_1	2	5	0.0025	100	Specificity	1
245	GBM_Model_1_eta_0.0025_ntrees_100	TGW_1	2	5	0.0025	100	AUC	0.624865
246	GBM_Model_1_eta_0.0025_ntrees_100	TGW_1	2	6	0.0025	100	Sensitivity	0
247	GBM_Model_1_eta_0.0025_ntrees_100	TGW_1	2	6	0.0025	100	Specificity	1
248	GBM_Model_1_eta_0.0025_ntrees_100	TGW_1	2	6	0.0025	100	AUC	0.644865
249	GBM_Model_1_eta_0.0025_ntrees_100	TGW_1	2	7	0.0025	100	Sensitivity	0
250	GBM_Model_1_eta_0.0025_ntrees_100	TGW_1	2	7	0.0025	100	Specificity	1
251	GBM_Model_1_eta_0.0025_ntrees_100	TGW_1	2	7	0.0025	100	AUC	0.644865
252	GBM_Model_1_eta_0.0025_ntrees_100	TGW_1	2	8	0.0025	100	Sensitivity	0
253	GBM_Model_1_eta_0.0025_ntrees_100	TGW_1	2	8	0.0025	100	Specificity	1
254	GBM_Model_1_eta_0.0025_ntrees_100	TGW_1	2	8	0.0025	100	AUC	0.65973
255	GBM_Model_1_eta_0.0025_ntrees_100	TGW_1	2	9	0.0025	100	Sensitivity	0
256	GBM_Model_1_eta_0.0025_ntrees_100	TGW_1	2	9	0.0025	100	Specificity	1
257	GBM_Model_1_eta_0.0025_ntrees_100	TGW_1	2	9	0.0025	100	AUC	0.603784
258	GBM_Model_1_eta_0.0025_ntrees_100	TGW_1	2	10	0.0025	100	Sensitivity	0
259	GBM_Model_1_eta_0.0025_ntrees_100	TGW_1	2	10	0.0025	100	Specificity	1
260	GBM_Model_1_eta_0.0025_ntrees_100	TGW_1	2	10	0.0025	100	AUC	0.640541
261	GBM_Model_1_eta_0.0025_ntrees_100	TGW_1	3	1	0.0025	100	Sensitivity	0
262	GBM_Model_1_eta_0.0025_ntrees_100	TGW_1	3	1	0.0025	100	Specificity	1
263	GBM_Model_1_eta_0.0025_ntrees_100	TGW_1	3	1	0.0025	100	AUC	0.581081
264	GBM_Model_1_eta_0.0025_ntrees_100	TGW_1	3	2	0.0025	100	Sensitivity	0
265	GBM_Model_1_eta_0.0025_ntrees_100	TGW_1	3	2	0.0025	100	Specificity	1
266	GBM_Model_1_eta_0.0025_ntrees_100	TGW_1	3	2	0.0025	100	AUC	0.572432
267	GBM_Model_1_eta_0.0025_ntrees_100	TGW_1	3	3	0.0025	100	Sensitivity	0
268	GBM_Model_1_eta_0.0025_ntrees_100	TGW_1	3	3	0.0025	100	Specificity	1
269	GBM_Model_1_eta_0.0025_ntrees_100	TGW_1	3	3	0.0025	100	AUC	0.586486
270	GBM_Model_1_eta_0.0025_ntrees_100	TGW_1	3	4	0.0025	100	Sensitivity	0
271	GBM_Model_1_eta_0.0025_ntrees_100	TGW_1	3	4	0.0025	100	Specificity	1
272	GBM_Model_1_eta_0.0025_ntrees_100	TGW_1	3	4	0.0025	100	AUC	0.562973
273	GBM_Model_1_eta_0.0025_ntrees_100	TGW_1	3	5	0.0025	100	Sensitivity	0
274	GBM_Model_1_eta_0.0025_ntrees_100	TGW_1	3	5	0.0025	100	Specificity	1
275	GBM_Model_1_eta_0.0025_ntrees_100	TGW_1	3	5	0.0025	100	AUC	0.587027
276	GBM_Model_1_eta_0.0025_ntrees_100	TGW_1	3	6	0.0025	100	Sensitivity	0
277	GBM_Model_1_eta_0.0025_ntrees_100	TGW_1	3	6	0.0025	100	Specificity	1
278	GBM_Model_1_eta_0.0025_ntrees_100	TGW_1	3	6	0.0025	100	AUC	0.598378
279	GBM_Model_1_eta_0.0025_ntrees_100	TGW_1	3	7	0.0025	100	Sensitivity	0
280	GBM_Model_1_eta_0.0025_ntrees_100	TGW_1	3	7	0.0025	100	Specificity	1
281	GBM_Model_1_eta_0.0025_ntrees_100	TGW_1	3	7	0.0025	100	AUC	0.575676
282	GBM_Model_1_eta_0.0025_ntrees_100	TGW_1	3	8	0.0025	100	Sensitivity	0
283	GBM_Model_1_eta_0.0025_ntrees_100	TGW_1	3	8	0.0025	100	Specificity	1
284	GBM_Model_1_eta_0.0025_ntrees_100	TGW_1	3	8	0.0025	100	AUC	0.57027
285	GBM_Model_1_eta_0.0025_ntrees_100	TGW_1	3	9	0.0025	100	Sensitivity	0
286	GBM_Model_1_eta_0.0025_ntrees_100	TGW_1	3	9	0.0025	100	Specificity	1
287	GBM_Model_1_eta_0.0025_ntrees_100	TGW_1	3	9	0.0025	100	AUC	0.602162
288	GBM_Model_1_eta_0.0025_ntrees_100	TGW_1	3	10	0.0025	100	Sensitivity	0
289	GBM_Model_1_eta_0.0025_ntrees_100	TGW_1	3	10	0.0025	100	Specificity	1
290	GBM_Model_1_eta_0.0025_ntrees_100	TGW_1	3	10	0.0025	100	AUC	0.568919
291	GBM_Model_1_eta_0.0025_ntrees_100	TGW_1	4	1	0.0025	100	Sensitivity	0
292	GBM_Model_1_eta_0.0025_ntrees_100	TGW_1	4	1	0.0025	100	Specificity	1
293	GBM_Model_1_eta_0.0025_ntrees_100	TGW_1	4	1	0.0025	100	AUC	0.816216
294	GBM_Model_1_eta_0.0025_ntrees_100	TGW_1	4	2	0.0025	100	Sensitivity	0
295	GBM_Model_1_eta_0.0025_ntrees_100	TGW_1	4	2	0.0025	100	Specificity	1
296	GBM_Model_1_eta_0.0025_ntrees_100	TGW_1	4	2	0.0025	100	AUC	0.751892
297	GBM_Model_1_eta_0.0025_ntrees_100	TGW_1	4	3	0.0025	100	Sensitivity	0
298	GBM_Model_1_eta_0.0025_ntrees_100	TGW_1	4	3	0.0025	100	Specificity	1
299	GBM_Model_1_eta_0.0025_ntrees_100	TGW_1	4	3	0.0025	100	AUC	0.748919
300	GBM_Model_1_eta_0.0025_ntrees_100	TGW_1	4	4	0.0025	100	Sensitivity	0
301	GBM_Model_1_eta_0.0025_ntrees_100	TGW_1	4	4	0.0025	100	Specificity	1
302	GBM_Model_1_eta_0.0025_ntrees_100	TGW_1	4	4	0.0025	100	AUC	0.734054
303	GBM_Model_1_eta_0.0025_ntrees_100	TGW_1	4	5	0.0025	100	Sensitivity	0
304	GBM_Model_1_eta_0.0025_ntrees_100	TGW_1	4	5	0.0025	100	Specificity	1
305	GBM_Model_1_eta_0.0025_ntrees_100	TGW_1	4	5	0.0025	100	AUC	0.798919
306	GBM_Model_1_eta_0.0025_ntrees_100	TGW_1	4	6	0.0025	100	Sensitivity	0
307	GBM_Model_1_eta_0.0025_ntrees_100	TGW_1	4	6	0.0025	100	Specificity	1
308	GBM_Model_1_eta_0.0025_ntrees_100	TGW_1	4	6	0.0025	100	AUC	0.788649
309	GBM_Model_1_eta_0.0025_ntrees_100	TGW_1	4	7	0.0025	100	Sensitivity	0
310	GBM_Model_1_eta_0.0025_ntrees_100	TGW_1	4	7	0.0025	100	Specificity	1
311	GBM_Model_1_eta_0.0025_ntrees_100	TGW_1	4	7	0.0025	100	AUC	0.790811
312	GBM_Model_1_eta_0.0025_ntrees_100	TGW_1	4	8	0.0025	100	Sensitivity	0
313	GBM_Model_1_eta_0.0025_ntrees_100	TGW_1	4	8	0.0025	100	Specificity	1
314	GBM_Model_1_eta_0.0025_ntrees_100	TGW_1	4	8	0.0025	100	AUC	0.767568
315	GBM_Model_1_eta_0.0025_ntrees_100	TGW_1	4	9	0.0025	100	Sensitivity	0
316	GBM_Model_1_eta_0.0025_ntrees_100	TGW_1	4	9	0.0025	100	Specificity	1
317	GBM_Model_1_eta_0.0025_ntrees_100	TGW_1	4	9	0.0025	100	AUC	0.752973
318	GBM_Model_1_eta_0.0025_ntrees_100	TGW_1	4	10	0.0025	100	Sensitivity	0
319	GBM_Model_1_eta_0.0025_ntrees_100	TGW_1	4	10	0.0025	100	Specificity	1
320	GBM_Model_1_eta_0.0025_ntrees_100	TGW_1	4	10	0.0025	100	AUC	0.741081
321	GBM_Model_1_eta_0.0025_ntrees_100	TGW_1	5	1	0.0025	100	Sensitivity	0
322	GBM_Model_1_eta_0.0025_ntrees_100	TGW_1	5	1	0.0025	100	Specificity	1
323	GBM_Model_1_eta_0.0025_ntrees_100	TGW_1	5	1	0.0025	100	AUC	0.818919
324	GBM_Model_1_eta_0.0025_ntrees_100	TGW_1	5	2	0.0025	100	Sensitivity	0
325	GBM_Model_1_eta_0.0025_ntrees_100	TGW_1	5	2	0.0025	100	Specificity	1
326	GBM_Model_1_eta_0.0025_ntrees_100	TGW_1	5	2	0.0025	100	AUC	0.814054
327	GBM_Model_1_eta_0.0025_ntrees_100	TGW_1	5	3	0.0025	100	Sensitivity	0
328	GBM_Model_1_eta_0.0025_ntrees_100	TGW_1	5	3	0.0025	100	Specificity	1
329	GBM_Model_1_eta_0.0025_ntrees_100	TGW_1	5	3	0.0025	100	AUC	0.824865
330	GBM_Model_1_eta_0.0025_ntrees_100	TGW_1	5	4	0.0025	100	Sensitivity	0
331	GBM_Model_1_eta_0.0025_ntrees_100	TGW_1	5	4	0.0025	100	Specificity	1
332	GBM_Model_1_eta_0.0025_ntrees_100	TGW_1	5	4	0.0025	100	AUC	0.776216
333	GBM_Model_1_eta_0.0025_ntrees_100	TGW_1	5	5	0.0025	100	Sensitivity	0
334	GBM_Model_1_eta_0.0025_ntrees_100	TGW_1	5	5	0.0025	100	Specificity	1
335	GBM_Model_1_eta_0.0025_ntrees_100	TGW_1	5	5	0.0025	100	AUC	0.759459
336	GBM_Model_1_eta_0.0025_ntrees_100	TGW_1	5	6	0.0025	100	Sensitivity	0
337	GBM_Model_1_eta_0.0025_ntrees_100	TGW_1	5	6	0.0025	100	Specificity	1
338	GBM_Model_1_eta_0.0025_ntrees_100	TGW_1	5	6	0.0025	100	AUC	0.782703
339	GBM_Model_1_eta_0.0025_ntrees_100	TGW_1	5	7	0.0025	100	Sensitivity	0
340	GBM_Model_1_eta_0.0025_ntrees_100	TGW_1	5	7	0.0025	100	Specificity	1
341	GBM_Model_1_eta_0.0025_ntrees_100	TGW_1	5	7	0.0025	100	AUC	0.763243
342	GBM_Model_1_eta_0.0025_ntrees_100	TGW_1	5	8	0.0025	100	Sensitivity	0
343	GBM_Model_1_eta_0.0025_ntrees_100	TGW_1	5	8	0.0025	100	Specificity	1
344	GBM_Model_1_eta_0.0025_ntrees_100	TGW_1	5	8	0.0025	100	AUC	0.728108
345	GBM_Model_1_eta_0.0025_ntrees_100	TGW_1	5	9	0.0025	100	Sensitivity	0
346	GBM_Model_1_eta_0.0025_ntrees_100	TGW_1	5	9	0.0025	100	Specificity	1
347	GBM_Model_1_eta_0.0025_ntrees_100	TGW_1	5	9	0.0025	100	AUC	0.745405
348	GBM_Model_1_eta_0.0025_ntrees_100	TGW_1	5	10	0.0025	100	Sensitivity	0
349	GBM_Model_1_eta_0.0025_ntrees_100	TGW_1	5	10	0.0025	100	Specificity	1
350	GBM_Model_1_eta_0.0025_ntrees_100	TGW_1	5	10	0.0025	100	AUC	0.767027
351	GBM_Model_1_eta_0.0025_ntrees_100	TGW_1	1	0	0.0025	100	ICC_Prediction_Stability	0.98372
352	GBM_Model_1_eta_0.0025_ntrees_100	TGW_1	2	0	0.0025	100	ICC_Prediction_Stability	0.984234
353	GBM_Model_1_eta_0.0025_ntrees_100	TGW_1	3	0	0.0025	100	ICC_Prediction_Stability	0.988841
354	GBM_Model_1_eta_0.0025_ntrees_100	TGW_1	4	0	0.0025	100	ICC_Prediction_Stability	0.984153
355	GBM_Model_1_eta_0.0025_ntrees_100	TGW_1	5	0	0.0025	100	ICC_Prediction_Stability	0.989544
356	GBM_Model_1_eta_0.0025_ntrees_100	TGW_1	1	0	0.0025	100	Fleiss_Kappa_Prediction_Stability	0.638486
357	GBM_Model_1_eta_0.0025_ntrees_100	TGW_1	2	0	0.0025	100	Fleiss_Kappa_Prediction_Stability	0.630162
358	GBM_Model_1_eta_0.0025_ntrees_100	TGW_1	3	0	0.0025	100	Fleiss_Kappa_Prediction_Stability	0.789514
359	GBM_Model_1_eta_0.0025_ntrees_100	TGW_1	4	0	0.0025	100	Fleiss_Kappa_Prediction_Stability	0.582595
360	GBM_Model_1_eta_0.0025_ntrees_100	TGW_1	5	0	0.0025	100	Fleiss_Kappa_Prediction_Stability	0.561189
361	GBM_Model_10_eta_0.121_ntrees_1080	TGW_1	1	1	0.121	1080	Spearman	0.485711
362	GBM_Model_10_eta_0.121_ntrees_1080	TGW_1	1	2	0.121	1080	Spearman	0.447146
363	GBM_Model_10_eta_0.121_ntrees_1080	TGW_1	1	3	0.121	1080	Spearman	0.464845
364	GBM_Model_10_eta_0.121_ntrees_1080	TGW_1	1	4	0.121	1080	Spearman	0.491902
365	GBM_Model_10_eta_0.121_ntrees_1080	TGW_1	1	5	0.121	1080	Spearman	0.486466
366	GBM_Model_10_eta_0.121_ntrees_1080	TGW_1	1	6	0.121	1080	Spearman	0.485544
367	GBM_Model_10_eta_0.121_ntrees_1080	TGW_1	1	7	0.121	1080	Spearman	0.455055
368	GBM_Model_10_eta_0.121_ntrees_1080	TGW_1	1	8	0.121	1080	Spearman	0.51192
369	GBM_Model_10_eta_0.121_ntrees_1080	TGW_1	1	9	0.121	1080	Spearman	0.44594
370	GBM_Model_10_eta_0.121_ntrees_1080	TGW_1	1	10	0.121	1080	Spearman	0.470875
371	GBM_Model_10_eta_0.121_ntrees_1080	TGW_1	2	1	0.121	1080	Spearman	0.325967
372	GBM_Model_10_eta_0.121_ntrees_1080	TGW_1	2	2	0.121	1080	Spearman	0.296609
373	GBM_Model_10_eta_0.121_ntrees_1080	TGW_1	2	3	0.121	1080	Spearman	0.325651
374	GBM_Model_10_eta_0.121_ntrees_1080	TGW_1	2	4	0.121	1080	Spearman	0.373964
375	GBM_Model_10_eta_0.121_ntrees_1080	TGW_1	2	5	0.121	1080	Spearman	0.259979
376	GBM_Model_10_eta_0.121_ntrees_1080	TGW_1	2	6	0.121	1080	Spearman	0.318304
377	GBM_Model_10_eta_0.121_ntrees_1080	TGW_1	2	7	0.121	1080	Spearman	0.357674
378	GBM_Model_10_eta_0.121_ntrees_1080	TGW_1	2	8	0.121	1080	Spearman	0.302986
379	GBM_Model_10_eta_0.121_ntrees_1080	TGW_1	2	9	0.121	1080	Spearman	0.309188
380	GBM_Model_10_eta_0.121_ntrees_1080	TGW_1	2	10	0.121	1080	Spearman	0.330809
381	GBM_Model_10_eta_0.121_ntrees_1080	TGW_1	3	1	0.121	1080	Spearman	0.335291
382	GBM_Model_10_eta_0.121_ntrees_1080	TGW_1	3	2	0.121	1080	Spearman	0.341395
383	GBM_Model_10_eta_0.121_ntrees_1080	TGW_1	3	3	0.121	1080	Spearman	0.321586
384	GBM_Model_10_eta_0.121_ntrees_1080	TGW_1	3	4	0.121	1080	Spearman	0.298067
385	GBM_Model_10_eta_0.121_ntrees_1080	TGW_1	3	5	0.121	1080	Spearman	0.303293
386	GBM_Model_10_eta_0.121_ntrees_1080	TGW_1	3	6	0.121	1080	Spearman	0.397443
387	GBM_Model_10_eta_0.121_ntrees_1080	TGW_1	3	7	0.121	1080	Spearman	0.336293
388	GBM_Model_10_eta_0.121_ntrees_1080	TGW_1	3	8	0.121	1080	Spearman	0.256273
389	GBM_Model_10_eta_0.121_ntrees_1080	TGW_1	3	9	0.121	1080	Spearman	0.374357
390	GBM_Model_10_eta_0.121_ntrees_1080	TGW_1	3	10	0.121	1080	Spearman	0.311728
391	GBM_Model_10_eta_0.121_ntrees_1080	TGW_1	4	1	0.121	1080	Spearman	0.485337
392	GBM_Model_10_eta_0.121_ntrees_1080	TGW_1	4	2	0.121	1080	Spearman	0.454644
393	GBM_Model_10_eta_0.121_ntrees_1080	TGW_1	4	3	0.121	1080	Spearman	0.4912
394	GBM_Model_10_eta_0.121_ntrees_1080	TGW_1	4	4	0.121	1080	Spearman	0.449307
395	GBM_Model_10_eta_0.121_ntrees_1080	TGW_1	4	5	0.121	1080	Spearman	0.466066
396	GBM_Model_10_eta_0.121_ntrees_1080	TGW_1	4	6	0.121	1080	Spearman	0.513494
397	GBM_Model_10_eta_0.121_ntrees_1080	TGW_1	4	7	0.121	1080	Spearman	0.485182
398	GBM_Model_10_eta_0.121_ntrees_1080	TGW_1	4	8	0.121	1080	Spearman	0.450148
399	GBM_Model_10_eta_0.121_ntrees_1080	TGW_1	4	9	0.121	1080	Spearman	0.473345
400	GBM_Model_10_eta_0.121_ntrees_1080	TGW_1	4	10	0.121	1080	Spearman	0.436901
401	GBM_Model_10_eta_0.121_ntrees_1080	TGW_1	5	1	0.121	1080	Spearman	0.411322
402	GBM_Model_10_eta_0.121_ntrees_1080	TGW_1	5	2	0.121	1080	Spearman	0.39118
403	GBM_Model_10_eta_0.121_ntrees_1080	TGW_1	5	3	0.121	1080	Spearman	0.405218
404	GBM_Model_10_eta_0.121_ntrees_1080	TGW_1	5	4	0.121	1080	Spearman	0.425491
405	GBM_Model_10_eta_0.121_ntrees_1080	TGW_1	5	5	0.121	1080	Spearman	0.435324
406	GBM_Model_10_eta_0.121_ntrees_1080	TGW_1	5	6	0.121	1080	Spearman	0.464885
407	GBM_Model_10_eta_0.121_ntrees_1080	TGW_1	5	7	0.121	1080	Spearman	0.447717
408	GBM_Model_10_eta_0.121_ntrees_1080	TGW_1	5	8	0.121	1080	Spearman	0.445268
409	GBM_Model_10_eta_0.121_ntrees_1080	TGW_1	5	9	0.121	1080	Spearman	0.427532
410	GBM_Model_10_eta_0.121_ntrees_1080	TGW_1	5	10	0.121	1080	Spearman	0.409343
411	GBM_Model_10_eta_0.121_ntrees_1080	TGW_1	1	1	0.121	1080	Pearson	0.477331
412	GBM_Model_10_eta_0.121_ntrees_1080	TGW_1	1	2	0.121	1080	Pearson	0.481084
413	GBM_Model_10_eta_0.121_ntrees_1080	TGW_1	1	3	0.121	1080	Pearson	0.486069
414	GBM_Model_10_eta_0.121_ntrees_1080	TGW_1	1	4	0.121	1080	Pearson	0.501063
415	GBM_Model_10_eta_0.121_ntrees_1080	TGW_1	1	5	0.121	1080	Pearson	0.507409
416	GBM_Model_10_eta_0.121_ntrees_1080	TGW_1	1	6	0.121	1080	Pearson	0.462468
417	GBM_Model_10_eta_0.121_ntrees_1080	TGW_1	1	7	0.121	1080	Pearson	0.46224
418	GBM_Model_10_eta_0.121_ntrees_1080	TGW_1	1	8	0.121	1080	Pearson	0.519745
419	GBM_Model_10_eta_0.121_ntrees_1080	TGW_1	1	9	0.121	1080	Pearson	0.480904
420	GBM_Model_10_eta_0.121_ntrees_1080	TGW_1	1	10	0.121	1080	Pearson	0.49117
421	GBM_Model_10_eta_0.121_ntrees_1080	TGW_1	2	1	0.121	1080	Pearson	0.35403
422	GBM_Model_10_eta_0.121_ntrees_1080	TGW_1	2	2	0.121	1080	Pearson	0.328976
423	GBM_Model_10_eta_0.121_ntrees_1080	TGW_1	2	3	0.121	1080	Pearson	0.343181
424	GBM_Model_10_eta_0.121_ntrees_1080	TGW_1	2	4	0.121	1080	Pearson	0.384473
425	GBM_Model_10_eta_0.121_ntrees_1080	TGW_1	2	5	0.121	1080	Pearson	0.281188
426	GBM_Model_10_eta_0.121_ntrees_1080	TGW_1	2	6	0.121	1080	Pearson	0.357133
427	GBM_Model_10_eta_0.121_ntrees_1080	TGW_1	2	7	0.121	1080	Pearson	0.371184
428	GBM_Model_10_eta_0.121_ntrees_1080	TGW_1	2	8	0.121	1080	Pearson	0.351327
429	GBM_Model_10_eta_0.121_ntrees_1080	TGW_1	2	9	0.121	1080	Pearson	0.336
430	GBM_Model_10_eta_0.121_ntrees_1080	TGW_1	2	10	0.121	1080	Pearson	0.369295
431	GBM_Model_10_eta_0.121_ntrees_1080	TGW_1	3	1	0.121	1080	Pearson	0.300454
432	GBM_Model_10_eta_0.121_ntrees_1080	TGW_1	3	2	0.121	1080	Pearson	0.351763
433	GBM_Model_10_eta_0.121_ntrees_1080	TGW_1	3	3	0.121	1080	Pearson	0.305177
434	GBM_Model_10_eta_0.121_ntrees_1080	TGW_1	3	4	0.121	1080	Pearson	0.269039
435	GBM_Model_10_eta_0.121_ntrees_1080	TGW_1	3	5	0.121	1080	Pearson	0.295706
436	GBM_Model_10_eta_0.121_ntrees_1080	TGW_1	3	6	0.121	1080	Pearson	0.301992
437	GBM_Model_10_eta_0.121_ntrees_1080	TGW_1	3	7	0.121	1080	Pearson	0.328363
438	GBM_Model_10_eta_0.121_ntrees_1080	TGW_1	3	8	0.121	1080	Pearson	0.249125
439	GBM_Model_10_eta_0.121_ntrees_1080	TGW_1	3	9	0.121	1080	Pearson	0.347244
440	GBM_Model_10_eta_0.121_ntrees_1080	TGW_1	3	10	0.121	1080	Pearson	0.284543
441	GBM_Model_10_eta_0.121_ntrees_1080	TGW_1	4	1	0.121	1080	Pearson	0.527151
442	GBM_Model_10_eta_0.121_ntrees_1080	TGW_1	4	2	0.121	1080	Pearson	0.497564
443	GBM_Model_10_eta_0.121_ntrees_1080	TGW_1	4	3	0.121	1080	Pearson	0.513517
444	GBM_Model_10_eta_0.121_ntrees_1080	TGW_1	4	4	0.121	1080	Pearson	0.511293
445	GBM_Model_10_eta_0.121_ntrees_1080	TGW_1	4	5	0.121	1080	Pearson	0.538266
446	GBM_Model_10_eta_0.121_ntrees_1080	TGW_1	4	6	0.121	1080	Pearson	0.548845
447	GBM_Model_10_eta_0.121_ntrees_1080	TGW_1	4	7	0.121	1080	Pearson	0.53974
448	GBM_Model_10_eta_0.121_ntrees_1080	TGW_1	4	8	0.121	1080	Pearson	0.486193
449	GBM_Model_10_eta_0.121_ntrees_1080	TGW_1	4	9	0.121	1080	Pearson	0.520151
450	GBM_Model_10_eta_0.121_ntrees_1080	TGW_1	4	10	0.121	1080	Pearson	0.510915
451	GBM_Model_10_eta_0.121_ntrees_1080	TGW_1	5	1	0.121	1080	Pearson	0.404337
452	GBM_Model_10_eta_0.121_ntrees_1080	TGW_1	5	2	0.121	1080	Pearson	0.394532
453	GBM_Model_10_eta_0.121_ntrees_1080	TGW_1	5	3	0.121	1080	Pearson	0.365228
454	GBM_Model_10_eta_0.121_ntrees_1080	TGW_1	5	4	0.121	1080	Pearson	0.419629
455	GBM_Model_10_eta_0.121_ntrees_1080	TGW_1	5	5	0.121	1080	Pearson	0.434494
456	GBM_Model_10_eta_0.121_ntrees_1080	TGW_1	5	6	0.121	1080	Pearson	0.457403
457	GBM_Model_10_eta_0.121_ntrees_1080	TGW_1	5	7	0.121	1080	Pearson	0.44521
458	GBM_Model_10_eta_0.121_ntrees_1080	TGW_1	5	8	0.121	1080	Pearson	0.45467
459	GBM_Model_10_eta_0.121_ntrees_1080	TGW_1	5	9	0.121	1080	Pearson	0.452109
460	GBM_Model_10_eta_0.121_ntrees_1080	TGW_1	5	10	0.121	1080	Pearson	0.425292
461	GBM_Model_10_eta_0.121_ntrees_1080	TGW_1	1	1	0.121	1080	R_squared	0.0504241
462	GBM_Model_10_eta_0.121_ntrees_1080	TGW_1	1	2	0.121	1080	R_squared	0.0613001
463	GBM_Model_10_eta_0.121_ntrees_1080	TGW_1	1	3	0.121	1080	R_squared	0.0918818
464	GBM_Model_10_eta_0.121_ntrees_1080	TGW_1	1	4	0.121	1080	R_squared	0.0911758
465	GBM_Model_10_eta_0.121_ntrees_1080	TGW_1	1	5	0.121	1080	R_squared	0.124245
466	GBM_Model_10_eta_0.121_ntrees_1080	TGW_1	1	6	0.121	1080	R_squared	0.0765593
467	GBM_Model_10_eta_0.121_ntrees_1080	TGW_1	1	7	0.121	1080	R_squared	0.0338029
468	GBM_Model_10_eta_0.121_ntrees_1080	TGW_1	1	8	0.121	1080	R_squared	0.147032
469	GBM_Model_10_eta_0.121_ntrees_1080	TGW_1	1	9	0.121	1080	R_squared	0.0963358
470	GBM_Model_10_eta_0.121_ntrees_1080	TGW_1	1	10	0.121	1080	R_squared	0.109781
471	GBM_Model_10_eta_0.121_ntrees_1080	TGW_1	2	1	0.121	1080	R_squared	-0.168909
472	GBM_Model_10_eta_0.121_ntrees_1080	TGW_1	2	2	0.121	1080	R_squared	-0.108006
473	GBM_Model_10_eta_0.121_ntrees_1080	TGW_1	2	3	0.121	1080	R_squared	-0.130533
474	GBM_Model_10_eta_0.121_ntrees_1080	TGW_1	2	4	0.121	1080	R_squared	-0.118869
475	GBM_Model_10_eta_0.121_ntrees_1080	TGW_1	2	5	0.121	1080	R_squared	-0.204609
476	GBM_Model_10_eta_0.121_ntrees_1080	TGW_1	2	6	0.121	1080	R_squared	-0.143391
477	GBM_Model_10_eta_0.121_ntrees_1080	TGW_1	2	7	0.121	1080	R_squared	-0.183217
478	GBM_Model_10_eta_0.121_ntrees_1080	TGW_1	2	8	0.121	1080	R_squared	-0.187929
479	GBM_Model_10_eta_0.121_ntrees_1080	TGW_1	2	9	0.121	1080	R_squared	-0.211278
480	GBM_Model_10_eta_0.121_ntrees_1080	TGW_1	2	10	0.121	1080	R_squared	-0.190271
481	GBM_Model_10_eta_0.121_ntrees_1080	TGW_1	3	1	0.121	1080	R_squared	-0.214288
482	GBM_Model_10_eta_0.121_ntrees_1080	TGW_1	3	2	0.121	1080	R_squared	-0.156252
483	GBM_Model_10_eta_0.121_ntrees_1080	TGW_1	3	3	0.121	1080	R_squared	-0.163136
484	GBM_Model_10_eta_0.121_ntrees_1080	TGW_1	3	4	0.121	1080	R_squared	-0.272947
485	GBM_Model_10_eta_0.121_ntrees_1080	TGW_1	3	5	0.121	1080	R_squared	-0.220013
486	GBM_Model_10_eta_0.121_ntrees_1080	TGW_1	3	6	0.121	1080	R_squared	-0.177498
487	GBM_Model_10_eta_0.121_ntrees_1080	TGW_1	3	7	0.121	1080	R_squared	-0.0814777
488	GBM_Model_10_eta_0.121_ntrees_1080	TGW_1	3	8	0.121	1080	R_squared	-0.224388
489	GBM_Model_10_eta_0.121_ntrees_1080	TGW_1	3	9	0.121	1080	R_squared	-0.13278
490	GBM_Model_10_eta_0.121_ntrees_1080	TGW_1	3	10	0.121	1080	R_squared	-0.254145
491	GBM_Model_10_eta_0.121_ntrees_1080	TGW_1	4	1	0.121	1080	R_squared	0.201217
492	GBM_Model_10_eta_0.121_ntrees_1080	TGW_1	4	2	0.121	1080	R_squared	0.145927
493	GBM_Model_10_eta_0.121_ntrees_1080	TGW_1	4	3	0.121	1080	R_squared	0.158279
494	GBM_Model_10_eta_0.121_ntrees_1080	TGW_1	4	4	0.121	1080	R_squared	0.123449
495	GBM_Model_10_eta_0.121_ntrees_1080	TGW_1	4	5	0.121	1080	R_squared	0.223188
496	GBM_Model_10_eta_0.121_ntrees_1080	TGW_1	4	6	0.121	1080	R_squared	0.215358
497	GBM_Model_10_eta_0.121_ntrees_1080	TGW_1	4	7	0.121	1080	R_squared	0.196772
498	GBM_Model_10_eta_0.121_ntrees_1080	TGW_1	4	8	0.121	1080	R_squared	0.107139
499	GBM_Model_10_eta_0.121_ntrees_1080	TGW_1	4	9	0.121	1080	R_squared	0.170893
500	GBM_Model_10_eta_0.121_ntrees_1080	TGW_1	4	10	0.121	1080	R_squared	0.166491
501	GBM_Model_10_eta_0.121_ntrees_1080	TGW_1	5	1	0.121	1080	R_squared	-0.0641679
502	GBM_Model_10_eta_0.121_ntrees_1080	TGW_1	5	2	0.121	1080	R_squared	-0.0386652
503	GBM_Model_10_eta_0.121_ntrees_1080	TGW_1	5	3	0.121	1080	R_squared	-0.0825609
504	GBM_Model_10_eta_0.121_ntrees_1080	TGW_1	5	4	0.121	1080	R_squared	-0.0245085
505	GBM_Model_10_eta_0.121_ntrees_1080	TGW_1	5	5	0.121	1080	R_squared	0.00921677
506	GBM_Model_10_eta_0.121_ntrees_1080	TGW_1	5	6	0.121	1080	R_squared	0.0583618
507	GBM_Model_10_eta_0.121_ntrees_1080	TGW_1	5	7	0.121	1080	R_squared	-3.86618e-05
508	GBM_Model_10_eta_0.121_ntrees_1080	TGW_1	5	8	0.121	1080	R_squared	0.0329258
509	GBM_Model_10_eta_0.121_ntrees_1080	TGW_1	5	9	0.121	1080	R_squared	0.0332471
510	GBM_Model_10_eta_0.121_ntrees_1080	TGW_1	5	10	0.121	1080	R_squared	0.0113472
511	GBM_Model_10_eta_0.121_ntrees_1080	TGW_1	1	1	0.121	1080	MSE	16.4592
512	GBM_Model_10_eta_0.121_ntrees_1080	TGW_1	1	2	0.121	1080	MSE	16.2707
513	GBM_Model_10_eta_0.121_ntrees_1080	TGW_1	1	3	0.121	1080	MSE	15.7406
514	GBM_Model_10_eta_0.121_ntrees_1080	TGW_1	1	4	0.121	1080	MSE	15.7528
515	GBM_Model_10_eta_0.121_ntrees_1080	TGW_1	1	5	0.121	1080	MSE	15.1796
516	GBM_Model_10_eta_0.121_ntrees_1080	TGW_1	1	6	0.121	1080	MSE	16.0062
517	GBM_Model_10_eta_0.121_ntrees_1080	TGW_1	1	7	0.121	1080	MSE	16.7473
518	GBM_Model_10_eta_0.121_ntrees_1080	TGW_1	1	8	0.121	1080	MSE	14.7847
519	GBM_Model_10_eta_0.121_ntrees_1080	TGW_1	1	9	0.121	1080	MSE	15.6634
520	GBM_Model_10_eta_0.121_ntrees_1080	TGW_1	1	10	0.121	1080	MSE	15.4304
521	GBM_Model_10_eta_0.121_ntrees_1080	TGW_1	2	1	0.121	1080	MSE	21.5148
522	GBM_Model_10_eta_0.121_ntrees_1080	TGW_1	2	2	0.121	1080	MSE	20.3939
523	GBM_Model_10_eta_0.121_ntrees_1080	TGW_1	2	3	0.121	1080	MSE	20.8085
524	GBM_Model_10_eta_0.121_ntrees_1080	TGW_1	2	4	0.121	1080	MSE	20.5938
525	GBM_Model_10_eta_0.121_ntrees_1080	TGW_1	2	5	0.121	1080	MSE	22.1719
526	GBM_Model_10_eta_0.121_ntrees_1080	TGW_1	2	6	0.121	1080	MSE	21.0451
527	GBM_Model_10_eta_0.121_ntrees_1080	TGW_1	2	7	0.121	1080	MSE	21.7782
528	GBM_Model_10_eta_0.121_ntrees_1080	TGW_1	2	8	0.121	1080	MSE	21.8649
529	GBM_Model_10_eta_0.121_ntrees_1080	TGW_1	2	9	0.121	1080	MSE	22.2947
530	GBM_Model_10_eta_0.121_ntrees_1080	TGW_1	2	10	0.121	1080	MSE	21.908
531	GBM_Model_10_eta_0.121_ntrees_1080	TGW_1	3	1	0.121	1080	MSE	17.8924
532	GBM_Model_10_eta_0.121_ntrees_1080	TGW_1	3	2	0.121	1080	MSE	17.0372
533	GBM_Model_10_eta_0.121_ntrees_1080	TGW_1	3	3	0.121	1080	MSE	17.1386
534	GBM_Model_10_eta_0.121_ntrees_1080	TGW_1	3	4	0.121	1080	MSE	18.7567
535	GBM_Model_10_eta_0.121_ntrees_1080	TGW_1	3	5	0.121	1080	MSE	17.9767
536	GBM_Model_10_eta_0.121_ntrees_1080	TGW_1	3	6	0.121	1080	MSE	17.3503
537	GBM_Model_10_eta_0.121_ntrees_1080	TGW_1	3	7	0.121	1080	MSE	15.9354
538	GBM_Model_10_eta_0.121_ntrees_1080	TGW_1	3	8	0.121	1080	MSE	18.0412
539	GBM_Model_10_eta_0.121_ntrees_1080	TGW_1	3	9	0.121	1080	MSE	16.6914
540	GBM_Model_10_eta_0.121_ntrees_1080	TGW_1	3	10	0.121	1080	MSE	18.4796
541	GBM_Model_10_eta_0.121_ntrees_1080	TGW_1	4	1	0.121	1080	MSE	10.9264
542	GBM_Model_10_eta_0.121_ntrees_1080	TGW_1	4	2	0.121	1080	MSE	11.6827
543	GBM_Model_10_eta_0.121_ntrees_1080	TGW_1	4	3	0.121	1080	MSE	11.5137
544	GBM_Model_10_eta_0.121_ntrees_1080	TGW_1	4	4	0.121	1080	MSE	11.9902
545	GBM_Model_10_eta_0.121_ntrees_1080	TGW_1	4	5	0.121	1080	MSE	10.6259
546	GBM_Model_10_eta_0.121_ntrees_1080	TGW_1	4	6	0.121	1080	MSE	10.733
547	GBM_Model_10_eta_0.121_ntrees_1080	TGW_1	4	7	0.121	1080	MSE	10.9872
548	GBM_Model_10_eta_0.121_ntrees_1080	TGW_1	4	8	0.121	1080	MSE	12.2133
549	GBM_Model_10_eta_0.121_ntrees_1080	TGW_1	4	9	0.121	1080	MSE	11.3412
550	GBM_Model_10_eta_0.121_ntrees_1080	TGW_1	4	10	0.121	1080	MSE	11.4014
551	GBM_Model_10_eta_0.121_ntrees_1080	TGW_1	5	1	0.121	1080	MSE	16.3248
552	GBM_Model_10_eta_0.121_ntrees_1080	TGW_1	5	2	0.121	1080	MSE	15.9336
553	GBM_Model_10_eta_0.121_ntrees_1080	TGW_1	5	3	0.121	1080	MSE	16.6069
554	GBM_Model_10_eta_0.121_ntrees_1080	TGW_1	5	4	0.121	1080	MSE	15.7164
555	GBM_Model_10_eta_0.121_ntrees_1080	TGW_1	5	5	0.121	1080	MSE	15.199
556	GBM_Model_10_eta_0.121_ntrees_1080	TGW_1	5	6	0.121	1080	MSE	14.4451
557	GBM_Model_10_eta_0.121_ntrees_1080	TGW_1	5	7	0.121	1080	MSE	15.341
558	GBM_Model_10_eta_0.121_ntrees_1080	TGW_1	5	8	0.121	1080	MSE	14.8353
559	GBM_Model_10_eta_0.121_ntrees_1080	TGW_1	5	9	0.121	1080	MSE	14.8304
560	GBM_Model_10_eta_0.121_ntrees_1080	TGW_1	5	10	0.121	1080	MSE	15.1664
561	GBM_Model_10_eta_0.121_ntrees_1080	TGW_1	1	1	0.121	1080	Sensitivity	0.56
562	GBM_Model_10_eta_0.121_ntrees_1080	TGW_1	1	1	0.121	1080	Specificity	0.675676
563	GBM_Model_10_eta_0.121_ntrees_1080	TGW_1	1	1	0.121	1080	Precision	0.368421
564	GBM_Model_10_eta_0.121_ntrees_1080	TGW_1	1	1	0.121	1080	F1_Score	0.444444
565	GBM_Model_10_eta_0.121_ntrees_1080	TGW_1	1	1	0.121	1080	AUC	0.699459
566	GBM_Model_10_eta_0.121_ntrees_1080	TGW_1	1	2	0.121	1080	Sensitivity	0.52
567	GBM_Model_10_eta_0.121_ntrees_1080	TGW_1	1	2	0.121	1080	Specificity	0.621622
568	GBM_Model_10_eta_0.121_ntrees_1080	TGW_1	1	2	0.121	1080	Precision	0.317073
569	GBM_Model_10_eta_0.121_ntrees_1080	TGW_1	1	2	0.121	1080	F1_Score	0.393939
570	GBM_Model_10_eta_0.121_ntrees_1080	TGW_1	1	2	0.121	1080	AUC	0.660541
571	GBM_Model_10_eta_0.121_ntrees_1080	TGW_1	1	3	0.121	1080	Sensitivity	0.52
572	GBM_Model_10_eta_0.121_ntrees_1080	TGW_1	1	3	0.121	1080	Specificity	0.675676
573	GBM_Model_10_eta_0.121_ntrees_1080	TGW_1	1	3	0.121	1080	Precision	0.351351
574	GBM_Model_10_eta_0.121_ntrees_1080	TGW_1	1	3	0.121	1080	F1_Score	0.419355
575	GBM_Model_10_eta_0.121_ntrees_1080	TGW_1	1	3	0.121	1080	AUC	0.665405
576	GBM_Model_10_eta_0.121_ntrees_1080	TGW_1	1	4	0.121	1080	Sensitivity	0.56
577	GBM_Model_10_eta_0.121_ntrees_1080	TGW_1	1	4	0.121	1080	Specificity	0.689189
578	GBM_Model_10_eta_0.121_ntrees_1080	TGW_1	1	4	0.121	1080	Precision	0.378378
579	GBM_Model_10_eta_0.121_ntrees_1080	TGW_1	1	4	0.121	1080	F1_Score	0.451613
580	GBM_Model_10_eta_0.121_ntrees_1080	TGW_1	1	4	0.121	1080	AUC	0.677838
581	GBM_Model_10_eta_0.121_ntrees_1080	TGW_1	1	5	0.121	1080	Sensitivity	0.56
582	GBM_Model_10_eta_0.121_ntrees_1080	TGW_1	1	5	0.121	1080	Specificity	0.675676
583	GBM_Model_10_eta_0.121_ntrees_1080	TGW_1	1	5	0.121	1080	Precision	0.368421
584	GBM_Model_10_eta_0.121_ntrees_1080	TGW_1	1	5	0.121	1080	F1_Score	0.444444
585	GBM_Model_10_eta_0.121_ntrees_1080	TGW_1	1	5	0.121	1080	AUC	0.683243
586	GBM_Model_10_eta_0.121_ntrees_1080	TGW_1	1	6	0.121	1080	Sensitivity	0.44
587	GBM_Model_10_eta_0.121_ntrees_1080	TGW_1	1	6	0.121	1080	Specificity	0.716216
588	GBM_Model_10_eta_0.121_ntrees_1080	TGW_1	1	6	0.121	1080	Precision	0.34375
589	GBM_Model_10_eta_0.121_ntrees_1080	TGW_1	1	6	0.121	1080	F1_Score	0.385965
590	GBM_Model_10_eta_0.121_ntrees_1080	TGW_1	1	6	0.121	1080	AUC	0.680541
591	GBM_Model_10_eta_0.121_ntrees_1080	TGW_1	1	7	0.121	1080	Sensitivity	0.56
592	GBM_Model_10_eta_0.121_ntrees_1080	TGW_1	1	7	0.121	1080	Specificity	0.72973
593	GBM_Model_10_eta_0.121_ntrees_1080	TGW_1	1	7	0.121	1080	Precision	0.411765
594	GBM_Model_10_eta_0.121_ntrees_1080	TGW_1	1	7	0.121	1080	F1_Score	0.474576
595	GBM_Model_10_eta_0.121_ntrees_1080	TGW_1	1	7	0.121	1080	AUC	0.676757
596	GBM_Model_10_eta_0.121_ntrees_1080	TGW_1	1	8	0.121	1080	Sensitivity	0.6
597	GBM_Model_10_eta_0.121_ntrees_1080	TGW_1	1	8	0.121	1080	Specificity	0.702703
598	GBM_Model_10_eta_0.121_ntrees_1080	TGW_1	1	8	0.121	1080	Precision	0.405405
599	GBM_Model_10_eta_0.121_ntrees_1080	TGW_1	1	8	0.121	1080	F1_Score	0.483871
600	GBM_Model_10_eta_0.121_ntrees_1080	TGW_1	1	8	0.121	1080	AUC	0.694595
601	GBM_Model_10_eta_0.121_ntrees_1080	TGW_1	1	9	0.121	1080	Sensitivity	0.56
602	GBM_Model_10_eta_0.121_ntrees_1080	TGW_1	1	9	0.121	1080	Specificity	0.689189
603	GBM_Model_10_eta_0.121_ntrees_1080	TGW_1	1	9	0.121	1080	Precision	0.378378
604	GBM_Model_10_eta_0.121_ntrees_1080	TGW_1	1	9	0.121	1080	F1_Score	0.451613
605	GBM_Model_10_eta_0.121_ntrees_1080	TGW_1	1	9	0.121	1080	AUC	0.687568
606	GBM_Model_10_eta_0.121_ntrees_1080	TGW_1	1	10	0.121	1080	Sensitivity	0.6
607	GBM_Model_10_eta_0.121_ntrees_1080	TGW_1	1	10	0.121	1080	Specificity	0.689189
608	GBM_Model_10_eta_0.121_ntrees_1080	TGW_1	1	10	0.121	1080	Precision	0.394737
609	GBM_Model_10_eta_0.121_ntrees_1080	TGW_1	1	10	0.121	1080	F1_Score	0.47619
610	GBM_Model_10_eta_0.121_ntrees_1080	TGW_1	1	10	0.121	1080	AUC	0.687027
611	GBM_Model_10_eta_0.121_ntrees_1080	TGW_1	2	1	0.121	1080	Sensitivity	0.56
612	GBM_Model_10_eta_0.121_ntrees_1080	TGW_1	2	1	0.121	1080	Specificity	0.662162
613	GBM_Model_10_eta_0.121_ntrees_1080	TGW_1	2	1	0.121	1080	Precision	0.358974
614	GBM_Model_10_eta_0.121_ntrees_1080	TGW_1	2	1	0.121	1080	F1_Score	0.4375
615	GBM_Model_10_eta_0.121_ntrees_1080	TGW_1	2	1	0.121	1080	AUC	0.660541
616	GBM_Model_10_eta_0.121_ntrees_1080	TGW_1	2	2	0.121	1080	Sensitivity	0.44
617	GBM_Model_10_eta_0.121_ntrees_1080	TGW_1	2	2	0.121	1080	Specificity	0.797297
618	GBM_Model_10_eta_0.121_ntrees_1080	TGW_1	2	2	0.121	1080	Precision	0.423077
619	GBM_Model_10_eta_0.121_ntrees_1080	TGW_1	2	2	0.121	1080	F1_Score	0.431373
620	GBM_Model_10_eta_0.121_ntrees_1080	TGW_1	2	2	0.121	1080	AUC	0.679459
621	GBM_Model_10_eta_0.121_ntrees_1080	TGW_1	2	3	0.121	1080	Sensitivity	0.44
622	GBM_Model_10_eta_0.121_ntrees_1080	TGW_1	2	3	0.121	1080	Specificity	0.702703
623	GBM_Model_10_eta_0.121_ntrees_1080	TGW_1	2	3	0.121	1080	Precision	0.333333
624	GBM_Model_10_eta_0.121_ntrees_1080	TGW_1	2	3	0.121	1080	F1_Score	0.37931
625	GBM_Model_10_eta_0.121_ntrees_1080	TGW_1	2	3	0.121	1080	AUC	0.694595
626	GBM_Model_10_eta_0.121_ntrees_1080	TGW_1	2	4	0.121	1080	Sensitivity	0.52
627	GBM_Model_10_eta_0.121_ntrees_1080	TGW_1	2	4	0.121	1080	Specificity	0.716216
628	GBM_Model_10_eta_0.121_ntrees_1080	TGW_1	2	4	0.121	1080	Precision	0.382353
629	GBM_Model_10_eta_0.121_ntrees_1080	TGW_1	2	4	0.121	1080	F1_Score	0.440678
630	GBM_Model_10_eta_0.121_ntrees_1080	TGW_1	2	4	0.121	1080	AUC	0.684865
631	GBM_Model_10_eta_0.121_ntrees_1080	TGW_1	2	5	0.121	1080	Sensitivity	0.48
632	GBM_Model_10_eta_0.121_ntrees_1080	TGW_1	2	5	0.121	1080	Specificity	0.716216
633	GBM_Model_10_eta_0.121_ntrees_1080	TGW_1	2	5	0.121	1080	Precision	0.363636
634	GBM_Model_10_eta_0.121_ntrees_1080	TGW_1	2	5	0.121	1080	F1_Score	0.413793
635	GBM_Model_10_eta_0.121_ntrees_1080	TGW_1	2	5	0.121	1080	AUC	0.68973
636	GBM_Model_10_eta_0.121_ntrees_1080	TGW_1	2	6	0.121	1080	Sensitivity	0.56
637	GBM_Model_10_eta_0.121_ntrees_1080	TGW_1	2	6	0.121	1080	Specificity	0.743243
638	GBM_Model_10_eta_0.121_ntrees_1080	TGW_1	2	6	0.121	1080	Precision	0.424242
639	GBM_Model_10_eta_0.121_ntrees_1080	TGW_1	2	6	0.121	1080	F1_Score	0.482759
640	GBM_Model_10_eta_0.121_ntrees_1080	TGW_1	2	6	0.121	1080	AUC	0.715135
641	GBM_Model_10_eta_0.121_ntrees_1080	TGW_1	2	7	0.121	1080	Sensitivity	0.68
642	GBM_Model_10_eta_0.121_ntrees_1080	TGW_1	2	7	0.121	1080	Specificity	0.675676
643	GBM_Model_10_eta_0.121_ntrees_1080	TGW_1	2	7	0.121	1080	Precision	0.414634
644	GBM_Model_10_eta_0.121_ntrees_1080	TGW_1	2	7	0.121	1080	F1_Score	0.515152
645	GBM_Model_10_eta_0.121_ntrees_1080	TGW_1	2	7	0.121	1080	AUC	0.722703
646	GBM_Model_10_eta_0.121_ntrees_1080	TGW_1	2	8	0.121	1080	Sensitivity	0.52
647	GBM_Model_10_eta_0.121_ntrees_1080	TGW_1	2	8	0.121	1080	Specificity	0.648649
648	GBM_Model_10_eta_0.121_ntrees_1080	TGW_1	2	8	0.121	1080	Precision	0.333333
649	GBM_Model_10_eta_0.121_ntrees_1080	TGW_1	2	8	0.121	1080	F1_Score	0.40625
650	GBM_Model_10_eta_0.121_ntrees_1080	TGW_1	2	8	0.121	1080	AUC	0.66973
651	GBM_Model_10_eta_0.121_ntrees_1080	TGW_1	2	9	0.121	1080	Sensitivity	0.56
652	GBM_Model_10_eta_0.121_ntrees_1080	TGW_1	2	9	0.121	1080	Specificity	0.743243
653	GBM_Model_10_eta_0.121_ntrees_1080	TGW_1	2	9	0.121	1080	Precision	0.424242
654	GBM_Model_10_eta_0.121_ntrees_1080	TGW_1	2	9	0.121	1080	F1_Score	0.482759
655	GBM_Model_10_eta_0.121_ntrees_1080	TGW_1	2	9	0.121	1080	AUC	0.677297
656	GBM_Model_10_eta_0.121_ntrees_1080	TGW_1	2	10	0.121	1080	Sensitivity	0.6
657	GBM_Model_10_eta_0.121_ntrees_1080	TGW_1	2	10	0.121	1080	Specificity	0.702703
658	GBM_Model_10_eta_0.121_ntrees_1080	TGW_1	2	10	0.121	1080	Precision	0.405405
659	GBM_Model_10_eta_0.121_ntrees_1080	TGW_1	2	10	0.121	1080	F1_Score	0.483871
660	GBM_Model_10_eta_0.121_ntrees_1080	TGW_1	2	10	0.121	1080	AUC	0.683784
661	GBM_Model_10_eta_0.121_ntrees_1080	TGW_1	3	1	0.121	1080	Sensitivity	0.36
662	GBM_Model_10_eta_0.121_ntrees_1080	TGW_1	3	1	0.121	1080	Specificity	0.716216
663	GBM_Model_10_eta_0.121_ntrees_1080	TGW_1	3	1	0.121	1080	Precision	0.3
664	GBM_Model_10_eta_0.121_ntrees_1080	TGW_1	3	1	0.121	1080	F1_Score	0.327273
665	GBM_Model_10_eta_0.121_ntrees_1080	TGW_1	3	1	0.121	1080	AUC	0.617297
666	GBM_Model_10_eta_0.121_ntrees_1080	TGW_1	3	2	0.121	1080	Sensitivity	0.52
667	GBM_Model_10_eta_0.121_ntrees_1080	TGW_1	3	2	0.121	1080	Specificity	0.648649
668	GBM_Model_10_eta_0.121_ntrees_1080	TGW_1	3	2	0.121	1080	Precision	0.333333
669	GBM_Model_10_eta_0.121_ntrees_1080	TGW_1	3	2	0.121	1080	F1_Score	0.40625
670	GBM_Model_10_eta_0.121_ntrees_1080	TGW_1	3	2	0.121	1080	AUC	0.633514
671	GBM_Model_10_eta_0.121_ntrees_1080	TGW_1	3	3	0.121	1080	Sensitivity	0.4
672	GBM_Model_10_eta_0.121_ntrees_1080	TGW_1	3	3	0.121	1080	Specificity	0.72973
673	GBM_Model_10_eta_0.121_ntrees_1080	TGW_1	3	3	0.121	1080	Precision	0.333333
674	GBM_Model_10_eta_0.121_ntrees_1080	TGW_1	3	3	0.121	1080	F1_Score	0.363636
675	GBM_Model_10_eta_0.121_ntrees_1080	TGW_1	3	3	0.121	1080	AUC	0.604865
676	GBM_Model_10_eta_0.121_ntrees_1080	TGW_1	3	4	0.121	1080	Sensitivity	0.44
677	GBM_Model_10_eta_0.121_ntrees_1080	TGW_1	3	4	0.121	1080	Specificity	0.648649
678	GBM_Model_10_eta_0.121_ntrees_1080	TGW_1	3	4	0.121	1080	Precision	0.297297
679	GBM_Model_10_eta_0.121_ntrees_1080	TGW_1	3	4	0.121	1080	F1_Score	0.354839
680	GBM_Model_10_eta_0.121_ntrees_1080	TGW_1	3	4	0.121	1080	AUC	0.617297
681	GBM_Model_10_eta_0.121_ntrees_1080	TGW_1	3	5	0.121	1080	Sensitivity	0.28
682	GBM_Model_10_eta_0.121_ntrees_1080	TGW_1	3	5	0.121	1080	Specificity	0.635135
683	GBM_Model_10_eta_0.121_ntrees_1080	TGW_1	3	5	0.121	1080	Precision	0.205882
684	GBM_Model_10_eta_0.121_ntrees_1080	TGW_1	3	5	0.121	1080	F1_Score	0.237288
685	GBM_Model_10_eta_0.121_ntrees_1080	TGW_1	3	5	0.121	1080	AUC	0.568649
686	GBM_Model_10_eta_0.121_ntrees_1080	TGW_1	3	6	0.121	1080	Sensitivity	0.36
687	GBM_Model_10_eta_0.121_ntrees_1080	TGW_1	3	6	0.121	1080	Specificity	0.743243
688	GBM_Model_10_eta_0.121_ntrees_1080	TGW_1	3	6	0.121	1080	Precision	0.321429
689	GBM_Model_10_eta_0.121_ntrees_1080	TGW_1	3	6	0.121	1080	F1_Score	0.339623
690	GBM_Model_10_eta_0.121_ntrees_1080	TGW_1	3	6	0.121	1080	AUC	0.676757
691	GBM_Model_10_eta_0.121_ntrees_1080	TGW_1	3	7	0.121	1080	Sensitivity	0.36
692	GBM_Model_10_eta_0.121_ntrees_1080	TGW_1	3	7	0.121	1080	Specificity	0.689189
693	GBM_Model_10_eta_0.121_ntrees_1080	TGW_1	3	7	0.121	1080	Precision	0.28125
694	GBM_Model_10_eta_0.121_ntrees_1080	TGW_1	3	7	0.121	1080	F1_Score	0.315789
695	GBM_Model_10_eta_0.121_ntrees_1080	TGW_1	3	7	0.121	1080	AUC	0.615135
696	GBM_Model_10_eta_0.121_ntrees_1080	TGW_1	3	8	0.121	1080	Sensitivity	0.36
697	GBM_Model_10_eta_0.121_ntrees_1080	TGW_1	3	8	0.121	1080	Specificity	0.797297
698	GBM_Model_10_eta_0.121_ntrees_1080	TGW_1	3	8	0.121	1080	Precision	0.375
699	GBM_Model_10_eta_0.121_ntrees_1080	TGW_1	3	8	0.121	1080	F1_Score	0.367347
700	GBM_Model_10_eta_0.121_ntrees_1080	TGW_1	3	8	0.121	1080	AUC	0.602162
701	GBM_Model_10_eta_0.121_ntrees_1080	TGW_1	3	9	0.121	1080	Sensitivity	0.36
702	GBM_Model_10_eta_0.121_ntrees_1080	TGW_1	3	9	0.121	1080	Specificity	0.689189
703	GBM_Model_10_eta_0.121_ntrees_1080	TGW_1	3	9	0.121	1080	Precision	0.28125
704	GBM_Model_10_eta_0.121_ntrees_1080	TGW_1	3	9	0.121	1080	F1_Score	0.315789
705	GBM_Model_10_eta_0.121_ntrees_1080	TGW_1	3	9	0.121	1080	AUC	0.636216
706	GBM_Model_10_eta_0.121_ntrees_1080	TGW_1	3	10	0.121	1080	Sensitivity	0.4
707	GBM_Model_10_eta_0.121_ntrees_1080	TGW_1	3	10	0.121	1080	Specificity	0.743243
708	GBM_Model_10_eta_0.121_ntrees_1080	TGW_1	3	10	0.121	1080	Precision	0.344828
709	GBM_Model_10_eta_0.121_ntrees_1080	TGW_1	3	10	0.121	1080	F1_Score	0.37037
710	GBM_Model_10_eta_0.121_ntrees_1080	TGW_1	3	10	0.121	1080	AUC	0.622703
711	GBM_Model_10_eta_0.121_ntrees_1080	TGW_1	4	1	0.121	1080	Sensitivity	0.48
712	GBM_Model_10_eta_0.121_ntrees_1080	TGW_1	4	1	0.121	1080	Specificity	0.797297
713	GBM_Model_10_eta_0.121_ntrees_1080	TGW_1	4	1	0.121	1080	Precision	0.444444
714	GBM_Model_10_eta_0.121_ntrees_1080	TGW_1	4	1	0.121	1080	F1_Score	0.461538
715	GBM_Model_10_eta_0.121_ntrees_1080	TGW_1	4	1	0.121	1080	AUC	0.737297
716	GBM_Model_10_eta_0.121_ntrees_1080	TGW_1	4	2	0.121	1080	Sensitivity	0.4
717	GBM_Model_10_eta_0.121_ntrees_1080	TGW_1	4	2	0.121	1080	Specificity	0.810811
718	GBM_Model_10_eta_0.121_ntrees_1080	TGW_1	4	2	0.121	1080	Precision	0.416667
719	GBM_Model_10_eta_0.121_ntrees_1080	TGW_1	4	2	0.121	1080	F1_Score	0.408163
720	GBM_Model_10_eta_0.121_ntrees_1080	TGW_1	4	2	0.121	1080	AUC	0.687027
721	GBM_Model_10_eta_0.121_ntrees_1080	TGW_1	4	3	0.121	1080	Sensitivity	0.44
722	GBM_Model_10_eta_0.121_ntrees_1080	TGW_1	4	3	0.121	1080	Specificity	0.824324
723	GBM_Model_10_eta_0.121_ntrees_1080	TGW_1	4	3	0.121	1080	Precision	0.458333
724	GBM_Model_10_eta_0.121_ntrees_1080	TGW_1	4	3	0.121	1080	F1_Score	0.44898
725	GBM_Model_10_eta_0.121_ntrees_1080	TGW_1	4	3	0.121	1080	AUC	0.741081
726	GBM_Model_10_eta_0.121_ntrees_1080	TGW_1	4	4	0.121	1080	Sensitivity	0.52
727	GBM_Model_10_eta_0.121_ntrees_1080	TGW_1	4	4	0.121	1080	Specificity	0.810811
728	GBM_Model_10_eta_0.121_ntrees_1080	TGW_1	4	4	0.121	1080	Precision	0.481481
729	GBM_Model_10_eta_0.121_ntrees_1080	TGW_1	4	4	0.121	1080	F1_Score	0.5
730	GBM_Model_10_eta_0.121_ntrees_1080	TGW_1	4	4	0.121	1080	AUC	0.698378
731	GBM_Model_10_eta_0.121_ntrees_1080	TGW_1	4	5	0.121	1080	Sensitivity	0.48
732	GBM_Model_10_eta_0.121_ntrees_1080	TGW_1	4	5	0.121	1080	Specificity	0.824324
733	GBM_Model_10_eta_0.121_ntrees_1080	TGW_1	4	5	0.121	1080	Precision	0.48
734	GBM_Model_10_eta_0.121_ntrees_1080	TGW_1	4	5	0.121	1080	F1_Score	0.48
735	GBM_Model_10_eta_0.121_ntrees_1080	TGW_1	4	5	0.121	1080	AUC	0.74973
736	GBM_Model_10_eta_0.121_ntrees_1080	TGW_1	4	6	0.121	1080	Sensitivity	0.44
737	GBM_Model_10_eta_0.121_ntrees_1080	TGW_1	4	6	0.121	1080	Specificity	0.743243
738	GBM_Model_10_eta_0.121_ntrees_1080	TGW_1	4	6	0.121	1080	Precision	0.366667
739	GBM_Model_10_eta_0.121_ntrees_1080	TGW_1	4	6	0.121	1080	F1_Score	0.4
740	GBM_Model_10_eta_0.121_ntrees_1080	TGW_1	4	6	0.121	1080	AUC	0.734054
741	GBM_Model_10_eta_0.121_ntrees_1080	TGW_1	4	7	0.121	1080	Sensitivity	0.44
742	GBM_Model_10_eta_0.121_ntrees_1080	TGW_1	4	7	0.121	1080	Specificity	0.77027
743	GBM_Model_10_eta_0.121_ntrees_1080	TGW_1	4	7	0.121	1080	Precision	0.392857
744	GBM_Model_10_eta_0.121_ntrees_1080	TGW_1	4	7	0.121	1080	F1_Score	0.415094
745	GBM_Model_10_eta_0.121_ntrees_1080	TGW_1	4	7	0.121	1080	AUC	0.714595
746	GBM_Model_10_eta_0.121_ntrees_1080	TGW_1	4	8	0.121	1080	Sensitivity	0.48
747	GBM_Model_10_eta_0.121_ntrees_1080	TGW_1	4	8	0.121	1080	Specificity	0.797297
748	GBM_Model_10_eta_0.121_ntrees_1080	TGW_1	4	8	0.121	1080	Precision	0.444444
749	GBM_Model_10_eta_0.121_ntrees_1080	TGW_1	4	8	0.121	1080	F1_Score	0.461538
750	GBM_Model_10_eta_0.121_ntrees_1080	TGW_1	4	8	0.121	1080	AUC	0.728649
751	GBM_Model_10_eta_0.121_ntrees_1080	TGW_1	4	9	0.121	1080	Sensitivity	0.48
752	GBM_Model_10_eta_0.121_ntrees_1080	TGW_1	4	9	0.121	1080	Specificity	0.783784
753	GBM_Model_10_eta_0.121_ntrees_1080	TGW_1	4	9	0.121	1080	Precision	0.428571
754	GBM_Model_10_eta_0.121_ntrees_1080	TGW_1	4	9	0.121	1080	F1_Score	0.45283
755	GBM_Model_10_eta_0.121_ntrees_1080	TGW_1	4	9	0.121	1080	AUC	0.711892
756	GBM_Model_10_eta_0.121_ntrees_1080	TGW_1	4	10	0.121	1080	Sensitivity	0.44
757	GBM_Model_10_eta_0.121_ntrees_1080	TGW_1	4	10	0.121	1080	Specificity	0.810811
758	GBM_Model_10_eta_0.121_ntrees_1080	TGW_1	4	10	0.121	1080	Precision	0.44
759	GBM_Model_10_eta_0.121_ntrees_1080	TGW_1	4	10	0.121	1080	F1_Score	0.44
760	GBM_Model_10_eta_0.121_ntrees_1080	TGW_1	4	10	0.121	1080	AUC	0.705405
761	GBM_Model_10_eta_0.121_ntrees_1080	TGW_1	5	1	0.121	1080	Sensitivity	0.64
762	GBM_Model_10_eta_0.121_ntrees_1080	TGW_1	5	1	0.121	1080	Specificity	0.689189
763	GBM_Model_10_eta_0.121_ntrees_1080	TGW_1	5	1	0.121	1080	Precision	0.410256
764	GBM_Model_10_eta_0.121_ntrees_1080	TGW_1	5	1	0.121	1080	F1_Score	0.5
765	GBM_Model_10_eta_0.121_ntrees_1080	TGW_1	5	1	0.121	1080	AUC	0.688649
766	GBM_Model_10_eta_0.121_ntrees_1080	TGW_1	5	2	0.121	1080	Sensitivity	0.64
767	GBM_Model_10_eta_0.121_ntrees_1080	TGW_1	5	2	0.121	1080	Specificity	0.716216
768	GBM_Model_10_eta_0.121_ntrees_1080	TGW_1	5	2	0.121	1080	Precision	0.432432
769	GBM_Model_10_eta_0.121_ntrees_1080	TGW_1	5	2	0.121	1080	F1_Score	0.516129
770	GBM_Model_10_eta_0.121_ntrees_1080	TGW_1	5	2	0.121	1080	AUC	0.720541
771	GBM_Model_10_eta_0.121_ntrees_1080	TGW_1	5	3	0.121	1080	Sensitivity	0.56
772	GBM_Model_10_eta_0.121_ntrees_1080	TGW_1	5	3	0.121	1080	Specificity	0.675676
773	GBM_Model_10_eta_0.121_ntrees_1080	TGW_1	5	3	0.121	1080	Precision	0.368421
774	GBM_Model_10_eta_0.121_ntrees_1080	TGW_1	5	3	0.121	1080	F1_Score	0.444444
775	GBM_Model_10_eta_0.121_ntrees_1080	TGW_1	5	3	0.121	1080	AUC	0.705405
776	GBM_Model_10_eta_0.121_ntrees_1080	TGW_1	5	4	0.121	1080	Sensitivity	0.68
777	GBM_Model_10_eta_0.121_ntrees_1080	TGW_1	5	4	0.121	1080	Specificity	0.743243
778	GBM_Model_10_eta_0.121_ntrees_1080	TGW_1	5	4	0.121	1080	Precision	0.472222
779	GBM_Model_10_eta_0.121_ntrees_1080	TGW_1	5	4	0.121	1080	F1_Score	0.557377
780	GBM_Model_10_eta_0.121_ntrees_1080	TGW_1	5	4	0.121	1080	AUC	0.74
781	GBM_Model_10_eta_0.121_ntrees_1080	TGW_1	5	5	0.121	1080	Sensitivity	0.68
782	GBM_Model_10_eta_0.121_ntrees_1080	TGW_1	5	5	0.121	1080	Specificity	0.72973
783	GBM_Model_10_eta_0.121_ntrees_1080	TGW_1	5	5	0.121	1080	Precision	0.459459
784	GBM_Model_10_eta_0.121_ntrees_1080	TGW_1	5	5	0.121	1080	F1_Score	0.548387
785	GBM_Model_10_eta_0.121_ntrees_1080	TGW_1	5	5	0.121	1080	AUC	0.747568
786	GBM_Model_10_eta_0.121_ntrees_1080	TGW_1	5	6	0.121	1080	Sensitivity	0.64
787	GBM_Model_10_eta_0.121_ntrees_1080	TGW_1	5	6	0.121	1080	Specificity	0.756757
788	GBM_Model_10_eta_0.121_ntrees_1080	TGW_1	5	6	0.121	1080	Precision	0.470588
789	GBM_Model_10_eta_0.121_ntrees_1080	TGW_1	5	6	0.121	1080	F1_Score	0.542373
790	GBM_Model_10_eta_0.121_ntrees_1080	TGW_1	5	6	0.121	1080	AUC	0.716757
791	GBM_Model_10_eta_0.121_ntrees_1080	TGW_1	5	7	0.121	1080	Sensitivity	0.56
792	GBM_Model_10_eta_0.121_ntrees_1080	TGW_1	5	7	0.121	1080	Specificity	0.756757
793	GBM_Model_10_eta_0.121_ntrees_1080	TGW_1	5	7	0.121	1080	Precision	0.4375
794	GBM_Model_10_eta_0.121_ntrees_1080	TGW_1	5	7	0.121	1080	F1_Score	0.491228
795	GBM_Model_10_eta_0.121_ntrees_1080	TGW_1	5	7	0.121	1080	AUC	0.75027
796	GBM_Model_10_eta_0.121_ntrees_1080	TGW_1	5	8	0.121	1080	Sensitivity	0.72
797	GBM_Model_10_eta_0.121_ntrees_1080	TGW_1	5	8	0.121	1080	Specificity	0.716216
798	GBM_Model_10_eta_0.121_ntrees_1080	TGW_1	5	8	0.121	1080	Precision	0.461538
799	GBM_Model_10_eta_0.121_ntrees_1080	TGW_1	5	8	0.121	1080	F1_Score	0.5625
800	GBM_Model_10_eta_0.121_ntrees_1080	TGW_1	5	8	0.121	1080	AUC	0.740541
801	GBM_Model_10_eta_0.121_ntrees_1080	TGW_1	5	9	0.121	1080	Sensitivity	0.6
802	GBM_Model_10_eta_0.121_ntrees_1080	TGW_1	5	9	0.121	1080	Specificity	0.716216
803	GBM_Model_10_eta_0.121_ntrees_1080	TGW_1	5	9	0.121	1080	Precision	0.416667
804	GBM_Model_10_eta_0.121_ntrees_1080	TGW_1	5	9	0.121	1080	F1_Score	0.491803
805	GBM_Model_10_eta_0.121_ntrees_1080	TGW_1	5	9	0.121	1080	AUC	0.701622
806	GBM_Model_10_eta_0.121_ntrees_1080	TGW_1	5	10	0.121	1080	Sensitivity	0.6
807	GBM_Model_10_eta_0.121_ntrees_1080	TGW_1	5	10	0.121	1080	Specificity	0.72973
808	GBM_Model_10_eta_0.121_ntrees_1080	TGW_1	5	10	0.121	1080	Precision	0.428571
809	GBM_Model_10_eta_0.121_ntrees_1080	TGW_1	5	10	0.121	1080	F1_Score	0.5
810	GBM_Model_10_eta_0.121_ntrees_1080	TGW_1	5	10	0.121	1080	AUC	0.732973
811	GBM_Model_10_eta_0.121_ntrees_1080	TGW_1	1	0	0.121	1080	ICC_Prediction_Stability	0.851785
812	GBM_Model_10_eta_0.121_ntrees_1080	TGW_1	2	0	0.121	1080	ICC_Prediction_Stability	0.829389
813	GBM_Model_10_eta_0.121_ntrees_1080	TGW_1	3	0	0.121	1080	ICC_Prediction_Stability	0.848027
814	GBM_Model_10_eta_0.121_ntrees_1080	TGW_1	4	0	0.121	1080	ICC_Prediction_Stability	0.869368
815	GBM_Model_10_eta_0.121_ntrees_1080	TGW_1	5	0	0.121	1080	ICC_Prediction_Stability	0.863137
816	GBM_Model_10_eta_0.121_ntrees_1080	TGW_1	1	0	0.121	1080	Fleiss_Kappa_Prediction_Stability	0.577838
817	GBM_Model_10_eta_0.121_ntrees_1080	TGW_1	2	0	0.121	1080	Fleiss_Kappa_Prediction_Stability	0.549297
818	GBM_Model_10_eta_0.121_ntrees_1080	TGW_1	3	0	0.121	1080	Fleiss_Kappa_Prediction_Stability	0.645622
819	GBM_Model_10_eta_0.121_ntrees_1080	TGW_1	4	0	0.121	1080	Fleiss_Kappa_Prediction_Stability	0.646811
820	GBM_Model_10_eta_0.121_ntrees_1080	TGW_1	5	0	0.121	1080	Fleiss_Kappa_Prediction_Stability	0.592108
821	GBM_Model_11_eta_0.1605_ntrees_1080	TGW_1	1	1	0.1605	1080	Spearman	0.430485
822	GBM_Model_11_eta_0.1605_ntrees_1080	TGW_1	1	2	0.1605	1080	Spearman	0.476496
823	GBM_Model_11_eta_0.1605_ntrees_1080	TGW_1	1	3	0.1605	1080	Spearman	0.467498
824	GBM_Model_11_eta_0.1605_ntrees_1080	TGW_1	1	4	0.1605	1080	Spearman	0.486929
825	GBM_Model_11_eta_0.1605_ntrees_1080	TGW_1	1	5	0.1605	1080	Spearman	0.463695
826	GBM_Model_11_eta_0.1605_ntrees_1080	TGW_1	1	6	0.1605	1080	Spearman	0.476509
827	GBM_Model_11_eta_0.1605_ntrees_1080	TGW_1	1	7	0.1605	1080	Spearman	0.414956
828	GBM_Model_11_eta_0.1605_ntrees_1080	TGW_1	1	8	0.1605	1080	Spearman	0.47119
829	GBM_Model_11_eta_0.1605_ntrees_1080	TGW_1	1	9	0.1605	1080	Spearman	0.46098
830	GBM_Model_11_eta_0.1605_ntrees_1080	TGW_1	1	10	0.1605	1080	Spearman	0.48889
831	GBM_Model_11_eta_0.1605_ntrees_1080	TGW_1	2	1	0.1605	1080	Spearman	0.305923
832	GBM_Model_11_eta_0.1605_ntrees_1080	TGW_1	2	2	0.1605	1080	Spearman	0.311149
833	GBM_Model_11_eta_0.1605_ntrees_1080	TGW_1	2	3	0.1605	1080	Spearman	0.306201
834	GBM_Model_11_eta_0.1605_ntrees_1080	TGW_1	2	4	0.1605	1080	Spearman	0.434534
835	GBM_Model_11_eta_0.1605_ntrees_1080	TGW_1	2	5	0.1605	1080	Spearman	0.271414
836	GBM_Model_11_eta_0.1605_ntrees_1080	TGW_1	2	6	0.1605	1080	Spearman	0.321724
837	GBM_Model_11_eta_0.1605_ntrees_1080	TGW_1	2	7	0.1605	1080	Spearman	0.316554
838	GBM_Model_11_eta_0.1605_ntrees_1080	TGW_1	2	8	0.1605	1080	Spearman	0.304352
839	GBM_Model_11_eta_0.1605_ntrees_1080	TGW_1	2	9	0.1605	1080	Spearman	0.330778
840	GBM_Model_11_eta_0.1605_ntrees_1080	TGW_1	2	10	0.1605	1080	Spearman	0.319195
841	GBM_Model_11_eta_0.1605_ntrees_1080	TGW_1	3	1	0.1605	1080	Spearman	0.311895
842	GBM_Model_11_eta_0.1605_ntrees_1080	TGW_1	3	2	0.1605	1080	Spearman	0.367709
843	GBM_Model_11_eta_0.1605_ntrees_1080	TGW_1	3	3	0.1605	1080	Spearman	0.356058
844	GBM_Model_11_eta_0.1605_ntrees_1080	TGW_1	3	4	0.1605	1080	Spearman	0.355099
845	GBM_Model_11_eta_0.1605_ntrees_1080	TGW_1	3	5	0.1605	1080	Spearman	0.278772
846	GBM_Model_11_eta_0.1605_ntrees_1080	TGW_1	3	6	0.1605	1080	Spearman	0.406275
847	GBM_Model_11_eta_0.1605_ntrees_1080	TGW_1	3	7	0.1605	1080	Spearman	0.381438
848	GBM_Model_11_eta_0.1605_ntrees_1080	TGW_1	3	8	0.1605	1080	Spearman	0.374759
849	GBM_Model_11_eta_0.1605_ntrees_1080	TGW_1	3	9	0.1605	1080	Spearman	0.300739
850	GBM_Model_11_eta_0.1605_ntrees_1080	TGW_1	3	10	0.1605	1080	Spearman	0.306317
851	GBM_Model_11_eta_0.1605_ntrees_1080	TGW_1	4	1	0.1605	1080	Spearman	0.482158
852	GBM_Model_11_eta_0.1605_ntrees_1080	TGW_1	4	2	0.1605	1080	Spearman	0.468825
853	GBM_Model_11_eta_0.1605_ntrees_1080	TGW_1	4	3	0.1605	1080	Spearman	0.476122
854	GBM_Model_11_eta_0.1605_ntrees_1080	TGW_1	4	4	0.1605	1080	Spearman	0.513402
855	GBM_Model_11_eta_0.1605_ntrees_1080	TGW_1	4	5	0.1605	1080	Spearman	0.46768
856	GBM_Model_11_eta_0.1605_ntrees_1080	TGW_1	4	6	0.1605	1080	Spearman	0.486871
857	GBM_Model_11_eta_0.1605_ntrees_1080	TGW_1	4	7	0.1605	1080	Spearman	0.528256
858	GBM_Model_11_eta_0.1605_ntrees_1080	TGW_1	4	8	0.1605	1080	Spearman	0.483469
859	GBM_Model_11_eta_0.1605_ntrees_1080	TGW_1	4	9	0.1605	1080	Spearman	0.478447
860	GBM_Model_11_eta_0.1605_ntrees_1080	TGW_1	4	10	0.1605	1080	Spearman	0.470439
861	GBM_Model_11_eta_0.1605_ntrees_1080	TGW_1	5	1	0.1605	1080	Spearman	0.43948
862	GBM_Model_11_eta_0.1605_ntrees_1080	TGW_1	5	2	0.1605	1080	Spearman	0.444557
863	GBM_Model_11_eta_0.1605_ntrees_1080	TGW_1	5	3	0.1605	1080	Spearman	0.397346
864	GBM_Model_11_eta_0.1605_ntrees_1080	TGW_1	5	4	0.1605	1080	Spearman	0.433147
865	GBM_Model_11_eta_0.1605_ntrees_1080	TGW_1	5	5	0.1605	1080	Spearman	0.384216
866	GBM_Model_11_eta_0.1605_ntrees_1080	TGW_1	5	6	0.1605	1080	Spearman	0.447946
867	GBM_Model_11_eta_0.1605_ntrees_1080	TGW_1	5	7	0.1605	1080	Spearman	0.43016
868	GBM_Model_11_eta_0.1605_ntrees_1080	TGW_1	5	8	0.1605	1080	Spearman	0.417599
869	GBM_Model_11_eta_0.1605_ntrees_1080	TGW_1	5	9	0.1605	1080	Spearman	0.494749
870	GBM_Model_11_eta_0.1605_ntrees_1080	TGW_1	5	10	0.1605	1080	Spearman	0.462096
871	GBM_Model_11_eta_0.1605_ntrees_1080	TGW_1	1	1	0.1605	1080	Pearson	0.408013
872	GBM_Model_11_eta_0.1605_ntrees_1080	TGW_1	1	2	0.1605	1080	Pearson	0.480159
873	GBM_Model_11_eta_0.1605_ntrees_1080	TGW_1	1	3	0.1605	1080	Pearson	0.48145
874	GBM_Model_11_eta_0.1605_ntrees_1080	TGW_1	1	4	0.1605	1080	Pearson	0.491334
875	GBM_Model_11_eta_0.1605_ntrees_1080	TGW_1	1	5	0.1605	1080	Pearson	0.476132
876	GBM_Model_11_eta_0.1605_ntrees_1080	TGW_1	1	6	0.1605	1080	Pearson	0.500584
877	GBM_Model_11_eta_0.1605_ntrees_1080	TGW_1	1	7	0.1605	1080	Pearson	0.434575
878	GBM_Model_11_eta_0.1605_ntrees_1080	TGW_1	1	8	0.1605	1080	Pearson	0.470848
879	GBM_Model_11_eta_0.1605_ntrees_1080	TGW_1	1	9	0.1605	1080	Pearson	0.473046
880	GBM_Model_11_eta_0.1605_ntrees_1080	TGW_1	1	10	0.1605	1080	Pearson	0.509964
881	GBM_Model_11_eta_0.1605_ntrees_1080	TGW_1	2	1	0.1605	1080	Pearson	0.321802
882	GBM_Model_11_eta_0.1605_ntrees_1080	TGW_1	2	2	0.1605	1080	Pearson	0.382074
883	GBM_Model_11_eta_0.1605_ntrees_1080	TGW_1	2	3	0.1605	1080	Pearson	0.295248
884	GBM_Model_11_eta_0.1605_ntrees_1080	TGW_1	2	4	0.1605	1080	Pearson	0.446127
885	GBM_Model_11_eta_0.1605_ntrees_1080	TGW_1	2	5	0.1605	1080	Pearson	0.317426
886	GBM_Model_11_eta_0.1605_ntrees_1080	TGW_1	2	6	0.1605	1080	Pearson	0.342714
887	GBM_Model_11_eta_0.1605_ntrees_1080	TGW_1	2	7	0.1605	1080	Pearson	0.369821
888	GBM_Model_11_eta_0.1605_ntrees_1080	TGW_1	2	8	0.1605	1080	Pearson	0.339454
889	GBM_Model_11_eta_0.1605_ntrees_1080	TGW_1	2	9	0.1605	1080	Pearson	0.381087
890	GBM_Model_11_eta_0.1605_ntrees_1080	TGW_1	2	10	0.1605	1080	Pearson	0.380933
891	GBM_Model_11_eta_0.1605_ntrees_1080	TGW_1	3	1	0.1605	1080	Pearson	0.314576
892	GBM_Model_11_eta_0.1605_ntrees_1080	TGW_1	3	2	0.1605	1080	Pearson	0.395701
893	GBM_Model_11_eta_0.1605_ntrees_1080	TGW_1	3	3	0.1605	1080	Pearson	0.348197
894	GBM_Model_11_eta_0.1605_ntrees_1080	TGW_1	3	4	0.1605	1080	Pearson	0.35774
895	GBM_Model_11_eta_0.1605_ntrees_1080	TGW_1	3	5	0.1605	1080	Pearson	0.241429
896	GBM_Model_11_eta_0.1605_ntrees_1080	TGW_1	3	6	0.1605	1080	Pearson	0.364841
897	GBM_Model_11_eta_0.1605_ntrees_1080	TGW_1	3	7	0.1605	1080	Pearson	0.383034
898	GBM_Model_11_eta_0.1605_ntrees_1080	TGW_1	3	8	0.1605	1080	Pearson	0.350382
899	GBM_Model_11_eta_0.1605_ntrees_1080	TGW_1	3	9	0.1605	1080	Pearson	0.312798
900	GBM_Model_11_eta_0.1605_ntrees_1080	TGW_1	3	10	0.1605	1080	Pearson	0.283294
901	GBM_Model_11_eta_0.1605_ntrees_1080	TGW_1	4	1	0.1605	1080	Pearson	0.535243
902	GBM_Model_11_eta_0.1605_ntrees_1080	TGW_1	4	2	0.1605	1080	Pearson	0.528723
903	GBM_Model_11_eta_0.1605_ntrees_1080	TGW_1	4	3	0.1605	1080	Pearson	0.514743
904	GBM_Model_11_eta_0.1605_ntrees_1080	TGW_1	4	4	0.1605	1080	Pearson	0.58252
905	GBM_Model_11_eta_0.1605_ntrees_1080	TGW_1	4	5	0.1605	1080	Pearson	0.539965
906	GBM_Model_11_eta_0.1605_ntrees_1080	TGW_1	4	6	0.1605	1080	Pearson	0.514958
907	GBM_Model_11_eta_0.1605_ntrees_1080	TGW_1	4	7	0.1605	1080	Pearson	0.592584
908	GBM_Model_11_eta_0.1605_ntrees_1080	TGW_1	4	8	0.1605	1080	Pearson	0.549252
909	GBM_Model_11_eta_0.1605_ntrees_1080	TGW_1	4	9	0.1605	1080	Pearson	0.518637
910	GBM_Model_11_eta_0.1605_ntrees_1080	TGW_1	4	10	0.1605	1080	Pearson	0.508827
911	GBM_Model_11_eta_0.1605_ntrees_1080	TGW_1	5	1	0.1605	1080	Pearson	0.416373
912	GBM_Model_11_eta_0.1605_ntrees_1080	TGW_1	5	2	0.1605	1080	Pearson	0.416399
913	GBM_Model_11_eta_0.1605_ntrees_1080	TGW_1	5	3	0.1605	1080	Pearson	0.41864
914	GBM_Model_11_eta_0.1605_ntrees_1080	TGW_1	5	4	0.1605	1080	Pearson	0.432056
915	GBM_Model_11_eta_0.1605_ntrees_1080	TGW_1	5	5	0.1605	1080	Pearson	0.391892
916	GBM_Model_11_eta_0.1605_ntrees_1080	TGW_1	5	6	0.1605	1080	Pearson	0.445634
917	GBM_Model_11_eta_0.1605_ntrees_1080	TGW_1	5	7	0.1605	1080	Pearson	0.415672
918	GBM_Model_11_eta_0.1605_ntrees_1080	TGW_1	5	8	0.1605	1080	Pearson	0.406158
919	GBM_Model_11_eta_0.1605_ntrees_1080	TGW_1	5	9	0.1605	1080	Pearson	0.498221
920	GBM_Model_11_eta_0.1605_ntrees_1080	TGW_1	5	10	0.1605	1080	Pearson	0.447862
921	GBM_Model_11_eta_0.1605_ntrees_1080	TGW_1	1	1	0.1605	1080	R_squared	-0.0807528
922	GBM_Model_11_eta_0.1605_ntrees_1080	TGW_1	1	2	0.1605	1080	R_squared	0.0888622
923	GBM_Model_11_eta_0.1605_ntrees_1080	TGW_1	1	3	0.1605	1080	R_squared	0.106944
924	GBM_Model_11_eta_0.1605_ntrees_1080	TGW_1	1	4	0.1605	1080	R_squared	0.0939873
925	GBM_Model_11_eta_0.1605_ntrees_1080	TGW_1	1	5	0.1605	1080	R_squared	0.082826
926	GBM_Model_11_eta_0.1605_ntrees_1080	TGW_1	1	6	0.1605	1080	R_squared	0.128841
927	GBM_Model_11_eta_0.1605_ntrees_1080	TGW_1	1	7	0.1605	1080	R_squared	0.000147627
928	GBM_Model_11_eta_0.1605_ntrees_1080	TGW_1	1	8	0.1605	1080	R_squared	0.0617927
929	GBM_Model_11_eta_0.1605_ntrees_1080	TGW_1	1	9	0.1605	1080	R_squared	0.0649189
930	GBM_Model_11_eta_0.1605_ntrees_1080	TGW_1	1	10	0.1605	1080	R_squared	0.12566
931	GBM_Model_11_eta_0.1605_ntrees_1080	TGW_1	2	1	0.1605	1080	R_squared	-0.24914
932	GBM_Model_11_eta_0.1605_ntrees_1080	TGW_1	2	2	0.1605	1080	R_squared	-0.0756731
933	GBM_Model_11_eta_0.1605_ntrees_1080	TGW_1	2	3	0.1605	1080	R_squared	-0.300249
934	GBM_Model_11_eta_0.1605_ntrees_1080	TGW_1	2	4	0.1605	1080	R_squared	-0.109617
935	GBM_Model_11_eta_0.1605_ntrees_1080	TGW_1	2	5	0.1605	1080	R_squared	-0.277098
936	GBM_Model_11_eta_0.1605_ntrees_1080	TGW_1	2	6	0.1605	1080	R_squared	-0.222706
937	GBM_Model_11_eta_0.1605_ntrees_1080	TGW_1	2	7	0.1605	1080	R_squared	-0.160695
938	GBM_Model_11_eta_0.1605_ntrees_1080	TGW_1	2	8	0.1605	1080	R_squared	-0.282468
939	GBM_Model_11_eta_0.1605_ntrees_1080	TGW_1	2	9	0.1605	1080	R_squared	-0.16287
940	GBM_Model_11_eta_0.1605_ntrees_1080	TGW_1	2	10	0.1605	1080	R_squared	-0.19765
941	GBM_Model_11_eta_0.1605_ntrees_1080	TGW_1	3	1	0.1605	1080	R_squared	-0.233767
942	GBM_Model_11_eta_0.1605_ntrees_1080	TGW_1	3	2	0.1605	1080	R_squared	-0.0813744
943	GBM_Model_11_eta_0.1605_ntrees_1080	TGW_1	3	3	0.1605	1080	R_squared	-0.129798
944	GBM_Model_11_eta_0.1605_ntrees_1080	TGW_1	3	4	0.1605	1080	R_squared	-0.149557
945	GBM_Model_11_eta_0.1605_ntrees_1080	TGW_1	3	5	0.1605	1080	R_squared	-0.363455
946	GBM_Model_11_eta_0.1605_ntrees_1080	TGW_1	3	6	0.1605	1080	R_squared	-0.141161
947	GBM_Model_11_eta_0.1605_ntrees_1080	TGW_1	3	7	0.1605	1080	R_squared	-0.0600397
948	GBM_Model_11_eta_0.1605_ntrees_1080	TGW_1	3	8	0.1605	1080	R_squared	-0.103666
949	GBM_Model_11_eta_0.1605_ntrees_1080	TGW_1	3	9	0.1605	1080	R_squared	-0.213698
950	GBM_Model_11_eta_0.1605_ntrees_1080	TGW_1	3	10	0.1605	1080	R_squared	-0.202226
951	GBM_Model_11_eta_0.1605_ntrees_1080	TGW_1	4	1	0.1605	1080	R_squared	0.177713
952	GBM_Model_11_eta_0.1605_ntrees_1080	TGW_1	4	2	0.1605	1080	R_squared	0.199818
953	GBM_Model_11_eta_0.1605_ntrees_1080	TGW_1	4	3	0.1605	1080	R_squared	0.11597
954	GBM_Model_11_eta_0.1605_ntrees_1080	TGW_1	4	4	0.1605	1080	R_squared	0.230487
955	GBM_Model_11_eta_0.1605_ntrees_1080	TGW_1	4	5	0.1605	1080	R_squared	0.203174
956	GBM_Model_11_eta_0.1605_ntrees_1080	TGW_1	4	6	0.1605	1080	R_squared	0.117405
957	GBM_Model_11_eta_0.1605_ntrees_1080	TGW_1	4	7	0.1605	1080	R_squared	0.29072
958	GBM_Model_11_eta_0.1605_ntrees_1080	TGW_1	4	8	0.1605	1080	R_squared	0.2251
959	GBM_Model_11_eta_0.1605_ntrees_1080	TGW_1	4	9	0.1605	1080	R_squared	0.143663
960	GBM_Model_11_eta_0.1605_ntrees_1080	TGW_1	4	10	0.1605	1080	R_squared	0.110477
961	GBM_Model_11_eta_0.1605_ntrees_1080	TGW_1	5	1	0.1605	1080	R_squared	-0.0413478
962	GBM_Model_11_eta_0.1605_ntrees_1080	TGW_1	5	2	0.1605	1080	R_squared	-0.0211246
963	GBM_Model_11_eta_0.1605_ntrees_1080	TGW_1	5	3	0.1605	1080	R_squared	-0.0514424
964	GBM_Model_11_eta_0.1605_ntrees_1080	TGW_1	5	4	0.1605	1080	R_squared	0.000524358
965	GBM_Model_11_eta_0.1605_ntrees_1080	TGW_1	5	5	0.1605	1080	R_squared	-0.120142
966	GBM_Model_11_eta_0.1605_ntrees_1080	TGW_1	5	6	0.1605	1080	R_squared	0.0314702
967	GBM_Model_11_eta_0.1605_ntrees_1080	TGW_1	5	7	0.1605	1080	R_squared	-0.0986681
968	GBM_Model_11_eta_0.1605_ntrees_1080	TGW_1	5	8	0.1605	1080	R_squared	-0.0960134
969	GBM_Model_11_eta_0.1605_ntrees_1080	TGW_1	5	9	0.1605	1080	R_squared	0.0336724
970	GBM_Model_11_eta_0.1605_ntrees_1080	TGW_1	5	10	0.1605	1080	R_squared	-0.00112101
971	GBM_Model_11_eta_0.1605_ntrees_1080	TGW_1	1	1	0.1605	1080	MSE	18.7329
972	GBM_Model_11_eta_0.1605_ntrees_1080	TGW_1	1	2	0.1605	1080	MSE	15.7929
973	GBM_Model_11_eta_0.1605_ntrees_1080	TGW_1	1	3	0.1605	1080	MSE	15.4795
974	GBM_Model_11_eta_0.1605_ntrees_1080	TGW_1	1	4	0.1605	1080	MSE	15.7041
975	GBM_Model_11_eta_0.1605_ntrees_1080	TGW_1	1	5	0.1605	1080	MSE	15.8976
976	GBM_Model_11_eta_0.1605_ntrees_1080	TGW_1	1	6	0.1605	1080	MSE	15.1
977	GBM_Model_11_eta_0.1605_ntrees_1080	TGW_1	1	7	0.1605	1080	MSE	17.3307
978	GBM_Model_11_eta_0.1605_ntrees_1080	TGW_1	1	8	0.1605	1080	MSE	16.2622
979	GBM_Model_11_eta_0.1605_ntrees_1080	TGW_1	1	9	0.1605	1080	MSE	16.208
980	GBM_Model_11_eta_0.1605_ntrees_1080	TGW_1	1	10	0.1605	1080	MSE	15.1551
981	GBM_Model_11_eta_0.1605_ntrees_1080	TGW_1	2	1	0.1605	1080	MSE	22.9916
982	GBM_Model_11_eta_0.1605_ntrees_1080	TGW_1	2	2	0.1605	1080	MSE	19.7987
983	GBM_Model_11_eta_0.1605_ntrees_1080	TGW_1	2	3	0.1605	1080	MSE	23.9323
984	GBM_Model_11_eta_0.1605_ntrees_1080	TGW_1	2	4	0.1605	1080	MSE	20.4235
985	GBM_Model_11_eta_0.1605_ntrees_1080	TGW_1	2	5	0.1605	1080	MSE	23.5062
986	GBM_Model_11_eta_0.1605_ntrees_1080	TGW_1	2	6	0.1605	1080	MSE	22.505
987	GBM_Model_11_eta_0.1605_ntrees_1080	TGW_1	2	7	0.1605	1080	MSE	21.3636
988	GBM_Model_11_eta_0.1605_ntrees_1080	TGW_1	2	8	0.1605	1080	MSE	23.605
989	GBM_Model_11_eta_0.1605_ntrees_1080	TGW_1	2	9	0.1605	1080	MSE	21.4037
990	GBM_Model_11_eta_0.1605_ntrees_1080	TGW_1	2	10	0.1605	1080	MSE	22.0438
991	GBM_Model_11_eta_0.1605_ntrees_1080	TGW_1	3	1	0.1605	1080	MSE	18.1794
992	GBM_Model_11_eta_0.1605_ntrees_1080	TGW_1	3	2	0.1605	1080	MSE	15.9339
993	GBM_Model_11_eta_0.1605_ntrees_1080	TGW_1	3	3	0.1605	1080	MSE	16.6474
994	GBM_Model_11_eta_0.1605_ntrees_1080	TGW_1	3	4	0.1605	1080	MSE	16.9386
995	GBM_Model_11_eta_0.1605_ntrees_1080	TGW_1	3	5	0.1605	1080	MSE	20.0903
996	GBM_Model_11_eta_0.1605_ntrees_1080	TGW_1	3	6	0.1605	1080	MSE	16.8148
997	GBM_Model_11_eta_0.1605_ntrees_1080	TGW_1	3	7	0.1605	1080	MSE	15.6195
998	GBM_Model_11_eta_0.1605_ntrees_1080	TGW_1	3	8	0.1605	1080	MSE	16.2624
999	GBM_Model_11_eta_0.1605_ntrees_1080	TGW_1	3	9	0.1605	1080	MSE	17.8837
1000	GBM_Model_11_eta_0.1605_ntrees_1080	TGW_1	3	10	0.1605	1080	MSE	17.7146
1001	GBM_Model_11_eta_0.1605_ntrees_1080	TGW_1	4	1	0.1605	1080	MSE	11.2479
1002	GBM_Model_11_eta_0.1605_ntrees_1080	TGW_1	4	2	0.1605	1080	MSE	10.9455
1003	GBM_Model_11_eta_0.1605_ntrees_1080	TGW_1	4	3	0.1605	1080	MSE	12.0925
1004	GBM_Model_11_eta_0.1605_ntrees_1080	TGW_1	4	4	0.1605	1080	MSE	10.526
1005	GBM_Model_11_eta_0.1605_ntrees_1080	TGW_1	4	5	0.1605	1080	MSE	10.8996
1006	GBM_Model_11_eta_0.1605_ntrees_1080	TGW_1	4	6	0.1605	1080	MSE	12.0728
1007	GBM_Model_11_eta_0.1605_ntrees_1080	TGW_1	4	7	0.1605	1080	MSE	9.7021
1008	GBM_Model_11_eta_0.1605_ntrees_1080	TGW_1	4	8	0.1605	1080	MSE	10.5997
1009	GBM_Model_11_eta_0.1605_ntrees_1080	TGW_1	4	9	0.1605	1080	MSE	11.7137
1010	GBM_Model_11_eta_0.1605_ntrees_1080	TGW_1	4	10	0.1605	1080	MSE	12.1676
1011	GBM_Model_11_eta_0.1605_ntrees_1080	TGW_1	5	1	0.1605	1080	MSE	15.9747
1012	GBM_Model_11_eta_0.1605_ntrees_1080	TGW_1	5	2	0.1605	1080	MSE	15.6645
1013	GBM_Model_11_eta_0.1605_ntrees_1080	TGW_1	5	3	0.1605	1080	MSE	16.1296
1014	GBM_Model_11_eta_0.1605_ntrees_1080	TGW_1	5	4	0.1605	1080	MSE	15.3324
1015	GBM_Model_11_eta_0.1605_ntrees_1080	TGW_1	5	5	0.1605	1080	MSE	17.1835
1016	GBM_Model_11_eta_0.1605_ntrees_1080	TGW_1	5	6	0.1605	1080	MSE	14.8577
1017	GBM_Model_11_eta_0.1605_ntrees_1080	TGW_1	5	7	0.1605	1080	MSE	16.854
1018	GBM_Model_11_eta_0.1605_ntrees_1080	TGW_1	5	8	0.1605	1080	MSE	16.8133
1019	GBM_Model_11_eta_0.1605_ntrees_1080	TGW_1	5	9	0.1605	1080	MSE	14.8239
1020	GBM_Model_11_eta_0.1605_ntrees_1080	TGW_1	5	10	0.1605	1080	MSE	15.3576
1021	GBM_Model_11_eta_0.1605_ntrees_1080	TGW_1	1	1	0.1605	1080	Sensitivity	0.6
1022	GBM_Model_11_eta_0.1605_ntrees_1080	TGW_1	1	1	0.1605	1080	Specificity	0.635135
1023	GBM_Model_11_eta_0.1605_ntrees_1080	TGW_1	1	1	0.1605	1080	Precision	0.357143
1024	GBM_Model_11_eta_0.1605_ntrees_1080	TGW_1	1	1	0.1605	1080	F1_Score	0.447761
1025	GBM_Model_11_eta_0.1605_ntrees_1080	TGW_1	1	1	0.1605	1080	AUC	0.683784
1026	GBM_Model_11_eta_0.1605_ntrees_1080	TGW_1	1	2	0.1605	1080	Sensitivity	0.52
1027	GBM_Model_11_eta_0.1605_ntrees_1080	TGW_1	1	2	0.1605	1080	Specificity	0.716216
1028	GBM_Model_11_eta_0.1605_ntrees_1080	TGW_1	1	2	0.1605	1080	Precision	0.382353
1029	GBM_Model_11_eta_0.1605_ntrees_1080	TGW_1	1	2	0.1605	1080	F1_Score	0.440678
1030	GBM_Model_11_eta_0.1605_ntrees_1080	TGW_1	1	2	0.1605	1080	AUC	0.685946
1031	GBM_Model_11_eta_0.1605_ntrees_1080	TGW_1	1	3	0.1605	1080	Sensitivity	0.56
1032	GBM_Model_11_eta_0.1605_ntrees_1080	TGW_1	1	3	0.1605	1080	Specificity	0.662162
1033	GBM_Model_11_eta_0.1605_ntrees_1080	TGW_1	1	3	0.1605	1080	Precision	0.358974
1034	GBM_Model_11_eta_0.1605_ntrees_1080	TGW_1	1	3	0.1605	1080	F1_Score	0.4375
1035	GBM_Model_11_eta_0.1605_ntrees_1080	TGW_1	1	3	0.1605	1080	AUC	0.652973
1036	GBM_Model_11_eta_0.1605_ntrees_1080	TGW_1	1	4	0.1605	1080	Sensitivity	0.6
1037	GBM_Model_11_eta_0.1605_ntrees_1080	TGW_1	1	4	0.1605	1080	Specificity	0.72973
1038	GBM_Model_11_eta_0.1605_ntrees_1080	TGW_1	1	4	0.1605	1080	Precision	0.428571
1039	GBM_Model_11_eta_0.1605_ntrees_1080	TGW_1	1	4	0.1605	1080	F1_Score	0.5
1040	GBM_Model_11_eta_0.1605_ntrees_1080	TGW_1	1	4	0.1605	1080	AUC	0.684865
1041	GBM_Model_11_eta_0.1605_ntrees_1080	TGW_1	1	5	0.1605	1080	Sensitivity	0.6
1042	GBM_Model_11_eta_0.1605_ntrees_1080	TGW_1	1	5	0.1605	1080	Specificity	0.675676
1043	GBM_Model_11_eta_0.1605_ntrees_1080	TGW_1	1	5	0.1605	1080	Precision	0.384615
1044	GBM_Model_11_eta_0.1605_ntrees_1080	TGW_1	1	5	0.1605	1080	F1_Score	0.46875
1045	GBM_Model_11_eta_0.1605_ntrees_1080	TGW_1	1	5	0.1605	1080	AUC	0.685946
1046	GBM_Model_11_eta_0.1605_ntrees_1080	TGW_1	1	6	0.1605	1080	Sensitivity	0.52
1047	GBM_Model_11_eta_0.1605_ntrees_1080	TGW_1	1	6	0.1605	1080	Specificity	0.702703
1048	GBM_Model_11_eta_0.1605_ntrees_1080	TGW_1	1	6	0.1605	1080	Precision	0.371429
1049	GBM_Model_11_eta_0.1605_ntrees_1080	TGW_1	1	6	0.1605	1080	F1_Score	0.433333
1050	GBM_Model_11_eta_0.1605_ntrees_1080	TGW_1	1	6	0.1605	1080	AUC	0.682703
1051	GBM_Model_11_eta_0.1605_ntrees_1080	TGW_1	1	7	0.1605	1080	Sensitivity	0.48
1052	GBM_Model_11_eta_0.1605_ntrees_1080	TGW_1	1	7	0.1605	1080	Specificity	0.702703
1053	GBM_Model_11_eta_0.1605_ntrees_1080	TGW_1	1	7	0.1605	1080	Precision	0.352941
1054	GBM_Model_11_eta_0.1605_ntrees_1080	TGW_1	1	7	0.1605	1080	F1_Score	0.40678
1055	GBM_Model_11_eta_0.1605_ntrees_1080	TGW_1	1	7	0.1605	1080	AUC	0.690811
1056	GBM_Model_11_eta_0.1605_ntrees_1080	TGW_1	1	8	0.1605	1080	Sensitivity	0.6
1057	GBM_Model_11_eta_0.1605_ntrees_1080	TGW_1	1	8	0.1605	1080	Specificity	0.743243
1058	GBM_Model_11_eta_0.1605_ntrees_1080	TGW_1	1	8	0.1605	1080	Precision	0.441176
1059	GBM_Model_11_eta_0.1605_ntrees_1080	TGW_1	1	8	0.1605	1080	F1_Score	0.508475
1060	GBM_Model_11_eta_0.1605_ntrees_1080	TGW_1	1	8	0.1605	1080	AUC	0.688108
1061	GBM_Model_11_eta_0.1605_ntrees_1080	TGW_1	1	9	0.1605	1080	Sensitivity	0.64
1062	GBM_Model_11_eta_0.1605_ntrees_1080	TGW_1	1	9	0.1605	1080	Specificity	0.621622
1063	GBM_Model_11_eta_0.1605_ntrees_1080	TGW_1	1	9	0.1605	1080	Precision	0.363636
1064	GBM_Model_11_eta_0.1605_ntrees_1080	TGW_1	1	9	0.1605	1080	F1_Score	0.463768
1065	GBM_Model_11_eta_0.1605_ntrees_1080	TGW_1	1	9	0.1605	1080	AUC	0.678378
1066	GBM_Model_11_eta_0.1605_ntrees_1080	TGW_1	1	10	0.1605	1080	Sensitivity	0.48
1067	GBM_Model_11_eta_0.1605_ntrees_1080	TGW_1	1	10	0.1605	1080	Specificity	0.743243
1068	GBM_Model_11_eta_0.1605_ntrees_1080	TGW_1	1	10	0.1605	1080	Precision	0.387097
1069	GBM_Model_11_eta_0.1605_ntrees_1080	TGW_1	1	10	0.1605	1080	F1_Score	0.428571
1070	GBM_Model_11_eta_0.1605_ntrees_1080	TGW_1	1	10	0.1605	1080	AUC	0.704865
1071	GBM_Model_11_eta_0.1605_ntrees_1080	TGW_1	2	1	0.1605	1080	Sensitivity	0.6
1072	GBM_Model_11_eta_0.1605_ntrees_1080	TGW_1	2	1	0.1605	1080	Specificity	0.662162
1073	GBM_Model_11_eta_0.1605_ntrees_1080	TGW_1	2	1	0.1605	1080	Precision	0.375
1074	GBM_Model_11_eta_0.1605_ntrees_1080	TGW_1	2	1	0.1605	1080	F1_Score	0.461538
1075	GBM_Model_11_eta_0.1605_ntrees_1080	TGW_1	2	1	0.1605	1080	AUC	0.675676
1076	GBM_Model_11_eta_0.1605_ntrees_1080	TGW_1	2	2	0.1605	1080	Sensitivity	0.56
1077	GBM_Model_11_eta_0.1605_ntrees_1080	TGW_1	2	2	0.1605	1080	Specificity	0.783784
1078	GBM_Model_11_eta_0.1605_ntrees_1080	TGW_1	2	2	0.1605	1080	Precision	0.466667
1079	GBM_Model_11_eta_0.1605_ntrees_1080	TGW_1	2	2	0.1605	1080	F1_Score	0.509091
1080	GBM_Model_11_eta_0.1605_ntrees_1080	TGW_1	2	2	0.1605	1080	AUC	0.698378
1081	GBM_Model_11_eta_0.1605_ntrees_1080	TGW_1	2	3	0.1605	1080	Sensitivity	0.64
1082	GBM_Model_11_eta_0.1605_ntrees_1080	TGW_1	2	3	0.1605	1080	Specificity	0.675676
1083	GBM_Model_11_eta_0.1605_ntrees_1080	TGW_1	2	3	0.1605	1080	Precision	0.4
1084	GBM_Model_11_eta_0.1605_ntrees_1080	TGW_1	2	3	0.1605	1080	F1_Score	0.492308
1085	GBM_Model_11_eta_0.1605_ntrees_1080	TGW_1	2	3	0.1605	1080	AUC	0.687568
1086	GBM_Model_11_eta_0.1605_ntrees_1080	TGW_1	2	4	0.1605	1080	Sensitivity	0.64
1087	GBM_Model_11_eta_0.1605_ntrees_1080	TGW_1	2	4	0.1605	1080	Specificity	0.716216
1088	GBM_Model_11_eta_0.1605_ntrees_1080	TGW_1	2	4	0.1605	1080	Precision	0.432432
1089	GBM_Model_11_eta_0.1605_ntrees_1080	TGW_1	2	4	0.1605	1080	F1_Score	0.516129
1090	GBM_Model_11_eta_0.1605_ntrees_1080	TGW_1	2	4	0.1605	1080	AUC	0.716216
1091	GBM_Model_11_eta_0.1605_ntrees_1080	TGW_1	2	5	0.1605	1080	Sensitivity	0.6
1092	GBM_Model_11_eta_0.1605_ntrees_1080	TGW_1	2	5	0.1605	1080	Specificity	0.567568
1093	GBM_Model_11_eta_0.1605_ntrees_1080	TGW_1	2	5	0.1605	1080	Precision	0.319149
1094	GBM_Model_11_eta_0.1605_ntrees_1080	TGW_1	2	5	0.1605	1080	F1_Score	0.416667
1095	GBM_Model_11_eta_0.1605_ntrees_1080	TGW_1	2	5	0.1605	1080	AUC	0.631351
1096	GBM_Model_11_eta_0.1605_ntrees_1080	TGW_1	2	6	0.1605	1080	Sensitivity	0.56
1097	GBM_Model_11_eta_0.1605_ntrees_1080	TGW_1	2	6	0.1605	1080	Specificity	0.675676
1098	GBM_Model_11_eta_0.1605_ntrees_1080	TGW_1	2	6	0.1605	1080	Precision	0.368421
1099	GBM_Model_11_eta_0.1605_ntrees_1080	TGW_1	2	6	0.1605	1080	F1_Score	0.444444
1100	GBM_Model_11_eta_0.1605_ntrees_1080	TGW_1	2	6	0.1605	1080	AUC	0.696216
1101	GBM_Model_11_eta_0.1605_ntrees_1080	TGW_1	2	7	0.1605	1080	Sensitivity	0.56
1102	GBM_Model_11_eta_0.1605_ntrees_1080	TGW_1	2	7	0.1605	1080	Specificity	0.675676
1103	GBM_Model_11_eta_0.1605_ntrees_1080	TGW_1	2	7	0.1605	1080	Precision	0.368421
1104	GBM_Model_11_eta_0.1605_ntrees_1080	TGW_1	2	7	0.1605	1080	F1_Score	0.444444
1105	GBM_Model_11_eta_0.1605_ntrees_1080	TGW_1	2	7	0.1605	1080	AUC	0.675676
1106	GBM_Model_11_eta_0.1605_ntrees_1080	TGW_1	2	8	0.1605	1080	Sensitivity	0.6
1107	GBM_Model_11_eta_0.1605_ntrees_1080	TGW_1	2	8	0.1605	1080	Specificity	0.675676
1108	GBM_Model_11_eta_0.1605_ntrees_1080	TGW_1	2	8	0.1605	1080	Precision	0.384615
1109	GBM_Model_11_eta_0.1605_ntrees_1080	TGW_1	2	8	0.1605	1080	F1_Score	0.46875
1110	GBM_Model_11_eta_0.1605_ntrees_1080	TGW_1	2	8	0.1605	1080	AUC	0.672432
1111	GBM_Model_11_eta_0.1605_ntrees_1080	TGW_1	2	9	0.1605	1080	Sensitivity	0.68
1112	GBM_Model_11_eta_0.1605_ntrees_1080	TGW_1	2	9	0.1605	1080	Specificity	0.716216
1113	GBM_Model_11_eta_0.1605_ntrees_1080	TGW_1	2	9	0.1605	1080	Precision	0.447368
1114	GBM_Model_11_eta_0.1605_ntrees_1080	TGW_1	2	9	0.1605	1080	F1_Score	0.539683
1115	GBM_Model_11_eta_0.1605_ntrees_1080	TGW_1	2	9	0.1605	1080	AUC	0.693514
1116	GBM_Model_11_eta_0.1605_ntrees_1080	TGW_1	2	10	0.1605	1080	Sensitivity	0.56
1117	GBM_Model_11_eta_0.1605_ntrees_1080	TGW_1	2	10	0.1605	1080	Specificity	0.689189
1118	GBM_Model_11_eta_0.1605_ntrees_1080	TGW_1	2	10	0.1605	1080	Precision	0.378378
1119	GBM_Model_11_eta_0.1605_ntrees_1080	TGW_1	2	10	0.1605	1080	F1_Score	0.451613
1120	GBM_Model_11_eta_0.1605_ntrees_1080	TGW_1	2	10	0.1605	1080	AUC	0.698919
1121	GBM_Model_11_eta_0.1605_ntrees_1080	TGW_1	3	1	0.1605	1080	Sensitivity	0.44
1122	GBM_Model_11_eta_0.1605_ntrees_1080	TGW_1	3	1	0.1605	1080	Specificity	0.675676
1123	GBM_Model_11_eta_0.1605_ntrees_1080	TGW_1	3	1	0.1605	1080	Precision	0.314286
1124	GBM_Model_11_eta_0.1605_ntrees_1080	TGW_1	3	1	0.1605	1080	F1_Score	0.366667
1125	GBM_Model_11_eta_0.1605_ntrees_1080	TGW_1	3	1	0.1605	1080	AUC	0.601622
1126	GBM_Model_11_eta_0.1605_ntrees_1080	TGW_1	3	2	0.1605	1080	Sensitivity	0.56
1127	GBM_Model_11_eta_0.1605_ntrees_1080	TGW_1	3	2	0.1605	1080	Specificity	0.756757
1128	GBM_Model_11_eta_0.1605_ntrees_1080	TGW_1	3	2	0.1605	1080	Precision	0.4375
1129	GBM_Model_11_eta_0.1605_ntrees_1080	TGW_1	3	2	0.1605	1080	F1_Score	0.491228
1130	GBM_Model_11_eta_0.1605_ntrees_1080	TGW_1	3	2	0.1605	1080	AUC	0.666486
1131	GBM_Model_11_eta_0.1605_ntrees_1080	TGW_1	3	3	0.1605	1080	Sensitivity	0.48
1132	GBM_Model_11_eta_0.1605_ntrees_1080	TGW_1	3	3	0.1605	1080	Specificity	0.716216
1133	GBM_Model_11_eta_0.1605_ntrees_1080	TGW_1	3	3	0.1605	1080	Precision	0.363636
1134	GBM_Model_11_eta_0.1605_ntrees_1080	TGW_1	3	3	0.1605	1080	F1_Score	0.413793
1135	GBM_Model_11_eta_0.1605_ntrees_1080	TGW_1	3	3	0.1605	1080	AUC	0.610811
1136	GBM_Model_11_eta_0.1605_ntrees_1080	TGW_1	3	4	0.1605	1080	Sensitivity	0.52
1137	GBM_Model_11_eta_0.1605_ntrees_1080	TGW_1	3	4	0.1605	1080	Specificity	0.648649
1138	GBM_Model_11_eta_0.1605_ntrees_1080	TGW_1	3	4	0.1605	1080	Precision	0.333333
1139	GBM_Model_11_eta_0.1605_ntrees_1080	TGW_1	3	4	0.1605	1080	F1_Score	0.40625
1140	GBM_Model_11_eta_0.1605_ntrees_1080	TGW_1	3	4	0.1605	1080	AUC	0.648649
1141	GBM_Model_11_eta_0.1605_ntrees_1080	TGW_1	3	5	0.1605	1080	Sensitivity	0.44
1142	GBM_Model_11_eta_0.1605_ntrees_1080	TGW_1	3	5	0.1605	1080	Specificity	0.662162
1143	GBM_Model_11_eta_0.1605_ntrees_1080	TGW_1	3	5	0.1605	1080	Precision	0.305556
1144	GBM_Model_11_eta_0.1605_ntrees_1080	TGW_1	3	5	0.1605	1080	F1_Score	0.360656
1145	GBM_Model_11_eta_0.1605_ntrees_1080	TGW_1	3	5	0.1605	1080	AUC	0.581622
1146	GBM_Model_11_eta_0.1605_ntrees_1080	TGW_1	3	6	0.1605	1080	Sensitivity	0.44
1147	GBM_Model_11_eta_0.1605_ntrees_1080	TGW_1	3	6	0.1605	1080	Specificity	0.72973
1148	GBM_Model_11_eta_0.1605_ntrees_1080	TGW_1	3	6	0.1605	1080	Precision	0.354839
1149	GBM_Model_11_eta_0.1605_ntrees_1080	TGW_1	3	6	0.1605	1080	F1_Score	0.392857
1150	GBM_Model_11_eta_0.1605_ntrees_1080	TGW_1	3	6	0.1605	1080	AUC	0.637838
1151	GBM_Model_11_eta_0.1605_ntrees_1080	TGW_1	3	7	0.1605	1080	Sensitivity	0.52
1152	GBM_Model_11_eta_0.1605_ntrees_1080	TGW_1	3	7	0.1605	1080	Specificity	0.783784
1153	GBM_Model_11_eta_0.1605_ntrees_1080	TGW_1	3	7	0.1605	1080	Precision	0.448276
1154	GBM_Model_11_eta_0.1605_ntrees_1080	TGW_1	3	7	0.1605	1080	F1_Score	0.481481
1155	GBM_Model_11_eta_0.1605_ntrees_1080	TGW_1	3	7	0.1605	1080	AUC	0.662162
1156	GBM_Model_11_eta_0.1605_ntrees_1080	TGW_1	3	8	0.1605	1080	Sensitivity	0.4
1157	GBM_Model_11_eta_0.1605_ntrees_1080	TGW_1	3	8	0.1605	1080	Specificity	0.77027
1158	GBM_Model_11_eta_0.1605_ntrees_1080	TGW_1	3	8	0.1605	1080	Precision	0.37037
1159	GBM_Model_11_eta_0.1605_ntrees_1080	TGW_1	3	8	0.1605	1080	F1_Score	0.384615
1160	GBM_Model_11_eta_0.1605_ntrees_1080	TGW_1	3	8	0.1605	1080	AUC	0.667027
1161	GBM_Model_11_eta_0.1605_ntrees_1080	TGW_1	3	9	0.1605	1080	Sensitivity	0.4
1162	GBM_Model_11_eta_0.1605_ntrees_1080	TGW_1	3	9	0.1605	1080	Specificity	0.689189
1163	GBM_Model_11_eta_0.1605_ntrees_1080	TGW_1	3	9	0.1605	1080	Precision	0.30303
1164	GBM_Model_11_eta_0.1605_ntrees_1080	TGW_1	3	9	0.1605	1080	F1_Score	0.344828
1165	GBM_Model_11_eta_0.1605_ntrees_1080	TGW_1	3	9	0.1605	1080	AUC	0.604865
1166	GBM_Model_11_eta_0.1605_ntrees_1080	TGW_1	3	10	0.1605	1080	Sensitivity	0.44
1167	GBM_Model_11_eta_0.1605_ntrees_1080	TGW_1	3	10	0.1605	1080	Specificity	0.72973
1168	GBM_Model_11_eta_0.1605_ntrees_1080	TGW_1	3	10	0.1605	1080	Precision	0.354839
1169	GBM_Model_11_eta_0.1605_ntrees_1080	TGW_1	3	10	0.1605	1080	F1_Score	0.392857
1170	GBM_Model_11_eta_0.1605_ntrees_1080	TGW_1	3	10	0.1605	1080	AUC	0.598919
1171	GBM_Model_11_eta_0.1605_ntrees_1080	TGW_1	4	1	0.1605	1080	Sensitivity	0.36
1172	GBM_Model_11_eta_0.1605_ntrees_1080	TGW_1	4	1	0.1605	1080	Specificity	0.783784
1173	GBM_Model_11_eta_0.1605_ntrees_1080	TGW_1	4	1	0.1605	1080	Precision	0.36
1174	GBM_Model_11_eta_0.1605_ntrees_1080	TGW_1	4	1	0.1605	1080	F1_Score	0.36
1175	GBM_Model_11_eta_0.1605_ntrees_1080	TGW_1	4	1	0.1605	1080	AUC	0.700541
1176	GBM_Model_11_eta_0.1605_ntrees_1080	TGW_1	4	2	0.1605	1080	Sensitivity	0.4
1177	GBM_Model_11_eta_0.1605_ntrees_1080	TGW_1	4	2	0.1605	1080	Specificity	0.810811
1178	GBM_Model_11_eta_0.1605_ntrees_1080	TGW_1	4	2	0.1605	1080	Precision	0.416667
1179	GBM_Model_11_eta_0.1605_ntrees_1080	TGW_1	4	2	0.1605	1080	F1_Score	0.408163
1180	GBM_Model_11_eta_0.1605_ntrees_1080	TGW_1	4	2	0.1605	1080	AUC	0.704865
1181	GBM_Model_11_eta_0.1605_ntrees_1080	TGW_1	4	3	0.1605	1080	Sensitivity	0.52
1182	GBM_Model_11_eta_0.1605_ntrees_1080	TGW_1	4	3	0.1605	1080	Specificity	0.743243
1183	GBM_Model_11_eta_0.1605_ntrees_1080	TGW_1	4	3	0.1605	1080	Precision	0.40625
1184	GBM_Model_11_eta_0.1605_ntrees_1080	TGW_1	4	3	0.1605	1080	F1_Score	0.45614
1185	GBM_Model_11_eta_0.1605_ntrees_1080	TGW_1	4	3	0.1605	1080	AUC	0.722703
1186	GBM_Model_11_eta_0.1605_ntrees_1080	TGW_1	4	4	0.1605	1080	Sensitivity	0.48
1187	GBM_Model_11_eta_0.1605_ntrees_1080	TGW_1	4	4	0.1605	1080	Specificity	0.77027
1188	GBM_Model_11_eta_0.1605_ntrees_1080	TGW_1	4	4	0.1605	1080	Precision	0.413793
1189	GBM_Model_11_eta_0.1605_ntrees_1080	TGW_1	4	4	0.1605	1080	F1_Score	0.444444
1190	GBM_Model_11_eta_0.1605_ntrees_1080	TGW_1	4	4	0.1605	1080	AUC	0.736216
1191	GBM_Model_11_eta_0.1605_ntrees_1080	TGW_1	4	5	0.1605	1080	Sensitivity	0.48
1192	GBM_Model_11_eta_0.1605_ntrees_1080	TGW_1	4	5	0.1605	1080	Specificity	0.783784
1193	GBM_Model_11_eta_0.1605_ntrees_1080	TGW_1	4	5	0.1605	1080	Precision	0.428571
1194	GBM_Model_11_eta_0.1605_ntrees_1080	TGW_1	4	5	0.1605	1080	F1_Score	0.45283
1195	GBM_Model_11_eta_0.1605_ntrees_1080	TGW_1	4	5	0.1605	1080	AUC	0.738378
1196	GBM_Model_11_eta_0.1605_ntrees_1080	TGW_1	4	6	0.1605	1080	Sensitivity	0.36
1197	GBM_Model_11_eta_0.1605_ntrees_1080	TGW_1	4	6	0.1605	1080	Specificity	0.756757
1198	GBM_Model_11_eta_0.1605_ntrees_1080	TGW_1	4	6	0.1605	1080	Precision	0.333333
1199	GBM_Model_11_eta_0.1605_ntrees_1080	TGW_1	4	6	0.1605	1080	F1_Score	0.346154
1200	GBM_Model_11_eta_0.1605_ntrees_1080	TGW_1	4	6	0.1605	1080	AUC	0.732973
1201	GBM_Model_11_eta_0.1605_ntrees_1080	TGW_1	4	7	0.1605	1080	Sensitivity	0.44
1202	GBM_Model_11_eta_0.1605_ntrees_1080	TGW_1	4	7	0.1605	1080	Specificity	0.797297
1203	GBM_Model_11_eta_0.1605_ntrees_1080	TGW_1	4	7	0.1605	1080	Precision	0.423077
1204	GBM_Model_11_eta_0.1605_ntrees_1080	TGW_1	4	7	0.1605	1080	F1_Score	0.431373
1205	GBM_Model_11_eta_0.1605_ntrees_1080	TGW_1	4	7	0.1605	1080	AUC	0.733514
1206	GBM_Model_11_eta_0.1605_ntrees_1080	TGW_1	4	8	0.1605	1080	Sensitivity	0.32
1207	GBM_Model_11_eta_0.1605_ntrees_1080	TGW_1	4	8	0.1605	1080	Specificity	0.797297
1208	GBM_Model_11_eta_0.1605_ntrees_1080	TGW_1	4	8	0.1605	1080	Precision	0.347826
1209	GBM_Model_11_eta_0.1605_ntrees_1080	TGW_1	4	8	0.1605	1080	F1_Score	0.333333
1210	GBM_Model_11_eta_0.1605_ntrees_1080	TGW_1	4	8	0.1605	1080	AUC	0.684324
1211	GBM_Model_11_eta_0.1605_ntrees_1080	TGW_1	4	9	0.1605	1080	Sensitivity	0.52
1212	GBM_Model_11_eta_0.1605_ntrees_1080	TGW_1	4	9	0.1605	1080	Specificity	0.77027
1213	GBM_Model_11_eta_0.1605_ntrees_1080	TGW_1	4	9	0.1605	1080	Precision	0.433333
1214	GBM_Model_11_eta_0.1605_ntrees_1080	TGW_1	4	9	0.1605	1080	F1_Score	0.472727
1215	GBM_Model_11_eta_0.1605_ntrees_1080	TGW_1	4	9	0.1605	1080	AUC	0.690811
1216	GBM_Model_11_eta_0.1605_ntrees_1080	TGW_1	4	10	0.1605	1080	Sensitivity	0.44
1217	GBM_Model_11_eta_0.1605_ntrees_1080	TGW_1	4	10	0.1605	1080	Specificity	0.72973
1218	GBM_Model_11_eta_0.1605_ntrees_1080	TGW_1	4	10	0.1605	1080	Precision	0.354839
1219	GBM_Model_11_eta_0.1605_ntrees_1080	TGW_1	4	10	0.1605	1080	F1_Score	0.392857
1220	GBM_Model_11_eta_0.1605_ntrees_1080	TGW_1	4	10	0.1605	1080	AUC	0.696216
1221	GBM_Model_11_eta_0.1605_ntrees_1080	TGW_1	5	1	0.1605	1080	Sensitivity	0.6
1222	GBM_Model_11_eta_0.1605_ntrees_1080	TGW_1	5	1	0.1605	1080	Specificity	0.756757
1223	GBM_Model_11_eta_0.1605_ntrees_1080	TGW_1	5	1	0.1605	1080	Precision	0.454545
1224	GBM_Model_11_eta_0.1605_ntrees_1080	TGW_1	5	1	0.1605	1080	F1_Score	0.517241
1225	GBM_Model_11_eta_0.1605_ntrees_1080	TGW_1	5	1	0.1605	1080	AUC	0.726486
1226	GBM_Model_11_eta_0.1605_ntrees_1080	TGW_1	5	2	0.1605	1080	Sensitivity	0.6
1227	GBM_Model_11_eta_0.1605_ntrees_1080	TGW_1	5	2	0.1605	1080	Specificity	0.72973
1228	GBM_Model_11_eta_0.1605_ntrees_1080	TGW_1	5	2	0.1605	1080	Precision	0.428571
1229	GBM_Model_11_eta_0.1605_ntrees_1080	TGW_1	5	2	0.1605	1080	F1_Score	0.5
1230	GBM_Model_11_eta_0.1605_ntrees_1080	TGW_1	5	2	0.1605	1080	AUC	0.717838
1231	GBM_Model_11_eta_0.1605_ntrees_1080	TGW_1	5	3	0.1605	1080	Sensitivity	0.64
1232	GBM_Model_11_eta_0.1605_ntrees_1080	TGW_1	5	3	0.1605	1080	Specificity	0.662162
1233	GBM_Model_11_eta_0.1605_ntrees_1080	TGW_1	5	3	0.1605	1080	Precision	0.390244
1234	GBM_Model_11_eta_0.1605_ntrees_1080	TGW_1	5	3	0.1605	1080	F1_Score	0.484848
1235	GBM_Model_11_eta_0.1605_ntrees_1080	TGW_1	5	3	0.1605	1080	AUC	0.686486
1236	GBM_Model_11_eta_0.1605_ntrees_1080	TGW_1	5	4	0.1605	1080	Sensitivity	0.72
1237	GBM_Model_11_eta_0.1605_ntrees_1080	TGW_1	5	4	0.1605	1080	Specificity	0.756757
1238	GBM_Model_11_eta_0.1605_ntrees_1080	TGW_1	5	4	0.1605	1080	Precision	0.5
1239	GBM_Model_11_eta_0.1605_ntrees_1080	TGW_1	5	4	0.1605	1080	F1_Score	0.590164
1240	GBM_Model_11_eta_0.1605_ntrees_1080	TGW_1	5	4	0.1605	1080	AUC	0.749189
1241	GBM_Model_11_eta_0.1605_ntrees_1080	TGW_1	5	5	0.1605	1080	Sensitivity	0.68
1242	GBM_Model_11_eta_0.1605_ntrees_1080	TGW_1	5	5	0.1605	1080	Specificity	0.743243
1243	GBM_Model_11_eta_0.1605_ntrees_1080	TGW_1	5	5	0.1605	1080	Precision	0.472222
1244	GBM_Model_11_eta_0.1605_ntrees_1080	TGW_1	5	5	0.1605	1080	F1_Score	0.557377
1245	GBM_Model_11_eta_0.1605_ntrees_1080	TGW_1	5	5	0.1605	1080	AUC	0.734595
1246	GBM_Model_11_eta_0.1605_ntrees_1080	TGW_1	5	6	0.1605	1080	Sensitivity	0.6
1247	GBM_Model_11_eta_0.1605_ntrees_1080	TGW_1	5	6	0.1605	1080	Specificity	0.716216
1248	GBM_Model_11_eta_0.1605_ntrees_1080	TGW_1	5	6	0.1605	1080	Precision	0.416667
1249	GBM_Model_11_eta_0.1605_ntrees_1080	TGW_1	5	6	0.1605	1080	F1_Score	0.491803
1250	GBM_Model_11_eta_0.1605_ntrees_1080	TGW_1	5	6	0.1605	1080	AUC	0.718378
1251	GBM_Model_11_eta_0.1605_ntrees_1080	TGW_1	5	7	0.1605	1080	Sensitivity	0.68
1252	GBM_Model_11_eta_0.1605_ntrees_1080	TGW_1	5	7	0.1605	1080	Specificity	0.702703
1253	GBM_Model_11_eta_0.1605_ntrees_1080	TGW_1	5	7	0.1605	1080	Precision	0.435897
1254	GBM_Model_11_eta_0.1605_ntrees_1080	TGW_1	5	7	0.1605	1080	F1_Score	0.53125
1255	GBM_Model_11_eta_0.1605_ntrees_1080	TGW_1	5	7	0.1605	1080	AUC	0.731892
1256	GBM_Model_11_eta_0.1605_ntrees_1080	TGW_1	5	8	0.1605	1080	Sensitivity	0.64
1257	GBM_Model_11_eta_0.1605_ntrees_1080	TGW_1	5	8	0.1605	1080	Specificity	0.716216
1258	GBM_Model_11_eta_0.1605_ntrees_1080	TGW_1	5	8	0.1605	1080	Precision	0.432432
1259	GBM_Model_11_eta_0.1605_ntrees_1080	TGW_1	5	8	0.1605	1080	F1_Score	0.516129
1260	GBM_Model_11_eta_0.1605_ntrees_1080	TGW_1	5	8	0.1605	1080	AUC	0.719459
1261	GBM_Model_11_eta_0.1605_ntrees_1080	TGW_1	5	9	0.1605	1080	Sensitivity	0.72
1262	GBM_Model_11_eta_0.1605_ntrees_1080	TGW_1	5	9	0.1605	1080	Specificity	0.72973
1263	GBM_Model_11_eta_0.1605_ntrees_1080	TGW_1	5	9	0.1605	1080	Precision	0.473684
1264	GBM_Model_11_eta_0.1605_ntrees_1080	TGW_1	5	9	0.1605	1080	F1_Score	0.571429
1265	GBM_Model_11_eta_0.1605_ntrees_1080	TGW_1	5	9	0.1605	1080	AUC	0.744324
1266	GBM_Model_11_eta_0.1605_ntrees_1080	TGW_1	5	10	0.1605	1080	Sensitivity	0.68
1267	GBM_Model_11_eta_0.1605_ntrees_1080	TGW_1	5	10	0.1605	1080	Specificity	0.743243
1268	GBM_Model_11_eta_0.1605_ntrees_1080	TGW_1	5	10	0.1605	1080	Precision	0.472222
1269	GBM_Model_11_eta_0.1605_ntrees_1080	TGW_1	5	10	0.1605	1080	F1_Score	0.557377
1270	GBM_Model_11_eta_0.1605_ntrees_1080	TGW_1	5	10	0.1605	1080	AUC	0.776757
1271	GBM_Model_11_eta_0.1605_ntrees_1080	TGW_1	1	0	0.1605	1080	ICC_Prediction_Stability	0.793964
1272	GBM_Model_11_eta_0.1605_ntrees_1080	TGW_1	2	0	0.1605	1080	ICC_Prediction_Stability	0.79338
1273	GBM_Model_11_eta_0.1605_ntrees_1080	TGW_1	3	0	0.1605	1080	ICC_Prediction_Stability	0.77703
1274	GBM_Model_11_eta_0.1605_ntrees_1080	TGW_1	4	0	0.1605	1080	ICC_Prediction_Stability	0.815659
1275	GBM_Model_11_eta_0.1605_ntrees_1080	TGW_1	5	0	0.1605	1080	ICC_Prediction_Stability	0.812327
1276	GBM_Model_11_eta_0.1605_ntrees_1080	TGW_1	1	0	0.1605	1080	Fleiss_Kappa_Prediction_Stability	0.53027
1277	GBM_Model_11_eta_0.1605_ntrees_1080	TGW_1	2	0	0.1605	1080	Fleiss_Kappa_Prediction_Stability	0.502919
1278	GBM_Model_11_eta_0.1605_ntrees_1080	TGW_1	3	0	0.1605	1080	Fleiss_Kappa_Prediction_Stability	0.513622
1279	GBM_Model_11_eta_0.1605_ntrees_1080	TGW_1	4	0	0.1605	1080	Fleiss_Kappa_Prediction_Stability	0.527892
1280	GBM_Model_11_eta_0.1605_ntrees_1080	TGW_1	5	0	0.1605	1080	Fleiss_Kappa_Prediction_Stability	0.546919
1281	GBM_Model_12_eta_0.2_ntrees_1080	TGW_1	1	1	0.2	1080	Spearman	0.465532
1282	GBM_Model_12_eta_0.2_ntrees_1080	TGW_1	1	2	0.2	1080	Spearman	0.380392
1283	GBM_Model_12_eta_0.2_ntrees_1080	TGW_1	1	3	0.2	1080	Spearman	0.380979
1284	GBM_Model_12_eta_0.2_ntrees_1080	TGW_1	1	4	0.2	1080	Spearman	0.479248
1285	GBM_Model_12_eta_0.2_ntrees_1080	TGW_1	1	5	0.2	1080	Spearman	0.493924
1286	GBM_Model_12_eta_0.2_ntrees_1080	TGW_1	1	6	0.2	1080	Spearman	0.442483
1287	GBM_Model_12_eta_0.2_ntrees_1080	TGW_1	1	7	0.2	1080	Spearman	0.474091
1288	GBM_Model_12_eta_0.2_ntrees_1080	TGW_1	1	8	0.2	1080	Spearman	0.513912
1289	GBM_Model_12_eta_0.2_ntrees_1080	TGW_1	1	9	0.2	1080	Spearman	0.452959
1290	GBM_Model_12_eta_0.2_ntrees_1080	TGW_1	1	10	0.2	1080	Spearman	0.445426
1291	GBM_Model_12_eta_0.2_ntrees_1080	TGW_1	2	1	0.2	1080	Spearman	0.331693
1292	GBM_Model_12_eta_0.2_ntrees_1080	TGW_1	2	2	0.2	1080	Spearman	0.3664
1293	GBM_Model_12_eta_0.2_ntrees_1080	TGW_1	2	3	0.2	1080	Spearman	0.350302
1294	GBM_Model_12_eta_0.2_ntrees_1080	TGW_1	2	4	0.2	1080	Spearman	0.388608
1295	GBM_Model_12_eta_0.2_ntrees_1080	TGW_1	2	5	0.2	1080	Spearman	0.232929
1296	GBM_Model_12_eta_0.2_ntrees_1080	TGW_1	2	6	0.2	1080	Spearman	0.419963
1297	GBM_Model_12_eta_0.2_ntrees_1080	TGW_1	2	7	0.2	1080	Spearman	0.348645
1298	GBM_Model_12_eta_0.2_ntrees_1080	TGW_1	2	8	0.2	1080	Spearman	0.364013
1299	GBM_Model_12_eta_0.2_ntrees_1080	TGW_1	2	9	0.2	1080	Spearman	0.376437
1300	GBM_Model_12_eta_0.2_ntrees_1080	TGW_1	2	10	0.2	1080	Spearman	0.256831
1301	GBM_Model_12_eta_0.2_ntrees_1080	TGW_1	3	1	0.2	1080	Spearman	0.343658
1302	GBM_Model_12_eta_0.2_ntrees_1080	TGW_1	3	2	0.2	1080	Spearman	0.287591
1303	GBM_Model_12_eta_0.2_ntrees_1080	TGW_1	3	3	0.2	1080	Spearman	0.360374
1304	GBM_Model_12_eta_0.2_ntrees_1080	TGW_1	3	4	0.2	1080	Spearman	0.297238
1305	GBM_Model_12_eta_0.2_ntrees_1080	TGW_1	3	5	0.2	1080	Spearman	0.30863
1306	GBM_Model_12_eta_0.2_ntrees_1080	TGW_1	3	6	0.2	1080	Spearman	0.294826
1307	GBM_Model_12_eta_0.2_ntrees_1080	TGW_1	3	7	0.2	1080	Spearman	0.311116
1308	GBM_Model_12_eta_0.2_ntrees_1080	TGW_1	3	8	0.2	1080	Spearman	0.318012
1309	GBM_Model_12_eta_0.2_ntrees_1080	TGW_1	3	9	0.2	1080	Spearman	0.219569
1310	GBM_Model_12_eta_0.2_ntrees_1080	TGW_1	3	10	0.2	1080	Spearman	0.321351
1311	GBM_Model_12_eta_0.2_ntrees_1080	TGW_1	4	1	0.2	1080	Spearman	0.439603
1312	GBM_Model_12_eta_0.2_ntrees_1080	TGW_1	4	2	0.2	1080	Spearman	0.423623
1313	GBM_Model_12_eta_0.2_ntrees_1080	TGW_1	4	3	0.2	1080	Spearman	0.467984
1314	GBM_Model_12_eta_0.2_ntrees_1080	TGW_1	4	4	0.2	1080	Spearman	0.463364
1315	GBM_Model_12_eta_0.2_ntrees_1080	TGW_1	4	5	0.2	1080	Spearman	0.425095
1316	GBM_Model_12_eta_0.2_ntrees_1080	TGW_1	4	6	0.2	1080	Spearman	0.535331
1317	GBM_Model_12_eta_0.2_ntrees_1080	TGW_1	4	7	0.2	1080	Spearman	0.450983
1318	GBM_Model_12_eta_0.2_ntrees_1080	TGW_1	4	8	0.2	1080	Spearman	0.483414
1319	GBM_Model_12_eta_0.2_ntrees_1080	TGW_1	4	9	0.2	1080	Spearman	0.447643
1320	GBM_Model_12_eta_0.2_ntrees_1080	TGW_1	4	10	0.2	1080	Spearman	0.479474
1321	GBM_Model_12_eta_0.2_ntrees_1080	TGW_1	5	1	0.2	1080	Spearman	0.404167
1322	GBM_Model_12_eta_0.2_ntrees_1080	TGW_1	5	2	0.2	1080	Spearman	0.365533
1323	GBM_Model_12_eta_0.2_ntrees_1080	TGW_1	5	3	0.2	1080	Spearman	0.435516
1324	GBM_Model_12_eta_0.2_ntrees_1080	TGW_1	5	4	0.2	1080	Spearman	0.371087
1325	GBM_Model_12_eta_0.2_ntrees_1080	TGW_1	5	5	0.2	1080	Spearman	0.324642
1326	GBM_Model_12_eta_0.2_ntrees_1080	TGW_1	5	6	0.2	1080	Spearman	0.442634
1327	GBM_Model_12_eta_0.2_ntrees_1080	TGW_1	5	7	0.2	1080	Spearman	0.44687
1328	GBM_Model_12_eta_0.2_ntrees_1080	TGW_1	5	8	0.2	1080	Spearman	0.432999
1329	GBM_Model_12_eta_0.2_ntrees_1080	TGW_1	5	9	0.2	1080	Spearman	0.496753
1330	GBM_Model_12_eta_0.2_ntrees_1080	TGW_1	5	10	0.2	1080	Spearman	0.502715
1331	GBM_Model_12_eta_0.2_ntrees_1080	TGW_1	1	1	0.2	1080	Pearson	0.44397
1332	GBM_Model_12_eta_0.2_ntrees_1080	TGW_1	1	2	0.2	1080	Pearson	0.379798
1333	GBM_Model_12_eta_0.2_ntrees_1080	TGW_1	1	3	0.2	1080	Pearson	0.405989
1334	GBM_Model_12_eta_0.2_ntrees_1080	TGW_1	1	4	0.2	1080	Pearson	0.504668
1335	GBM_Model_12_eta_0.2_ntrees_1080	TGW_1	1	5	0.2	1080	Pearson	0.481827
1336	GBM_Model_12_eta_0.2_ntrees_1080	TGW_1	1	6	0.2	1080	Pearson	0.465641
1337	GBM_Model_12_eta_0.2_ntrees_1080	TGW_1	1	7	0.2	1080	Pearson	0.471471
1338	GBM_Model_12_eta_0.2_ntrees_1080	TGW_1	1	8	0.2	1080	Pearson	0.514084
1339	GBM_Model_12_eta_0.2_ntrees_1080	TGW_1	1	9	0.2	1080	Pearson	0.461029
1340	GBM_Model_12_eta_0.2_ntrees_1080	TGW_1	1	10	0.2	1080	Pearson	0.47859
1341	GBM_Model_12_eta_0.2_ntrees_1080	TGW_1	2	1	0.2	1080	Pearson	0.353587
1342	GBM_Model_12_eta_0.2_ntrees_1080	TGW_1	2	2	0.2	1080	Pearson	0.396689
1343	GBM_Model_12_eta_0.2_ntrees_1080	TGW_1	2	3	0.2	1080	Pearson	0.370754
1344	GBM_Model_12_eta_0.2_ntrees_1080	TGW_1	2	4	0.2	1080	Pearson	0.442811
1345	GBM_Model_12_eta_0.2_ntrees_1080	TGW_1	2	5	0.2	1080	Pearson	0.260957
1346	GBM_Model_12_eta_0.2_ntrees_1080	TGW_1	2	6	0.2	1080	Pearson	0.435956
1347	GBM_Model_12_eta_0.2_ntrees_1080	TGW_1	2	7	0.2	1080	Pearson	0.334304
1348	GBM_Model_12_eta_0.2_ntrees_1080	TGW_1	2	8	0.2	1080	Pearson	0.374174
1349	GBM_Model_12_eta_0.2_ntrees_1080	TGW_1	2	9	0.2	1080	Pearson	0.411072
1350	GBM_Model_12_eta_0.2_ntrees_1080	TGW_1	2	10	0.2	1080	Pearson	0.307948
1351	GBM_Model_12_eta_0.2_ntrees_1080	TGW_1	3	1	0.2	1080	Pearson	0.323263
1352	GBM_Model_12_eta_0.2_ntrees_1080	TGW_1	3	2	0.2	1080	Pearson	0.337626
1353	GBM_Model_12_eta_0.2_ntrees_1080	TGW_1	3	3	0.2	1080	Pearson	0.35944
1354	GBM_Model_12_eta_0.2_ntrees_1080	TGW_1	3	4	0.2	1080	Pearson	0.309978
1355	GBM_Model_12_eta_0.2_ntrees_1080	TGW_1	3	5	0.2	1080	Pearson	0.320733
1356	GBM_Model_12_eta_0.2_ntrees_1080	TGW_1	3	6	0.2	1080	Pearson	0.266595
1357	GBM_Model_12_eta_0.2_ntrees_1080	TGW_1	3	7	0.2	1080	Pearson	0.311559
1358	GBM_Model_12_eta_0.2_ntrees_1080	TGW_1	3	8	0.2	1080	Pearson	0.35152
1359	GBM_Model_12_eta_0.2_ntrees_1080	TGW_1	3	9	0.2	1080	Pearson	0.222289
1360	GBM_Model_12_eta_0.2_ntrees_1080	TGW_1	3	10	0.2	1080	Pearson	0.2837
1361	GBM_Model_12_eta_0.2_ntrees_1080	TGW_1	4	1	0.2	1080	Pearson	0.485293
1362	GBM_Model_12_eta_0.2_ntrees_1080	TGW_1	4	2	0.2	1080	Pearson	0.427865
1363	GBM_Model_12_eta_0.2_ntrees_1080	TGW_1	4	3	0.2	1080	Pearson	0.503738
1364	GBM_Model_12_eta_0.2_ntrees_1080	TGW_1	4	4	0.2	1080	Pearson	0.515229
1365	GBM_Model_12_eta_0.2_ntrees_1080	TGW_1	4	5	0.2	1080	Pearson	0.457382
1366	GBM_Model_12_eta_0.2_ntrees_1080	TGW_1	4	6	0.2	1080	Pearson	0.573842
1367	GBM_Model_12_eta_0.2_ntrees_1080	TGW_1	4	7	0.2	1080	Pearson	0.549876
1368	GBM_Model_12_eta_0.2_ntrees_1080	TGW_1	4	8	0.2	1080	Pearson	0.524043
1369	GBM_Model_12_eta_0.2_ntrees_1080	TGW_1	4	9	0.2	1080	Pearson	0.512462
1370	GBM_Model_12_eta_0.2_ntrees_1080	TGW_1	4	10	0.2	1080	Pearson	0.527157
1371	GBM_Model_12_eta_0.2_ntrees_1080	TGW_1	5	1	0.2	1080	Pearson	0.388574
1372	GBM_Model_12_eta_0.2_ntrees_1080	TGW_1	5	2	0.2	1080	Pearson	0.357389
1373	GBM_Model_12_eta_0.2_ntrees_1080	TGW_1	5	3	0.2	1080	Pearson	0.444625
1374	GBM_Model_12_eta_0.2_ntrees_1080	TGW_1	5	4	0.2	1080	Pearson	0.391052
1375	GBM_Model_12_eta_0.2_ntrees_1080	TGW_1	5	5	0.2	1080	Pearson	0.342074
1376	GBM_Model_12_eta_0.2_ntrees_1080	TGW_1	5	6	0.2	1080	Pearson	0.441203
1377	GBM_Model_12_eta_0.2_ntrees_1080	TGW_1	5	7	0.2	1080	Pearson	0.422872
1378	GBM_Model_12_eta_0.2_ntrees_1080	TGW_1	5	8	0.2	1080	Pearson	0.441629
1379	GBM_Model_12_eta_0.2_ntrees_1080	TGW_1	5	9	0.2	1080	Pearson	0.503312
1380	GBM_Model_12_eta_0.2_ntrees_1080	TGW_1	5	10	0.2	1080	Pearson	0.49567
1381	GBM_Model_12_eta_0.2_ntrees_1080	TGW_1	1	1	0.2	1080	R_squared	-0.02853
1382	GBM_Model_12_eta_0.2_ntrees_1080	TGW_1	1	2	0.2	1080	R_squared	-0.112763
1383	GBM_Model_12_eta_0.2_ntrees_1080	TGW_1	1	3	0.2	1080	R_squared	-0.0614684
1384	GBM_Model_12_eta_0.2_ntrees_1080	TGW_1	1	4	0.2	1080	R_squared	0.125673
1385	GBM_Model_12_eta_0.2_ntrees_1080	TGW_1	1	5	0.2	1080	R_squared	0.0668868
1386	GBM_Model_12_eta_0.2_ntrees_1080	TGW_1	1	6	0.2	1080	R_squared	0.0942017
1387	GBM_Model_12_eta_0.2_ntrees_1080	TGW_1	1	7	0.2	1080	R_squared	0.0341704
1388	GBM_Model_12_eta_0.2_ntrees_1080	TGW_1	1	8	0.2	1080	R_squared	0.132882
1389	GBM_Model_12_eta_0.2_ntrees_1080	TGW_1	1	9	0.2	1080	R_squared	-0.0264434
1390	GBM_Model_12_eta_0.2_ntrees_1080	TGW_1	1	10	0.2	1080	R_squared	0.096471
1391	GBM_Model_12_eta_0.2_ntrees_1080	TGW_1	2	1	0.2	1080	R_squared	-0.157331
1392	GBM_Model_12_eta_0.2_ntrees_1080	TGW_1	2	2	0.2	1080	R_squared	-0.0744565
1393	GBM_Model_12_eta_0.2_ntrees_1080	TGW_1	2	3	0.2	1080	R_squared	-0.13977
1394	GBM_Model_12_eta_0.2_ntrees_1080	TGW_1	2	4	0.2	1080	R_squared	-0.0949913
1395	GBM_Model_12_eta_0.2_ntrees_1080	TGW_1	2	5	0.2	1080	R_squared	-0.293936
1396	GBM_Model_12_eta_0.2_ntrees_1080	TGW_1	2	6	0.2	1080	R_squared	-0.0827274
1397	GBM_Model_12_eta_0.2_ntrees_1080	TGW_1	2	7	0.2	1080	R_squared	-0.310262
1398	GBM_Model_12_eta_0.2_ntrees_1080	TGW_1	2	8	0.2	1080	R_squared	-0.206496
1399	GBM_Model_12_eta_0.2_ntrees_1080	TGW_1	2	9	0.2	1080	R_squared	-0.174669
1400	GBM_Model_12_eta_0.2_ntrees_1080	TGW_1	2	10	0.2	1080	R_squared	-0.271147
1401	GBM_Model_12_eta_0.2_ntrees_1080	TGW_1	3	1	0.2	1080	R_squared	-0.187108
1402	GBM_Model_12_eta_0.2_ntrees_1080	TGW_1	3	2	0.2	1080	R_squared	-0.248975
1403	GBM_Model_12_eta_0.2_ntrees_1080	TGW_1	3	3	0.2	1080	R_squared	-0.141825
1404	GBM_Model_12_eta_0.2_ntrees_1080	TGW_1	3	4	0.2	1080	R_squared	-0.234491
1405	GBM_Model_12_eta_0.2_ntrees_1080	TGW_1	3	5	0.2	1080	R_squared	-0.24435
1406	GBM_Model_12_eta_0.2_ntrees_1080	TGW_1	3	6	0.2	1080	R_squared	-0.247799
1407	GBM_Model_12_eta_0.2_ntrees_1080	TGW_1	3	7	0.2	1080	R_squared	-0.188635
1408	GBM_Model_12_eta_0.2_ntrees_1080	TGW_1	3	8	0.2	1080	R_squared	-0.134642
1409	GBM_Model_12_eta_0.2_ntrees_1080	TGW_1	3	9	0.2	1080	R_squared	-0.417653
1410	GBM_Model_12_eta_0.2_ntrees_1080	TGW_1	3	10	0.2	1080	R_squared	-0.244431
1411	GBM_Model_12_eta_0.2_ntrees_1080	TGW_1	4	1	0.2	1080	R_squared	0.128925
1412	GBM_Model_12_eta_0.2_ntrees_1080	TGW_1	4	2	0.2	1080	R_squared	0.00903423
1413	GBM_Model_12_eta_0.2_ntrees_1080	TGW_1	4	3	0.2	1080	R_squared	0.0838136
1414	GBM_Model_12_eta_0.2_ntrees_1080	TGW_1	4	4	0.2	1080	R_squared	0.0955572
1415	GBM_Model_12_eta_0.2_ntrees_1080	TGW_1	4	5	0.2	1080	R_squared	0.0412121
1416	GBM_Model_12_eta_0.2_ntrees_1080	TGW_1	4	6	0.2	1080	R_squared	0.210387
1417	GBM_Model_12_eta_0.2_ntrees_1080	TGW_1	4	7	0.2	1080	R_squared	0.213685
1418	GBM_Model_12_eta_0.2_ntrees_1080	TGW_1	4	8	0.2	1080	R_squared	0.160613
1419	GBM_Model_12_eta_0.2_ntrees_1080	TGW_1	4	9	0.2	1080	R_squared	0.142943
1420	GBM_Model_12_eta_0.2_ntrees_1080	TGW_1	4	10	0.2	1080	R_squared	0.158745
1421	GBM_Model_12_eta_0.2_ntrees_1080	TGW_1	5	1	0.2	1080	R_squared	-0.109487
1422	GBM_Model_12_eta_0.2_ntrees_1080	TGW_1	5	2	0.2	1080	R_squared	-0.0731545
1423	GBM_Model_12_eta_0.2_ntrees_1080	TGW_1	5	3	0.2	1080	R_squared	0.00819679
1424	GBM_Model_12_eta_0.2_ntrees_1080	TGW_1	5	4	0.2	1080	R_squared	-0.0488747
1425	GBM_Model_12_eta_0.2_ntrees_1080	TGW_1	5	5	0.2	1080	R_squared	-0.220458
1426	GBM_Model_12_eta_0.2_ntrees_1080	TGW_1	5	6	0.2	1080	R_squared	-0.0882609
1427	GBM_Model_12_eta_0.2_ntrees_1080	TGW_1	5	7	0.2	1080	R_squared	-0.167782
1428	GBM_Model_12_eta_0.2_ntrees_1080	TGW_1	5	8	0.2	1080	R_squared	-0.055944
1429	GBM_Model_12_eta_0.2_ntrees_1080	TGW_1	5	9	0.2	1080	R_squared	0.0263958
1430	GBM_Model_12_eta_0.2_ntrees_1080	TGW_1	5	10	0.2	1080	R_squared	0.100264
1431	GBM_Model_12_eta_0.2_ntrees_1080	TGW_1	1	1	0.2	1080	MSE	17.8277
1432	GBM_Model_12_eta_0.2_ntrees_1080	TGW_1	1	2	0.2	1080	MSE	19.2878
1433	GBM_Model_12_eta_0.2_ntrees_1080	TGW_1	1	3	0.2	1080	MSE	18.3987
1434	GBM_Model_12_eta_0.2_ntrees_1080	TGW_1	1	4	0.2	1080	MSE	15.1549
1435	GBM_Model_12_eta_0.2_ntrees_1080	TGW_1	1	5	0.2	1080	MSE	16.1739
1436	GBM_Model_12_eta_0.2_ntrees_1080	TGW_1	1	6	0.2	1080	MSE	15.7004
1437	GBM_Model_12_eta_0.2_ntrees_1080	TGW_1	1	7	0.2	1080	MSE	16.7409
1438	GBM_Model_12_eta_0.2_ntrees_1080	TGW_1	1	8	0.2	1080	MSE	15.0299
1439	GBM_Model_12_eta_0.2_ntrees_1080	TGW_1	1	9	0.2	1080	MSE	17.7916
1440	GBM_Model_12_eta_0.2_ntrees_1080	TGW_1	1	10	0.2	1080	MSE	15.6611
1441	GBM_Model_12_eta_0.2_ntrees_1080	TGW_1	2	1	0.2	1080	MSE	21.3017
1442	GBM_Model_12_eta_0.2_ntrees_1080	TGW_1	2	2	0.2	1080	MSE	19.7763
1443	GBM_Model_12_eta_0.2_ntrees_1080	TGW_1	2	3	0.2	1080	MSE	20.9785
1444	GBM_Model_12_eta_0.2_ntrees_1080	TGW_1	2	4	0.2	1080	MSE	20.1543
1445	GBM_Model_12_eta_0.2_ntrees_1080	TGW_1	2	5	0.2	1080	MSE	23.8161
1446	GBM_Model_12_eta_0.2_ntrees_1080	TGW_1	2	6	0.2	1080	MSE	19.9286
1447	GBM_Model_12_eta_0.2_ntrees_1080	TGW_1	2	7	0.2	1080	MSE	24.1166
1448	GBM_Model_12_eta_0.2_ntrees_1080	TGW_1	2	8	0.2	1080	MSE	22.2067
1449	GBM_Model_12_eta_0.2_ntrees_1080	TGW_1	2	9	0.2	1080	MSE	21.6208
1450	GBM_Model_12_eta_0.2_ntrees_1080	TGW_1	2	10	0.2	1080	MSE	23.3966
1451	GBM_Model_12_eta_0.2_ntrees_1080	TGW_1	3	1	0.2	1080	MSE	17.4919
1452	GBM_Model_12_eta_0.2_ntrees_1080	TGW_1	3	2	0.2	1080	MSE	18.4035
1453	GBM_Model_12_eta_0.2_ntrees_1080	TGW_1	3	3	0.2	1080	MSE	16.8246
1454	GBM_Model_12_eta_0.2_ntrees_1080	TGW_1	3	4	0.2	1080	MSE	18.1901
1455	GBM_Model_12_eta_0.2_ntrees_1080	TGW_1	3	5	0.2	1080	MSE	18.3353
1456	GBM_Model_12_eta_0.2_ntrees_1080	TGW_1	3	6	0.2	1080	MSE	18.3861
1457	GBM_Model_12_eta_0.2_ntrees_1080	TGW_1	3	7	0.2	1080	MSE	17.5144
1458	GBM_Model_12_eta_0.2_ntrees_1080	TGW_1	3	8	0.2	1080	MSE	16.7188
1459	GBM_Model_12_eta_0.2_ntrees_1080	TGW_1	3	9	0.2	1080	MSE	20.8889
1460	GBM_Model_12_eta_0.2_ntrees_1080	TGW_1	3	10	0.2	1080	MSE	18.3365
1461	GBM_Model_12_eta_0.2_ntrees_1080	TGW_1	4	1	0.2	1080	MSE	11.9153
1462	GBM_Model_12_eta_0.2_ntrees_1080	TGW_1	4	2	0.2	1080	MSE	13.5552
1463	GBM_Model_12_eta_0.2_ntrees_1080	TGW_1	4	3	0.2	1080	MSE	12.5323
1464	GBM_Model_12_eta_0.2_ntrees_1080	TGW_1	4	4	0.2	1080	MSE	12.3717
1465	GBM_Model_12_eta_0.2_ntrees_1080	TGW_1	4	5	0.2	1080	MSE	13.1151
1466	GBM_Model_12_eta_0.2_ntrees_1080	TGW_1	4	6	0.2	1080	MSE	10.801
1467	GBM_Model_12_eta_0.2_ntrees_1080	TGW_1	4	7	0.2	1080	MSE	10.7559
1468	GBM_Model_12_eta_0.2_ntrees_1080	TGW_1	4	8	0.2	1080	MSE	11.4818
1469	GBM_Model_12_eta_0.2_ntrees_1080	TGW_1	4	9	0.2	1080	MSE	11.7235
1470	GBM_Model_12_eta_0.2_ntrees_1080	TGW_1	4	10	0.2	1080	MSE	11.5074
1471	GBM_Model_12_eta_0.2_ntrees_1080	TGW_1	5	1	0.2	1080	MSE	17.02
1472	GBM_Model_12_eta_0.2_ntrees_1080	TGW_1	5	2	0.2	1080	MSE	16.4626
1473	GBM_Model_12_eta_0.2_ntrees_1080	TGW_1	5	3	0.2	1080	MSE	15.2147
1474	GBM_Model_12_eta_0.2_ntrees_1080	TGW_1	5	4	0.2	1080	MSE	16.0902
1475	GBM_Model_12_eta_0.2_ntrees_1080	TGW_1	5	5	0.2	1080	MSE	18.7223
1476	GBM_Model_12_eta_0.2_ntrees_1080	TGW_1	5	6	0.2	1080	MSE	16.6944
1477	GBM_Model_12_eta_0.2_ntrees_1080	TGW_1	5	7	0.2	1080	MSE	17.9143
1478	GBM_Model_12_eta_0.2_ntrees_1080	TGW_1	5	8	0.2	1080	MSE	16.1986
1479	GBM_Model_12_eta_0.2_ntrees_1080	TGW_1	5	9	0.2	1080	MSE	14.9355
1480	GBM_Model_12_eta_0.2_ntrees_1080	TGW_1	5	10	0.2	1080	MSE	13.8023
1481	GBM_Model_12_eta_0.2_ntrees_1080	TGW_1	1	1	0.2	1080	Sensitivity	0.52
1482	GBM_Model_12_eta_0.2_ntrees_1080	TGW_1	1	1	0.2	1080	Specificity	0.635135
1483	GBM_Model_12_eta_0.2_ntrees_1080	TGW_1	1	1	0.2	1080	Precision	0.325
1484	GBM_Model_12_eta_0.2_ntrees_1080	TGW_1	1	1	0.2	1080	F1_Score	0.4
1485	GBM_Model_12_eta_0.2_ntrees_1080	TGW_1	1	1	0.2	1080	AUC	0.697838
1486	GBM_Model_12_eta_0.2_ntrees_1080	TGW_1	1	2	0.2	1080	Sensitivity	0.52
1487	GBM_Model_12_eta_0.2_ntrees_1080	TGW_1	1	2	0.2	1080	Specificity	0.662162
1488	GBM_Model_12_eta_0.2_ntrees_1080	TGW_1	1	2	0.2	1080	Precision	0.342105
1489	GBM_Model_12_eta_0.2_ntrees_1080	TGW_1	1	2	0.2	1080	F1_Score	0.412698
1490	GBM_Model_12_eta_0.2_ntrees_1080	TGW_1	1	2	0.2	1080	AUC	0.661081
1491	GBM_Model_12_eta_0.2_ntrees_1080	TGW_1	1	3	0.2	1080	Sensitivity	0.48
1492	GBM_Model_12_eta_0.2_ntrees_1080	TGW_1	1	3	0.2	1080	Specificity	0.621622
1493	GBM_Model_12_eta_0.2_ntrees_1080	TGW_1	1	3	0.2	1080	Precision	0.3
1494	GBM_Model_12_eta_0.2_ntrees_1080	TGW_1	1	3	0.2	1080	F1_Score	0.369231
1495	GBM_Model_12_eta_0.2_ntrees_1080	TGW_1	1	3	0.2	1080	AUC	0.653514
1496	GBM_Model_12_eta_0.2_ntrees_1080	TGW_1	1	4	0.2	1080	Sensitivity	0.6
1497	GBM_Model_12_eta_0.2_ntrees_1080	TGW_1	1	4	0.2	1080	Specificity	0.716216
1498	GBM_Model_12_eta_0.2_ntrees_1080	TGW_1	1	4	0.2	1080	Precision	0.416667
1499	GBM_Model_12_eta_0.2_ntrees_1080	TGW_1	1	4	0.2	1080	F1_Score	0.491803
1500	GBM_Model_12_eta_0.2_ntrees_1080	TGW_1	1	4	0.2	1080	AUC	0.677297
1501	GBM_Model_12_eta_0.2_ntrees_1080	TGW_1	1	5	0.2	1080	Sensitivity	0.52
1502	GBM_Model_12_eta_0.2_ntrees_1080	TGW_1	1	5	0.2	1080	Specificity	0.716216
1503	GBM_Model_12_eta_0.2_ntrees_1080	TGW_1	1	5	0.2	1080	Precision	0.382353
1504	GBM_Model_12_eta_0.2_ntrees_1080	TGW_1	1	5	0.2	1080	F1_Score	0.440678
1505	GBM_Model_12_eta_0.2_ntrees_1080	TGW_1	1	5	0.2	1080	AUC	0.662162
1506	GBM_Model_12_eta_0.2_ntrees_1080	TGW_1	1	6	0.2	1080	Sensitivity	0.44
1507	GBM_Model_12_eta_0.2_ntrees_1080	TGW_1	1	6	0.2	1080	Specificity	0.743243
1508	GBM_Model_12_eta_0.2_ntrees_1080	TGW_1	1	6	0.2	1080	Precision	0.366667
1509	GBM_Model_12_eta_0.2_ntrees_1080	TGW_1	1	6	0.2	1080	F1_Score	0.4
1510	GBM_Model_12_eta_0.2_ntrees_1080	TGW_1	1	6	0.2	1080	AUC	0.663243
1511	GBM_Model_12_eta_0.2_ntrees_1080	TGW_1	1	7	0.2	1080	Sensitivity	0.76
1512	GBM_Model_12_eta_0.2_ntrees_1080	TGW_1	1	7	0.2	1080	Specificity	0.716216
1513	GBM_Model_12_eta_0.2_ntrees_1080	TGW_1	1	7	0.2	1080	Precision	0.475
1514	GBM_Model_12_eta_0.2_ntrees_1080	TGW_1	1	7	0.2	1080	F1_Score	0.584615
1515	GBM_Model_12_eta_0.2_ntrees_1080	TGW_1	1	7	0.2	1080	AUC	0.734054
1516	GBM_Model_12_eta_0.2_ntrees_1080	TGW_1	1	8	0.2	1080	Sensitivity	0.56
1517	GBM_Model_12_eta_0.2_ntrees_1080	TGW_1	1	8	0.2	1080	Specificity	0.72973
1518	GBM_Model_12_eta_0.2_ntrees_1080	TGW_1	1	8	0.2	1080	Precision	0.411765
1519	GBM_Model_12_eta_0.2_ntrees_1080	TGW_1	1	8	0.2	1080	F1_Score	0.474576
1520	GBM_Model_12_eta_0.2_ntrees_1080	TGW_1	1	8	0.2	1080	AUC	0.685946
1521	GBM_Model_12_eta_0.2_ntrees_1080	TGW_1	1	9	0.2	1080	Sensitivity	0.6
1522	GBM_Model_12_eta_0.2_ntrees_1080	TGW_1	1	9	0.2	1080	Specificity	0.648649
1523	GBM_Model_12_eta_0.2_ntrees_1080	TGW_1	1	9	0.2	1080	Precision	0.365854
1524	GBM_Model_12_eta_0.2_ntrees_1080	TGW_1	1	9	0.2	1080	F1_Score	0.454545
1525	GBM_Model_12_eta_0.2_ntrees_1080	TGW_1	1	9	0.2	1080	AUC	0.681622
1526	GBM_Model_12_eta_0.2_ntrees_1080	TGW_1	1	10	0.2	1080	Sensitivity	0.52
1527	GBM_Model_12_eta_0.2_ntrees_1080	TGW_1	1	10	0.2	1080	Specificity	0.702703
1528	GBM_Model_12_eta_0.2_ntrees_1080	TGW_1	1	10	0.2	1080	Precision	0.371429
1529	GBM_Model_12_eta_0.2_ntrees_1080	TGW_1	1	10	0.2	1080	F1_Score	0.433333
1530	GBM_Model_12_eta_0.2_ntrees_1080	TGW_1	1	10	0.2	1080	AUC	0.662703
1531	GBM_Model_12_eta_0.2_ntrees_1080	TGW_1	2	1	0.2	1080	Sensitivity	0.64
1532	GBM_Model_12_eta_0.2_ntrees_1080	TGW_1	2	1	0.2	1080	Specificity	0.689189
1533	GBM_Model_12_eta_0.2_ntrees_1080	TGW_1	2	1	0.2	1080	Precision	0.410256
1534	GBM_Model_12_eta_0.2_ntrees_1080	TGW_1	2	1	0.2	1080	F1_Score	0.5
1535	GBM_Model_12_eta_0.2_ntrees_1080	TGW_1	2	1	0.2	1080	AUC	0.695676
1536	GBM_Model_12_eta_0.2_ntrees_1080	TGW_1	2	2	0.2	1080	Sensitivity	0.48
1537	GBM_Model_12_eta_0.2_ntrees_1080	TGW_1	2	2	0.2	1080	Specificity	0.72973
1538	GBM_Model_12_eta_0.2_ntrees_1080	TGW_1	2	2	0.2	1080	Precision	0.375
1539	GBM_Model_12_eta_0.2_ntrees_1080	TGW_1	2	2	0.2	1080	F1_Score	0.421053
1540	GBM_Model_12_eta_0.2_ntrees_1080	TGW_1	2	2	0.2	1080	AUC	0.664324
1541	GBM_Model_12_eta_0.2_ntrees_1080	TGW_1	2	3	0.2	1080	Sensitivity	0.48
1542	GBM_Model_12_eta_0.2_ntrees_1080	TGW_1	2	3	0.2	1080	Specificity	0.743243
1543	GBM_Model_12_eta_0.2_ntrees_1080	TGW_1	2	3	0.2	1080	Precision	0.387097
1544	GBM_Model_12_eta_0.2_ntrees_1080	TGW_1	2	3	0.2	1080	F1_Score	0.428571
1545	GBM_Model_12_eta_0.2_ntrees_1080	TGW_1	2	3	0.2	1080	AUC	0.702162
1546	GBM_Model_12_eta_0.2_ntrees_1080	TGW_1	2	4	0.2	1080	Sensitivity	0.48
1547	GBM_Model_12_eta_0.2_ntrees_1080	TGW_1	2	4	0.2	1080	Specificity	0.648649
1548	GBM_Model_12_eta_0.2_ntrees_1080	TGW_1	2	4	0.2	1080	Precision	0.315789
1549	GBM_Model_12_eta_0.2_ntrees_1080	TGW_1	2	4	0.2	1080	F1_Score	0.380952
1550	GBM_Model_12_eta_0.2_ntrees_1080	TGW_1	2	4	0.2	1080	AUC	0.691351
1551	GBM_Model_12_eta_0.2_ntrees_1080	TGW_1	2	5	0.2	1080	Sensitivity	0.48
1552	GBM_Model_12_eta_0.2_ntrees_1080	TGW_1	2	5	0.2	1080	Specificity	0.743243
1553	GBM_Model_12_eta_0.2_ntrees_1080	TGW_1	2	5	0.2	1080	Precision	0.387097
1554	GBM_Model_12_eta_0.2_ntrees_1080	TGW_1	2	5	0.2	1080	F1_Score	0.428571
1555	GBM_Model_12_eta_0.2_ntrees_1080	TGW_1	2	5	0.2	1080	AUC	0.622162
1556	GBM_Model_12_eta_0.2_ntrees_1080	TGW_1	2	6	0.2	1080	Sensitivity	0.56
1557	GBM_Model_12_eta_0.2_ntrees_1080	TGW_1	2	6	0.2	1080	Specificity	0.702703
1558	GBM_Model_12_eta_0.2_ntrees_1080	TGW_1	2	6	0.2	1080	Precision	0.388889
1559	GBM_Model_12_eta_0.2_ntrees_1080	TGW_1	2	6	0.2	1080	F1_Score	0.459016
1560	GBM_Model_12_eta_0.2_ntrees_1080	TGW_1	2	6	0.2	1080	AUC	0.726486
1561	GBM_Model_12_eta_0.2_ntrees_1080	TGW_1	2	7	0.2	1080	Sensitivity	0.56
1562	GBM_Model_12_eta_0.2_ntrees_1080	TGW_1	2	7	0.2	1080	Specificity	0.608108
1563	GBM_Model_12_eta_0.2_ntrees_1080	TGW_1	2	7	0.2	1080	Precision	0.325581
1564	GBM_Model_12_eta_0.2_ntrees_1080	TGW_1	2	7	0.2	1080	F1_Score	0.411765
1565	GBM_Model_12_eta_0.2_ntrees_1080	TGW_1	2	7	0.2	1080	AUC	0.673514
1566	GBM_Model_12_eta_0.2_ntrees_1080	TGW_1	2	8	0.2	1080	Sensitivity	0.56
1567	GBM_Model_12_eta_0.2_ntrees_1080	TGW_1	2	8	0.2	1080	Specificity	0.662162
1568	GBM_Model_12_eta_0.2_ntrees_1080	TGW_1	2	8	0.2	1080	Precision	0.358974
1569	GBM_Model_12_eta_0.2_ntrees_1080	TGW_1	2	8	0.2	1080	F1_Score	0.4375
1570	GBM_Model_12_eta_0.2_ntrees_1080	TGW_1	2	8	0.2	1080	AUC	0.667027
1571	GBM_Model_12_eta_0.2_ntrees_1080	TGW_1	2	9	0.2	1080	Sensitivity	0.56
1572	GBM_Model_12_eta_0.2_ntrees_1080	TGW_1	2	9	0.2	1080	Specificity	0.689189
1573	GBM_Model_12_eta_0.2_ntrees_1080	TGW_1	2	9	0.2	1080	Precision	0.378378
1574	GBM_Model_12_eta_0.2_ntrees_1080	TGW_1	2	9	0.2	1080	F1_Score	0.451613
1575	GBM_Model_12_eta_0.2_ntrees_1080	TGW_1	2	9	0.2	1080	AUC	0.662162
1576	GBM_Model_12_eta_0.2_ntrees_1080	TGW_1	2	10	0.2	1080	Sensitivity	0.64
1577	GBM_Model_12_eta_0.2_ntrees_1080	TGW_1	2	10	0.2	1080	Specificity	0.648649
1578	GBM_Model_12_eta_0.2_ntrees_1080	TGW_1	2	10	0.2	1080	Precision	0.380952
1579	GBM_Model_12_eta_0.2_ntrees_1080	TGW_1	2	10	0.2	1080	F1_Score	0.477612
1580	GBM_Model_12_eta_0.2_ntrees_1080	TGW_1	2	10	0.2	1080	AUC	0.673514
1581	GBM_Model_12_eta_0.2_ntrees_1080	TGW_1	3	1	0.2	1080	Sensitivity	0.44
1582	GBM_Model_12_eta_0.2_ntrees_1080	TGW_1	3	1	0.2	1080	Specificity	0.72973
1583	GBM_Model_12_eta_0.2_ntrees_1080	TGW_1	3	1	0.2	1080	Precision	0.354839
1584	GBM_Model_12_eta_0.2_ntrees_1080	TGW_1	3	1	0.2	1080	F1_Score	0.392857
1585	GBM_Model_12_eta_0.2_ntrees_1080	TGW_1	3	1	0.2	1080	AUC	0.678378
1586	GBM_Model_12_eta_0.2_ntrees_1080	TGW_1	3	2	0.2	1080	Sensitivity	0.44
1587	GBM_Model_12_eta_0.2_ntrees_1080	TGW_1	3	2	0.2	1080	Specificity	0.621622
1588	GBM_Model_12_eta_0.2_ntrees_1080	TGW_1	3	2	0.2	1080	Precision	0.282051
1589	GBM_Model_12_eta_0.2_ntrees_1080	TGW_1	3	2	0.2	1080	F1_Score	0.34375
1590	GBM_Model_12_eta_0.2_ntrees_1080	TGW_1	3	2	0.2	1080	AUC	0.58
1591	GBM_Model_12_eta_0.2_ntrees_1080	TGW_1	3	3	0.2	1080	Sensitivity	0.4
1592	GBM_Model_12_eta_0.2_ntrees_1080	TGW_1	3	3	0.2	1080	Specificity	0.716216
1593	GBM_Model_12_eta_0.2_ntrees_1080	TGW_1	3	3	0.2	1080	Precision	0.322581
1594	GBM_Model_12_eta_0.2_ntrees_1080	TGW_1	3	3	0.2	1080	F1_Score	0.357143
1595	GBM_Model_12_eta_0.2_ntrees_1080	TGW_1	3	3	0.2	1080	AUC	0.624324
1596	GBM_Model_12_eta_0.2_ntrees_1080	TGW_1	3	4	0.2	1080	Sensitivity	0.56
1597	GBM_Model_12_eta_0.2_ntrees_1080	TGW_1	3	4	0.2	1080	Specificity	0.675676
1598	GBM_Model_12_eta_0.2_ntrees_1080	TGW_1	3	4	0.2	1080	Precision	0.368421
1599	GBM_Model_12_eta_0.2_ntrees_1080	TGW_1	3	4	0.2	1080	F1_Score	0.444444
1600	GBM_Model_12_eta_0.2_ntrees_1080	TGW_1	3	4	0.2	1080	AUC	0.637838
1601	GBM_Model_12_eta_0.2_ntrees_1080	TGW_1	3	5	0.2	1080	Sensitivity	0.52
1602	GBM_Model_12_eta_0.2_ntrees_1080	TGW_1	3	5	0.2	1080	Specificity	0.702703
1603	GBM_Model_12_eta_0.2_ntrees_1080	TGW_1	3	5	0.2	1080	Precision	0.371429
1604	GBM_Model_12_eta_0.2_ntrees_1080	TGW_1	3	5	0.2	1080	F1_Score	0.433333
1605	GBM_Model_12_eta_0.2_ntrees_1080	TGW_1	3	5	0.2	1080	AUC	0.627568
1606	GBM_Model_12_eta_0.2_ntrees_1080	TGW_1	3	6	0.2	1080	Sensitivity	0.44
1607	GBM_Model_12_eta_0.2_ntrees_1080	TGW_1	3	6	0.2	1080	Specificity	0.662162
1608	GBM_Model_12_eta_0.2_ntrees_1080	TGW_1	3	6	0.2	1080	Precision	0.305556
1609	GBM_Model_12_eta_0.2_ntrees_1080	TGW_1	3	6	0.2	1080	F1_Score	0.360656
1610	GBM_Model_12_eta_0.2_ntrees_1080	TGW_1	3	6	0.2	1080	AUC	0.565946
1611	GBM_Model_12_eta_0.2_ntrees_1080	TGW_1	3	7	0.2	1080	Sensitivity	0.32
1612	GBM_Model_12_eta_0.2_ntrees_1080	TGW_1	3	7	0.2	1080	Specificity	0.675676
1613	GBM_Model_12_eta_0.2_ntrees_1080	TGW_1	3	7	0.2	1080	Precision	0.25
1614	GBM_Model_12_eta_0.2_ntrees_1080	TGW_1	3	7	0.2	1080	F1_Score	0.280702
1615	GBM_Model_12_eta_0.2_ntrees_1080	TGW_1	3	7	0.2	1080	AUC	0.612432
1616	GBM_Model_12_eta_0.2_ntrees_1080	TGW_1	3	8	0.2	1080	Sensitivity	0.36
1617	GBM_Model_12_eta_0.2_ntrees_1080	TGW_1	3	8	0.2	1080	Specificity	0.689189
1618	GBM_Model_12_eta_0.2_ntrees_1080	TGW_1	3	8	0.2	1080	Precision	0.28125
1619	GBM_Model_12_eta_0.2_ntrees_1080	TGW_1	3	8	0.2	1080	F1_Score	0.315789
1620	GBM_Model_12_eta_0.2_ntrees_1080	TGW_1	3	8	0.2	1080	AUC	0.611351
1621	GBM_Model_12_eta_0.2_ntrees_1080	TGW_1	3	9	0.2	1080	Sensitivity	0.4
1622	GBM_Model_12_eta_0.2_ntrees_1080	TGW_1	3	9	0.2	1080	Specificity	0.675676
1623	GBM_Model_12_eta_0.2_ntrees_1080	TGW_1	3	9	0.2	1080	Precision	0.294118
1624	GBM_Model_12_eta_0.2_ntrees_1080	TGW_1	3	9	0.2	1080	F1_Score	0.338983
1625	GBM_Model_12_eta_0.2_ntrees_1080	TGW_1	3	9	0.2	1080	AUC	0.585405
1626	GBM_Model_12_eta_0.2_ntrees_1080	TGW_1	3	10	0.2	1080	Sensitivity	0.36
1627	GBM_Model_12_eta_0.2_ntrees_1080	TGW_1	3	10	0.2	1080	Specificity	0.72973
1628	GBM_Model_12_eta_0.2_ntrees_1080	TGW_1	3	10	0.2	1080	Precision	0.310345
1629	GBM_Model_12_eta_0.2_ntrees_1080	TGW_1	3	10	0.2	1080	F1_Score	0.333333
1630	GBM_Model_12_eta_0.2_ntrees_1080	TGW_1	3	10	0.2	1080	AUC	0.576757
1631	GBM_Model_12_eta_0.2_ntrees_1080	TGW_1	4	1	0.2	1080	Sensitivity	0.4
1632	GBM_Model_12_eta_0.2_ntrees_1080	TGW_1	4	1	0.2	1080	Specificity	0.797297
1633	GBM_Model_12_eta_0.2_ntrees_1080	TGW_1	4	1	0.2	1080	Precision	0.4
1634	GBM_Model_12_eta_0.2_ntrees_1080	TGW_1	4	1	0.2	1080	F1_Score	0.4
1635	GBM_Model_12_eta_0.2_ntrees_1080	TGW_1	4	1	0.2	1080	AUC	0.708649
1636	GBM_Model_12_eta_0.2_ntrees_1080	TGW_1	4	2	0.2	1080	Sensitivity	0.36
1637	GBM_Model_12_eta_0.2_ntrees_1080	TGW_1	4	2	0.2	1080	Specificity	0.77027
1638	GBM_Model_12_eta_0.2_ntrees_1080	TGW_1	4	2	0.2	1080	Precision	0.346154
1639	GBM_Model_12_eta_0.2_ntrees_1080	TGW_1	4	2	0.2	1080	F1_Score	0.352941
1640	GBM_Model_12_eta_0.2_ntrees_1080	TGW_1	4	2	0.2	1080	AUC	0.687027
1641	GBM_Model_12_eta_0.2_ntrees_1080	TGW_1	4	3	0.2	1080	Sensitivity	0.56
1642	GBM_Model_12_eta_0.2_ntrees_1080	TGW_1	4	3	0.2	1080	Specificity	0.783784
1643	GBM_Model_12_eta_0.2_ntrees_1080	TGW_1	4	3	0.2	1080	Precision	0.466667
1644	GBM_Model_12_eta_0.2_ntrees_1080	TGW_1	4	3	0.2	1080	F1_Score	0.509091
1645	GBM_Model_12_eta_0.2_ntrees_1080	TGW_1	4	3	0.2	1080	AUC	0.718919
1646	GBM_Model_12_eta_0.2_ntrees_1080	TGW_1	4	4	0.2	1080	Sensitivity	0.56
1647	GBM_Model_12_eta_0.2_ntrees_1080	TGW_1	4	4	0.2	1080	Specificity	0.77027
1648	GBM_Model_12_eta_0.2_ntrees_1080	TGW_1	4	4	0.2	1080	Precision	0.451613
1649	GBM_Model_12_eta_0.2_ntrees_1080	TGW_1	4	4	0.2	1080	F1_Score	0.5
1650	GBM_Model_12_eta_0.2_ntrees_1080	TGW_1	4	4	0.2	1080	AUC	0.725405
1651	GBM_Model_12_eta_0.2_ntrees_1080	TGW_1	4	5	0.2	1080	Sensitivity	0.4
1652	GBM_Model_12_eta_0.2_ntrees_1080	TGW_1	4	5	0.2	1080	Specificity	0.783784
1653	GBM_Model_12_eta_0.2_ntrees_1080	TGW_1	4	5	0.2	1080	Precision	0.384615
1654	GBM_Model_12_eta_0.2_ntrees_1080	TGW_1	4	5	0.2	1080	F1_Score	0.392157
1655	GBM_Model_12_eta_0.2_ntrees_1080	TGW_1	4	5	0.2	1080	AUC	0.677297
1656	GBM_Model_12_eta_0.2_ntrees_1080	TGW_1	4	6	0.2	1080	Sensitivity	0.52
1657	GBM_Model_12_eta_0.2_ntrees_1080	TGW_1	4	6	0.2	1080	Specificity	0.783784
1658	GBM_Model_12_eta_0.2_ntrees_1080	TGW_1	4	6	0.2	1080	Precision	0.448276
1659	GBM_Model_12_eta_0.2_ntrees_1080	TGW_1	4	6	0.2	1080	F1_Score	0.481481
1660	GBM_Model_12_eta_0.2_ntrees_1080	TGW_1	4	6	0.2	1080	AUC	0.731351
1661	GBM_Model_12_eta_0.2_ntrees_1080	TGW_1	4	7	0.2	1080	Sensitivity	0.48
1662	GBM_Model_12_eta_0.2_ntrees_1080	TGW_1	4	7	0.2	1080	Specificity	0.797297
1663	GBM_Model_12_eta_0.2_ntrees_1080	TGW_1	4	7	0.2	1080	Precision	0.444444
1664	GBM_Model_12_eta_0.2_ntrees_1080	TGW_1	4	7	0.2	1080	F1_Score	0.461538
1665	GBM_Model_12_eta_0.2_ntrees_1080	TGW_1	4	7	0.2	1080	AUC	0.702162
1666	GBM_Model_12_eta_0.2_ntrees_1080	TGW_1	4	8	0.2	1080	Sensitivity	0.4
1667	GBM_Model_12_eta_0.2_ntrees_1080	TGW_1	4	8	0.2	1080	Specificity	0.756757
1668	GBM_Model_12_eta_0.2_ntrees_1080	TGW_1	4	8	0.2	1080	Precision	0.357143
1669	GBM_Model_12_eta_0.2_ntrees_1080	TGW_1	4	8	0.2	1080	F1_Score	0.377358
1670	GBM_Model_12_eta_0.2_ntrees_1080	TGW_1	4	8	0.2	1080	AUC	0.711892
1671	GBM_Model_12_eta_0.2_ntrees_1080	TGW_1	4	9	0.2	1080	Sensitivity	0.4
1672	GBM_Model_12_eta_0.2_ntrees_1080	TGW_1	4	9	0.2	1080	Specificity	0.743243
1673	GBM_Model_12_eta_0.2_ntrees_1080	TGW_1	4	9	0.2	1080	Precision	0.344828
1674	GBM_Model_12_eta_0.2_ntrees_1080	TGW_1	4	9	0.2	1080	F1_Score	0.37037
1675	GBM_Model_12_eta_0.2_ntrees_1080	TGW_1	4	9	0.2	1080	AUC	0.664324
1676	GBM_Model_12_eta_0.2_ntrees_1080	TGW_1	4	10	0.2	1080	Sensitivity	0.52
1677	GBM_Model_12_eta_0.2_ntrees_1080	TGW_1	4	10	0.2	1080	Specificity	0.824324
1678	GBM_Model_12_eta_0.2_ntrees_1080	TGW_1	4	10	0.2	1080	Precision	0.5
1679	GBM_Model_12_eta_0.2_ntrees_1080	TGW_1	4	10	0.2	1080	F1_Score	0.509804
1680	GBM_Model_12_eta_0.2_ntrees_1080	TGW_1	4	10	0.2	1080	AUC	0.749189
1681	GBM_Model_12_eta_0.2_ntrees_1080	TGW_1	5	1	0.2	1080	Sensitivity	0.64
1682	GBM_Model_12_eta_0.2_ntrees_1080	TGW_1	5	1	0.2	1080	Specificity	0.72973
1683	GBM_Model_12_eta_0.2_ntrees_1080	TGW_1	5	1	0.2	1080	Precision	0.444444
1684	GBM_Model_12_eta_0.2_ntrees_1080	TGW_1	5	1	0.2	1080	F1_Score	0.52459
1685	GBM_Model_12_eta_0.2_ntrees_1080	TGW_1	5	1	0.2	1080	AUC	0.697838
1686	GBM_Model_12_eta_0.2_ntrees_1080	TGW_1	5	2	0.2	1080	Sensitivity	0.6
1687	GBM_Model_12_eta_0.2_ntrees_1080	TGW_1	5	2	0.2	1080	Specificity	0.783784
1688	GBM_Model_12_eta_0.2_ntrees_1080	TGW_1	5	2	0.2	1080	Precision	0.483871
1689	GBM_Model_12_eta_0.2_ntrees_1080	TGW_1	5	2	0.2	1080	F1_Score	0.535714
1690	GBM_Model_12_eta_0.2_ntrees_1080	TGW_1	5	2	0.2	1080	AUC	0.736216
1691	GBM_Model_12_eta_0.2_ntrees_1080	TGW_1	5	3	0.2	1080	Sensitivity	0.68
1692	GBM_Model_12_eta_0.2_ntrees_1080	TGW_1	5	3	0.2	1080	Specificity	0.716216
1693	GBM_Model_12_eta_0.2_ntrees_1080	TGW_1	5	3	0.2	1080	Precision	0.447368
1694	GBM_Model_12_eta_0.2_ntrees_1080	TGW_1	5	3	0.2	1080	F1_Score	0.539683
1695	GBM_Model_12_eta_0.2_ntrees_1080	TGW_1	5	3	0.2	1080	AUC	0.74
1696	GBM_Model_12_eta_0.2_ntrees_1080	TGW_1	5	4	0.2	1080	Sensitivity	0.64
1697	GBM_Model_12_eta_0.2_ntrees_1080	TGW_1	5	4	0.2	1080	Specificity	0.72973
1698	GBM_Model_12_eta_0.2_ntrees_1080	TGW_1	5	4	0.2	1080	Precision	0.444444
1699	GBM_Model_12_eta_0.2_ntrees_1080	TGW_1	5	4	0.2	1080	F1_Score	0.52459
1700	GBM_Model_12_eta_0.2_ntrees_1080	TGW_1	5	4	0.2	1080	AUC	0.728108
1701	GBM_Model_12_eta_0.2_ntrees_1080	TGW_1	5	5	0.2	1080	Sensitivity	0.56
1702	GBM_Model_12_eta_0.2_ntrees_1080	TGW_1	5	5	0.2	1080	Specificity	0.797297
1703	GBM_Model_12_eta_0.2_ntrees_1080	TGW_1	5	5	0.2	1080	Precision	0.482759
1704	GBM_Model_12_eta_0.2_ntrees_1080	TGW_1	5	5	0.2	1080	F1_Score	0.518519
1705	GBM_Model_12_eta_0.2_ntrees_1080	TGW_1	5	5	0.2	1080	AUC	0.678919
1706	GBM_Model_12_eta_0.2_ntrees_1080	TGW_1	5	6	0.2	1080	Sensitivity	0.64
1707	GBM_Model_12_eta_0.2_ntrees_1080	TGW_1	5	6	0.2	1080	Specificity	0.689189
1708	GBM_Model_12_eta_0.2_ntrees_1080	TGW_1	5	6	0.2	1080	Precision	0.410256
1709	GBM_Model_12_eta_0.2_ntrees_1080	TGW_1	5	6	0.2	1080	F1_Score	0.5
1710	GBM_Model_12_eta_0.2_ntrees_1080	TGW_1	5	6	0.2	1080	AUC	0.696216
1711	GBM_Model_12_eta_0.2_ntrees_1080	TGW_1	5	7	0.2	1080	Sensitivity	0.76
1712	GBM_Model_12_eta_0.2_ntrees_1080	TGW_1	5	7	0.2	1080	Specificity	0.702703
1713	GBM_Model_12_eta_0.2_ntrees_1080	TGW_1	5	7	0.2	1080	Precision	0.463415
1714	GBM_Model_12_eta_0.2_ntrees_1080	TGW_1	5	7	0.2	1080	F1_Score	0.575758
1715	GBM_Model_12_eta_0.2_ntrees_1080	TGW_1	5	7	0.2	1080	AUC	0.760541
1716	GBM_Model_12_eta_0.2_ntrees_1080	TGW_1	5	8	0.2	1080	Sensitivity	0.64
1717	GBM_Model_12_eta_0.2_ntrees_1080	TGW_1	5	8	0.2	1080	Specificity	0.756757
1718	GBM_Model_12_eta_0.2_ntrees_1080	TGW_1	5	8	0.2	1080	Precision	0.470588
1719	GBM_Model_12_eta_0.2_ntrees_1080	TGW_1	5	8	0.2	1080	F1_Score	0.542373
1720	GBM_Model_12_eta_0.2_ntrees_1080	TGW_1	5	8	0.2	1080	AUC	0.70973
1721	GBM_Model_12_eta_0.2_ntrees_1080	TGW_1	5	9	0.2	1080	Sensitivity	0.8
1722	GBM_Model_12_eta_0.2_ntrees_1080	TGW_1	5	9	0.2	1080	Specificity	0.675676
1723	GBM_Model_12_eta_0.2_ntrees_1080	TGW_1	5	9	0.2	1080	Precision	0.454545
1724	GBM_Model_12_eta_0.2_ntrees_1080	TGW_1	5	9	0.2	1080	F1_Score	0.57971
1725	GBM_Model_12_eta_0.2_ntrees_1080	TGW_1	5	9	0.2	1080	AUC	0.76
1726	GBM_Model_12_eta_0.2_ntrees_1080	TGW_1	5	10	0.2	1080	Sensitivity	0.68
1727	GBM_Model_12_eta_0.2_ntrees_1080	TGW_1	5	10	0.2	1080	Specificity	0.743243
1728	GBM_Model_12_eta_0.2_ntrees_1080	TGW_1	5	10	0.2	1080	Precision	0.472222
1729	GBM_Model_12_eta_0.2_ntrees_1080	TGW_1	5	10	0.2	1080	F1_Score	0.557377
1730	GBM_Model_12_eta_0.2_ntrees_1080	TGW_1	5	10	0.2	1080	AUC	0.745946
1731	GBM_Model_12_eta_0.2_ntrees_1080	TGW_1	1	0	0.2	1080	ICC_Prediction_Stability	0.763021
1732	GBM_Model_12_eta_0.2_ntrees_1080	TGW_1	2	0	0.2	1080	ICC_Prediction_Stability	0.716102
1733	GBM_Model_12_eta_0.2_ntrees_1080	TGW_1	3	0	0.2	1080	ICC_Prediction_Stability	0.72732
1734	GBM_Model_12_eta_0.2_ntrees_1080	TGW_1	4	0	0.2	1080	ICC_Prediction_Stability	0.741483
1735	GBM_Model_12_eta_0.2_ntrees_1080	TGW_1	5	0	0.2	1080	ICC_Prediction_Stability	0.758698
1736	GBM_Model_12_eta_0.2_ntrees_1080	TGW_1	1	0	0.2	1080	Fleiss_Kappa_Prediction_Stability	0.510054
1737	GBM_Model_12_eta_0.2_ntrees_1080	TGW_1	2	0	0.2	1080	Fleiss_Kappa_Prediction_Stability	0.479135
1738	GBM_Model_12_eta_0.2_ntrees_1080	TGW_1	3	0	0.2	1080	Fleiss_Kappa_Prediction_Stability	0.479135
1739	GBM_Model_12_eta_0.2_ntrees_1080	TGW_1	4	0	0.2	1080	Fleiss_Kappa_Prediction_Stability	0.449405
1740	GBM_Model_12_eta_0.2_ntrees_1080	TGW_1	5	0	0.2	1080	Fleiss_Kappa_Prediction_Stability	0.458919
1741	GBM_Model_13_eta_0.0025_ntrees_2060	TGW_1	1	1	0.0025	2060	Spearman	0.470733
1742	GBM_Model_13_eta_0.0025_ntrees_2060	TGW_1	1	2	0.0025	2060	Spearman	0.462563
1743	GBM_Model_13_eta_0.0025_ntrees_2060	TGW_1	1	3	0.0025	2060	Spearman	0.457783
1744	GBM_Model_13_eta_0.0025_ntrees_2060	TGW_1	1	4	0.0025	2060	Spearman	0.453645
1745	GBM_Model_13_eta_0.0025_ntrees_2060	TGW_1	1	5	0.0025	2060	Spearman	0.45529
1746	GBM_Model_13_eta_0.0025_ntrees_2060	TGW_1	1	6	0.0025	2060	Spearman	0.466682
1747	GBM_Model_13_eta_0.0025_ntrees_2060	TGW_1	1	7	0.0025	2060	Spearman	0.471765
1748	GBM_Model_13_eta_0.0025_ntrees_2060	TGW_1	1	8	0.0025	2060	Spearman	0.450102
1749	GBM_Model_13_eta_0.0025_ntrees_2060	TGW_1	1	9	0.0025	2060	Spearman	0.443243
1750	GBM_Model_13_eta_0.0025_ntrees_2060	TGW_1	1	10	0.0025	2060	Spearman	0.473714
1751	GBM_Model_13_eta_0.0025_ntrees_2060	TGW_1	2	1	0.0025	2060	Spearman	0.326492
1752	GBM_Model_13_eta_0.0025_ntrees_2060	TGW_1	2	2	0.0025	2060	Spearman	0.33909
1753	GBM_Model_13_eta_0.0025_ntrees_2060	TGW_1	2	3	0.0025	2060	Spearman	0.317129
1754	GBM_Model_13_eta_0.0025_ntrees_2060	TGW_1	2	4	0.0025	2060	Spearman	0.342362
1755	GBM_Model_13_eta_0.0025_ntrees_2060	TGW_1	2	5	0.0025	2060	Spearman	0.341533
1756	GBM_Model_13_eta_0.0025_ntrees_2060	TGW_1	2	6	0.0025	2060	Spearman	0.33559
1757	GBM_Model_13_eta_0.0025_ntrees_2060	TGW_1	2	7	0.0025	2060	Spearman	0.339331
1758	GBM_Model_13_eta_0.0025_ntrees_2060	TGW_1	2	8	0.0025	2060	Spearman	0.339869
1759	GBM_Model_13_eta_0.0025_ntrees_2060	TGW_1	2	9	0.0025	2060	Spearman	0.335633
1760	GBM_Model_13_eta_0.0025_ntrees_2060	TGW_1	2	10	0.0025	2060	Spearman	0.323524
1761	GBM_Model_13_eta_0.0025_ntrees_2060	TGW_1	3	1	0.0025	2060	Spearman	0.286935
1762	GBM_Model_13_eta_0.0025_ntrees_2060	TGW_1	3	2	0.0025	2060	Spearman	0.287368
1763	GBM_Model_13_eta_0.0025_ntrees_2060	TGW_1	3	3	0.0025	2060	Spearman	0.293256
1764	GBM_Model_13_eta_0.0025_ntrees_2060	TGW_1	3	4	0.0025	2060	Spearman	0.294437
1765	GBM_Model_13_eta_0.0025_ntrees_2060	TGW_1	3	5	0.0025	2060	Spearman	0.283033
1766	GBM_Model_13_eta_0.0025_ntrees_2060	TGW_1	3	6	0.0025	2060	Spearman	0.28944
1767	GBM_Model_13_eta_0.0025_ntrees_2060	TGW_1	3	7	0.0025	2060	Spearman	0.294251
1768	GBM_Model_13_eta_0.0025_ntrees_2060	TGW_1	3	8	0.0025	2060	Spearman	0.304456
1769	GBM_Model_13_eta_0.0025_ntrees_2060	TGW_1	3	9	0.0025	2060	Spearman	0.271957
1770	GBM_Model_13_eta_0.0025_ntrees_2060	TGW_1	3	10	0.0025	2060	Spearman	0.289928
1771	GBM_Model_13_eta_0.0025_ntrees_2060	TGW_1	4	1	0.0025	2060	Spearman	0.520526
1772	GBM_Model_13_eta_0.0025_ntrees_2060	TGW_1	4	2	0.0025	2060	Spearman	0.526314
1773	GBM_Model_13_eta_0.0025_ntrees_2060	TGW_1	4	3	0.0025	2060	Spearman	0.532734
1774	GBM_Model_13_eta_0.0025_ntrees_2060	TGW_1	4	4	0.0025	2060	Spearman	0.538145
1775	GBM_Model_13_eta_0.0025_ntrees_2060	TGW_1	4	5	0.0025	2060	Spearman	0.530272
1776	GBM_Model_13_eta_0.0025_ntrees_2060	TGW_1	4	6	0.0025	2060	Spearman	0.521386
1777	GBM_Model_13_eta_0.0025_ntrees_2060	TGW_1	4	7	0.0025	2060	Spearman	0.532041
1778	GBM_Model_13_eta_0.0025_ntrees_2060	TGW_1	4	8	0.0025	2060	Spearman	0.528436
1779	GBM_Model_13_eta_0.0025_ntrees_2060	TGW_1	4	9	0.0025	2060	Spearman	0.533804
1780	GBM_Model_13_eta_0.0025_ntrees_2060	TGW_1	4	10	0.0025	2060	Spearman	0.532573
1781	GBM_Model_13_eta_0.0025_ntrees_2060	TGW_1	5	1	0.0025	2060	Spearman	0.489684
1782	GBM_Model_13_eta_0.0025_ntrees_2060	TGW_1	5	2	0.0025	2060	Spearman	0.47154
1783	GBM_Model_13_eta_0.0025_ntrees_2060	TGW_1	5	3	0.0025	2060	Spearman	0.479418
1784	GBM_Model_13_eta_0.0025_ntrees_2060	TGW_1	5	4	0.0025	2060	Spearman	0.487322
1785	GBM_Model_13_eta_0.0025_ntrees_2060	TGW_1	5	5	0.0025	2060	Spearman	0.465868
1786	GBM_Model_13_eta_0.0025_ntrees_2060	TGW_1	5	6	0.0025	2060	Spearman	0.479418
1787	GBM_Model_13_eta_0.0025_ntrees_2060	TGW_1	5	7	0.0025	2060	Spearman	0.463376
1788	GBM_Model_13_eta_0.0025_ntrees_2060	TGW_1	5	8	0.0025	2060	Spearman	0.463654
1789	GBM_Model_13_eta_0.0025_ntrees_2060	TGW_1	5	9	0.0025	2060	Spearman	0.475337
1790	GBM_Model_13_eta_0.0025_ntrees_2060	TGW_1	5	10	0.0025	2060	Spearman	0.500977
1791	GBM_Model_13_eta_0.0025_ntrees_2060	TGW_1	1	1	0.0025	2060	Pearson	0.487162
1792	GBM_Model_13_eta_0.0025_ntrees_2060	TGW_1	1	2	0.0025	2060	Pearson	0.481464
1793	GBM_Model_13_eta_0.0025_ntrees_2060	TGW_1	1	3	0.0025	2060	Pearson	0.479599
1794	GBM_Model_13_eta_0.0025_ntrees_2060	TGW_1	1	4	0.0025	2060	Pearson	0.467123
1795	GBM_Model_13_eta_0.0025_ntrees_2060	TGW_1	1	5	0.0025	2060	Pearson	0.469906
1796	GBM_Model_13_eta_0.0025_ntrees_2060	TGW_1	1	6	0.0025	2060	Pearson	0.473666
1797	GBM_Model_13_eta_0.0025_ntrees_2060	TGW_1	1	7	0.0025	2060	Pearson	0.481499
1798	GBM_Model_13_eta_0.0025_ntrees_2060	TGW_1	1	8	0.0025	2060	Pearson	0.468189
1799	GBM_Model_13_eta_0.0025_ntrees_2060	TGW_1	1	9	0.0025	2060	Pearson	0.460121
1800	GBM_Model_13_eta_0.0025_ntrees_2060	TGW_1	1	10	0.0025	2060	Pearson	0.481914
1801	GBM_Model_13_eta_0.0025_ntrees_2060	TGW_1	2	1	0.0025	2060	Pearson	0.358627
1802	GBM_Model_13_eta_0.0025_ntrees_2060	TGW_1	2	2	0.0025	2060	Pearson	0.357546
1803	GBM_Model_13_eta_0.0025_ntrees_2060	TGW_1	2	3	0.0025	2060	Pearson	0.351511
1804	GBM_Model_13_eta_0.0025_ntrees_2060	TGW_1	2	4	0.0025	2060	Pearson	0.35754
1805	GBM_Model_13_eta_0.0025_ntrees_2060	TGW_1	2	5	0.0025	2060	Pearson	0.358814
1806	GBM_Model_13_eta_0.0025_ntrees_2060	TGW_1	2	6	0.0025	2060	Pearson	0.361085
1807	GBM_Model_13_eta_0.0025_ntrees_2060	TGW_1	2	7	0.0025	2060	Pearson	0.360822
1808	GBM_Model_13_eta_0.0025_ntrees_2060	TGW_1	2	8	0.0025	2060	Pearson	0.350772
1809	GBM_Model_13_eta_0.0025_ntrees_2060	TGW_1	2	9	0.0025	2060	Pearson	0.357096
1810	GBM_Model_13_eta_0.0025_ntrees_2060	TGW_1	2	10	0.0025	2060	Pearson	0.352676
1811	GBM_Model_13_eta_0.0025_ntrees_2060	TGW_1	3	1	0.0025	2060	Pearson	0.283174
1812	GBM_Model_13_eta_0.0025_ntrees_2060	TGW_1	3	2	0.0025	2060	Pearson	0.279696
1813	GBM_Model_13_eta_0.0025_ntrees_2060	TGW_1	3	3	0.0025	2060	Pearson	0.290843
1814	GBM_Model_13_eta_0.0025_ntrees_2060	TGW_1	3	4	0.0025	2060	Pearson	0.300064
1815	GBM_Model_13_eta_0.0025_ntrees_2060	TGW_1	3	5	0.0025	2060	Pearson	0.279763
1816	GBM_Model_13_eta_0.0025_ntrees_2060	TGW_1	3	6	0.0025	2060	Pearson	0.282395
1817	GBM_Model_13_eta_0.0025_ntrees_2060	TGW_1	3	7	0.0025	2060	Pearson	0.292104
1818	GBM_Model_13_eta_0.0025_ntrees_2060	TGW_1	3	8	0.0025	2060	Pearson	0.290016
1819	GBM_Model_13_eta_0.0025_ntrees_2060	TGW_1	3	9	0.0025	2060	Pearson	0.278326
1820	GBM_Model_13_eta_0.0025_ntrees_2060	TGW_1	3	10	0.0025	2060	Pearson	0.293061
1821	GBM_Model_13_eta_0.0025_ntrees_2060	TGW_1	4	1	0.0025	2060	Pearson	0.582656
1822	GBM_Model_13_eta_0.0025_ntrees_2060	TGW_1	4	2	0.0025	2060	Pearson	0.583899
1823	GBM_Model_13_eta_0.0025_ntrees_2060	TGW_1	4	3	0.0025	2060	Pearson	0.595272
1824	GBM_Model_13_eta_0.0025_ntrees_2060	TGW_1	4	4	0.0025	2060	Pearson	0.589381
1825	GBM_Model_13_eta_0.0025_ntrees_2060	TGW_1	4	5	0.0025	2060	Pearson	0.596049
1826	GBM_Model_13_eta_0.0025_ntrees_2060	TGW_1	4	6	0.0025	2060	Pearson	0.590489
1827	GBM_Model_13_eta_0.0025_ntrees_2060	TGW_1	4	7	0.0025	2060	Pearson	0.589426
1828	GBM_Model_13_eta_0.0025_ntrees_2060	TGW_1	4	8	0.0025	2060	Pearson	0.583846
1829	GBM_Model_13_eta_0.0025_ntrees_2060	TGW_1	4	9	0.0025	2060	Pearson	0.592819
1830	GBM_Model_13_eta_0.0025_ntrees_2060	TGW_1	4	10	0.0025	2060	Pearson	0.592186
1831	GBM_Model_13_eta_0.0025_ntrees_2060	TGW_1	5	1	0.0025	2060	Pearson	0.487067
1832	GBM_Model_13_eta_0.0025_ntrees_2060	TGW_1	5	2	0.0025	2060	Pearson	0.464161
1833	GBM_Model_13_eta_0.0025_ntrees_2060	TGW_1	5	3	0.0025	2060	Pearson	0.469412
1834	GBM_Model_13_eta_0.0025_ntrees_2060	TGW_1	5	4	0.0025	2060	Pearson	0.475782
1835	GBM_Model_13_eta_0.0025_ntrees_2060	TGW_1	5	5	0.0025	2060	Pearson	0.464028
1836	GBM_Model_13_eta_0.0025_ntrees_2060	TGW_1	5	6	0.0025	2060	Pearson	0.477324
1837	GBM_Model_13_eta_0.0025_ntrees_2060	TGW_1	5	7	0.0025	2060	Pearson	0.46133
1838	GBM_Model_13_eta_0.0025_ntrees_2060	TGW_1	5	8	0.0025	2060	Pearson	0.461053
1839	GBM_Model_13_eta_0.0025_ntrees_2060	TGW_1	5	9	0.0025	2060	Pearson	0.467549
1840	GBM_Model_13_eta_0.0025_ntrees_2060	TGW_1	5	10	0.0025	2060	Pearson	0.489866
1841	GBM_Model_13_eta_0.0025_ntrees_2060	TGW_1	1	1	0.0025	2060	R_squared	0.0727461
1842	GBM_Model_13_eta_0.0025_ntrees_2060	TGW_1	1	2	0.0025	2060	R_squared	0.0723995
1843	GBM_Model_13_eta_0.0025_ntrees_2060	TGW_1	1	3	0.0025	2060	R_squared	0.0733925
1844	GBM_Model_13_eta_0.0025_ntrees_2060	TGW_1	1	4	0.0025	2060	R_squared	0.0616451
1845	GBM_Model_13_eta_0.0025_ntrees_2060	TGW_1	1	5	0.0025	2060	R_squared	0.0693786
1846	GBM_Model_13_eta_0.0025_ntrees_2060	TGW_1	1	6	0.0025	2060	R_squared	0.0674421
1847	GBM_Model_13_eta_0.0025_ntrees_2060	TGW_1	1	7	0.0025	2060	R_squared	0.0681778
1848	GBM_Model_13_eta_0.0025_ntrees_2060	TGW_1	1	8	0.0025	2060	R_squared	0.0623249
1849	GBM_Model_13_eta_0.0025_ntrees_2060	TGW_1	1	9	0.0025	2060	R_squared	0.0576125
1850	GBM_Model_13_eta_0.0025_ntrees_2060	TGW_1	1	10	0.0025	2060	R_squared	0.0695561
1851	GBM_Model_13_eta_0.0025_ntrees_2060	TGW_1	2	1	0.0025	2060	R_squared	-0.00499831
1852	GBM_Model_13_eta_0.0025_ntrees_2060	TGW_1	2	2	0.0025	2060	R_squared	-0.00468132
1853	GBM_Model_13_eta_0.0025_ntrees_2060	TGW_1	2	3	0.0025	2060	R_squared	-0.00762036
1854	GBM_Model_13_eta_0.0025_ntrees_2060	TGW_1	2	4	0.0025	2060	R_squared	-0.00290722
1855	GBM_Model_13_eta_0.0025_ntrees_2060	TGW_1	2	5	0.0025	2060	R_squared	-0.00340537
1856	GBM_Model_13_eta_0.0025_ntrees_2060	TGW_1	2	6	0.0025	2060	R_squared	-0.00730744
1857	GBM_Model_13_eta_0.0025_ntrees_2060	TGW_1	2	7	0.0025	2060	R_squared	-0.00706273
1858	GBM_Model_13_eta_0.0025_ntrees_2060	TGW_1	2	8	0.0025	2060	R_squared	-0.0100802
1859	GBM_Model_13_eta_0.0025_ntrees_2060	TGW_1	2	9	0.0025	2060	R_squared	-0.00195564
1860	GBM_Model_13_eta_0.0025_ntrees_2060	TGW_1	2	10	0.0025	2060	R_squared	-0.00663159
1861	GBM_Model_13_eta_0.0025_ntrees_2060	TGW_1	3	1	0.0025	2060	R_squared	0.0206403
1862	GBM_Model_13_eta_0.0025_ntrees_2060	TGW_1	3	2	0.0025	2060	R_squared	0.0162851
1863	GBM_Model_13_eta_0.0025_ntrees_2060	TGW_1	3	3	0.0025	2060	R_squared	0.0263242
1864	GBM_Model_13_eta_0.0025_ntrees_2060	TGW_1	3	4	0.0025	2060	R_squared	0.0288491
1865	GBM_Model_13_eta_0.0025_ntrees_2060	TGW_1	3	5	0.0025	2060	R_squared	0.0125237
1866	GBM_Model_13_eta_0.0025_ntrees_2060	TGW_1	3	6	0.0025	2060	R_squared	0.019473
1867	GBM_Model_13_eta_0.0025_ntrees_2060	TGW_1	3	7	0.0025	2060	R_squared	0.0249605
1868	GBM_Model_13_eta_0.0025_ntrees_2060	TGW_1	3	8	0.0025	2060	R_squared	0.0216733
1869	GBM_Model_13_eta_0.0025_ntrees_2060	TGW_1	3	9	0.0025	2060	R_squared	0.0167394
1870	GBM_Model_13_eta_0.0025_ntrees_2060	TGW_1	3	10	0.0025	2060	R_squared	0.0237427
1871	GBM_Model_13_eta_0.0025_ntrees_2060	TGW_1	4	1	0.0025	2060	R_squared	0.237546
1872	GBM_Model_13_eta_0.0025_ntrees_2060	TGW_1	4	2	0.0025	2060	R_squared	0.241084
1873	GBM_Model_13_eta_0.0025_ntrees_2060	TGW_1	4	3	0.0025	2060	R_squared	0.248764
1874	GBM_Model_13_eta_0.0025_ntrees_2060	TGW_1	4	4	0.0025	2060	R_squared	0.240428
1875	GBM_Model_13_eta_0.0025_ntrees_2060	TGW_1	4	5	0.0025	2060	R_squared	0.244717
1876	GBM_Model_13_eta_0.0025_ntrees_2060	TGW_1	4	6	0.0025	2060	R_squared	0.246174
1877	GBM_Model_13_eta_0.0025_ntrees_2060	TGW_1	4	7	0.0025	2060	R_squared	0.246447
1878	GBM_Model_13_eta_0.0025_ntrees_2060	TGW_1	4	8	0.0025	2060	R_squared	0.238616
1879	GBM_Model_13_eta_0.0025_ntrees_2060	TGW_1	4	9	0.0025	2060	R_squared	0.243584
1880	GBM_Model_13_eta_0.0025_ntrees_2060	TGW_1	4	10	0.0025	2060	R_squared	0.246528
1881	GBM_Model_13_eta_0.0025_ntrees_2060	TGW_1	5	1	0.0025	2060	R_squared	0.0736465
1882	GBM_Model_13_eta_0.0025_ntrees_2060	TGW_1	5	2	0.0025	2060	R_squared	0.0615981
1883	GBM_Model_13_eta_0.0025_ntrees_2060	TGW_1	5	3	0.0025	2060	R_squared	0.0562847
1884	GBM_Model_13_eta_0.0025_ntrees_2060	TGW_1	5	4	0.0025	2060	R_squared	0.0658025
1885	GBM_Model_13_eta_0.0025_ntrees_2060	TGW_1	5	5	0.0025	2060	R_squared	0.0579497
1886	GBM_Model_13_eta_0.0025_ntrees_2060	TGW_1	5	6	0.0025	2060	R_squared	0.070689
1887	GBM_Model_13_eta_0.0025_ntrees_2060	TGW_1	5	7	0.0025	2060	R_squared	0.0593175
1888	GBM_Model_13_eta_0.0025_ntrees_2060	TGW_1	5	8	0.0025	2060	R_squared	0.0578642
1889	GBM_Model_13_eta_0.0025_ntrees_2060	TGW_1	5	9	0.0025	2060	R_squared	0.0614846
1890	GBM_Model_13_eta_0.0025_ntrees_2060	TGW_1	5	10	0.0025	2060	R_squared	0.0733223
1891	GBM_Model_13_eta_0.0025_ntrees_2060	TGW_1	1	1	0.0025	2060	MSE	16.0723
1892	GBM_Model_13_eta_0.0025_ntrees_2060	TGW_1	1	2	0.0025	2060	MSE	16.0783
1893	GBM_Model_13_eta_0.0025_ntrees_2060	TGW_1	1	3	0.0025	2060	MSE	16.0611
1894	GBM_Model_13_eta_0.0025_ntrees_2060	TGW_1	1	4	0.0025	2060	MSE	16.2647
1895	GBM_Model_13_eta_0.0025_ntrees_2060	TGW_1	1	5	0.0025	2060	MSE	16.1307
1896	GBM_Model_13_eta_0.0025_ntrees_2060	TGW_1	1	6	0.0025	2060	MSE	16.1642
1897	GBM_Model_13_eta_0.0025_ntrees_2060	TGW_1	1	7	0.0025	2060	MSE	16.1515
1898	GBM_Model_13_eta_0.0025_ntrees_2060	TGW_1	1	8	0.0025	2060	MSE	16.2529
1899	GBM_Model_13_eta_0.0025_ntrees_2060	TGW_1	1	9	0.0025	2060	MSE	16.3346
1900	GBM_Model_13_eta_0.0025_ntrees_2060	TGW_1	1	10	0.0025	2060	MSE	16.1276
1901	GBM_Model_13_eta_0.0025_ntrees_2060	TGW_1	2	1	0.0025	2060	MSE	18.4979
1902	GBM_Model_13_eta_0.0025_ntrees_2060	TGW_1	2	2	0.0025	2060	MSE	18.4921
1903	GBM_Model_13_eta_0.0025_ntrees_2060	TGW_1	2	3	0.0025	2060	MSE	18.5462
1904	GBM_Model_13_eta_0.0025_ntrees_2060	TGW_1	2	4	0.0025	2060	MSE	18.4594
1905	GBM_Model_13_eta_0.0025_ntrees_2060	TGW_1	2	5	0.0025	2060	MSE	18.4686
1906	GBM_Model_13_eta_0.0025_ntrees_2060	TGW_1	2	6	0.0025	2060	MSE	18.5404
1907	GBM_Model_13_eta_0.0025_ntrees_2060	TGW_1	2	7	0.0025	2060	MSE	18.5359
1908	GBM_Model_13_eta_0.0025_ntrees_2060	TGW_1	2	8	0.0025	2060	MSE	18.5914
1909	GBM_Model_13_eta_0.0025_ntrees_2060	TGW_1	2	9	0.0025	2060	MSE	18.4419
1910	GBM_Model_13_eta_0.0025_ntrees_2060	TGW_1	2	10	0.0025	2060	MSE	18.528
1911	GBM_Model_13_eta_0.0025_ntrees_2060	TGW_1	3	1	0.0025	2060	MSE	14.4307
1912	GBM_Model_13_eta_0.0025_ntrees_2060	TGW_1	3	2	0.0025	2060	MSE	14.4949
1913	GBM_Model_13_eta_0.0025_ntrees_2060	TGW_1	3	3	0.0025	2060	MSE	14.347
1914	GBM_Model_13_eta_0.0025_ntrees_2060	TGW_1	3	4	0.0025	2060	MSE	14.3098
1915	GBM_Model_13_eta_0.0025_ntrees_2060	TGW_1	3	5	0.0025	2060	MSE	14.5503
1916	GBM_Model_13_eta_0.0025_ntrees_2060	TGW_1	3	6	0.0025	2060	MSE	14.4479
1917	GBM_Model_13_eta_0.0025_ntrees_2060	TGW_1	3	7	0.0025	2060	MSE	14.3671
1918	GBM_Model_13_eta_0.0025_ntrees_2060	TGW_1	3	8	0.0025	2060	MSE	14.4155
1919	GBM_Model_13_eta_0.0025_ntrees_2060	TGW_1	3	9	0.0025	2060	MSE	14.4882
1920	GBM_Model_13_eta_0.0025_ntrees_2060	TGW_1	3	10	0.0025	2060	MSE	14.385
1921	GBM_Model_13_eta_0.0025_ntrees_2060	TGW_1	4	1	0.0025	2060	MSE	10.4295
1922	GBM_Model_13_eta_0.0025_ntrees_2060	TGW_1	4	2	0.0025	2060	MSE	10.3811
1923	GBM_Model_13_eta_0.0025_ntrees_2060	TGW_1	4	3	0.0025	2060	MSE	10.276
1924	GBM_Model_13_eta_0.0025_ntrees_2060	TGW_1	4	4	0.0025	2060	MSE	10.39
1925	GBM_Model_13_eta_0.0025_ntrees_2060	TGW_1	4	5	0.0025	2060	MSE	10.3314
1926	GBM_Model_13_eta_0.0025_ntrees_2060	TGW_1	4	6	0.0025	2060	MSE	10.3114
1927	GBM_Model_13_eta_0.0025_ntrees_2060	TGW_1	4	7	0.0025	2060	MSE	10.3077
1928	GBM_Model_13_eta_0.0025_ntrees_2060	TGW_1	4	8	0.0025	2060	MSE	10.4148
1929	GBM_Model_13_eta_0.0025_ntrees_2060	TGW_1	4	9	0.0025	2060	MSE	10.3469
1930	GBM_Model_13_eta_0.0025_ntrees_2060	TGW_1	4	10	0.0025	2060	MSE	10.3066
1931	GBM_Model_13_eta_0.0025_ntrees_2060	TGW_1	5	1	0.0025	2060	MSE	14.2107
1932	GBM_Model_13_eta_0.0025_ntrees_2060	TGW_1	5	2	0.0025	2060	MSE	14.3955
1933	GBM_Model_13_eta_0.0025_ntrees_2060	TGW_1	5	3	0.0025	2060	MSE	14.477
1934	GBM_Model_13_eta_0.0025_ntrees_2060	TGW_1	5	4	0.0025	2060	MSE	14.331
1935	GBM_Model_13_eta_0.0025_ntrees_2060	TGW_1	5	5	0.0025	2060	MSE	14.4515
1936	GBM_Model_13_eta_0.0025_ntrees_2060	TGW_1	5	6	0.0025	2060	MSE	14.256
1937	GBM_Model_13_eta_0.0025_ntrees_2060	TGW_1	5	7	0.0025	2060	MSE	14.4305
1938	GBM_Model_13_eta_0.0025_ntrees_2060	TGW_1	5	8	0.0025	2060	MSE	14.4528
1939	GBM_Model_13_eta_0.0025_ntrees_2060	TGW_1	5	9	0.0025	2060	MSE	14.3972
1940	GBM_Model_13_eta_0.0025_ntrees_2060	TGW_1	5	10	0.0025	2060	MSE	14.2156
1941	GBM_Model_13_eta_0.0025_ntrees_2060	TGW_1	1	1	0.0025	2060	Sensitivity	0.2
1942	GBM_Model_13_eta_0.0025_ntrees_2060	TGW_1	1	1	0.0025	2060	Specificity	0.824324
1943	GBM_Model_13_eta_0.0025_ntrees_2060	TGW_1	1	1	0.0025	2060	Precision	0.277778
1944	GBM_Model_13_eta_0.0025_ntrees_2060	TGW_1	1	1	0.0025	2060	F1_Score	0.232558
1945	GBM_Model_13_eta_0.0025_ntrees_2060	TGW_1	1	1	0.0025	2060	AUC	0.683243
1946	GBM_Model_13_eta_0.0025_ntrees_2060	TGW_1	1	2	0.0025	2060	Sensitivity	0.2
1947	GBM_Model_13_eta_0.0025_ntrees_2060	TGW_1	1	2	0.0025	2060	Specificity	0.878378
1948	GBM_Model_13_eta_0.0025_ntrees_2060	TGW_1	1	2	0.0025	2060	Precision	0.357143
1949	GBM_Model_13_eta_0.0025_ntrees_2060	TGW_1	1	2	0.0025	2060	F1_Score	0.25641
1950	GBM_Model_13_eta_0.0025_ntrees_2060	TGW_1	1	2	0.0025	2060	AUC	0.671351
1951	GBM_Model_13_eta_0.0025_ntrees_2060	TGW_1	1	3	0.0025	2060	Sensitivity	0.16
1952	GBM_Model_13_eta_0.0025_ntrees_2060	TGW_1	1	3	0.0025	2060	Specificity	0.810811
1953	GBM_Model_13_eta_0.0025_ntrees_2060	TGW_1	1	3	0.0025	2060	Precision	0.222222
1954	GBM_Model_13_eta_0.0025_ntrees_2060	TGW_1	1	3	0.0025	2060	F1_Score	0.186047
1955	GBM_Model_13_eta_0.0025_ntrees_2060	TGW_1	1	3	0.0025	2060	AUC	0.66973
1956	GBM_Model_13_eta_0.0025_ntrees_2060	TGW_1	1	4	0.0025	2060	Sensitivity	0.2
1957	GBM_Model_13_eta_0.0025_ntrees_2060	TGW_1	1	4	0.0025	2060	Specificity	0.851351
1958	GBM_Model_13_eta_0.0025_ntrees_2060	TGW_1	1	4	0.0025	2060	Precision	0.3125
1959	GBM_Model_13_eta_0.0025_ntrees_2060	TGW_1	1	4	0.0025	2060	F1_Score	0.243902
1960	GBM_Model_13_eta_0.0025_ntrees_2060	TGW_1	1	4	0.0025	2060	AUC	0.674054
1961	GBM_Model_13_eta_0.0025_ntrees_2060	TGW_1	1	5	0.0025	2060	Sensitivity	0.2
1962	GBM_Model_13_eta_0.0025_ntrees_2060	TGW_1	1	5	0.0025	2060	Specificity	0.837838
1963	GBM_Model_13_eta_0.0025_ntrees_2060	TGW_1	1	5	0.0025	2060	Precision	0.294118
1964	GBM_Model_13_eta_0.0025_ntrees_2060	TGW_1	1	5	0.0025	2060	F1_Score	0.238095
1965	GBM_Model_13_eta_0.0025_ntrees_2060	TGW_1	1	5	0.0025	2060	AUC	0.667027
1966	GBM_Model_13_eta_0.0025_ntrees_2060	TGW_1	1	6	0.0025	2060	Sensitivity	0.16
1967	GBM_Model_13_eta_0.0025_ntrees_2060	TGW_1	1	6	0.0025	2060	Specificity	0.837838
1968	GBM_Model_13_eta_0.0025_ntrees_2060	TGW_1	1	6	0.0025	2060	Precision	0.25
1969	GBM_Model_13_eta_0.0025_ntrees_2060	TGW_1	1	6	0.0025	2060	F1_Score	0.195122
1970	GBM_Model_13_eta_0.0025_ntrees_2060	TGW_1	1	6	0.0025	2060	AUC	0.682703
1971	GBM_Model_13_eta_0.0025_ntrees_2060	TGW_1	1	7	0.0025	2060	Sensitivity	0.24
1972	GBM_Model_13_eta_0.0025_ntrees_2060	TGW_1	1	7	0.0025	2060	Specificity	0.837838
1973	GBM_Model_13_eta_0.0025_ntrees_2060	TGW_1	1	7	0.0025	2060	Precision	0.333333
1974	GBM_Model_13_eta_0.0025_ntrees_2060	TGW_1	1	7	0.0025	2060	F1_Score	0.27907
1975	GBM_Model_13_eta_0.0025_ntrees_2060	TGW_1	1	7	0.0025	2060	AUC	0.678919
1976	GBM_Model_13_eta_0.0025_ntrees_2060	TGW_1	1	8	0.0025	2060	Sensitivity	0.16
1977	GBM_Model_13_eta_0.0025_ntrees_2060	TGW_1	1	8	0.0025	2060	Specificity	0.824324
1978	GBM_Model_13_eta_0.0025_ntrees_2060	TGW_1	1	8	0.0025	2060	Precision	0.235294
1979	GBM_Model_13_eta_0.0025_ntrees_2060	TGW_1	1	8	0.0025	2060	F1_Score	0.190476
1980	GBM_Model_13_eta_0.0025_ntrees_2060	TGW_1	1	8	0.0025	2060	AUC	0.666486
1981	GBM_Model_13_eta_0.0025_ntrees_2060	TGW_1	1	9	0.0025	2060	Sensitivity	0.2
1982	GBM_Model_13_eta_0.0025_ntrees_2060	TGW_1	1	9	0.0025	2060	Specificity	0.824324
1983	GBM_Model_13_eta_0.0025_ntrees_2060	TGW_1	1	9	0.0025	2060	Precision	0.277778
1984	GBM_Model_13_eta_0.0025_ntrees_2060	TGW_1	1	9	0.0025	2060	F1_Score	0.232558
1985	GBM_Model_13_eta_0.0025_ntrees_2060	TGW_1	1	9	0.0025	2060	AUC	0.662162
1986	GBM_Model_13_eta_0.0025_ntrees_2060	TGW_1	1	10	0.0025	2060	Sensitivity	0.16
1987	GBM_Model_13_eta_0.0025_ntrees_2060	TGW_1	1	10	0.0025	2060	Specificity	0.837838
1988	GBM_Model_13_eta_0.0025_ntrees_2060	TGW_1	1	10	0.0025	2060	Precision	0.25
1989	GBM_Model_13_eta_0.0025_ntrees_2060	TGW_1	1	10	0.0025	2060	F1_Score	0.195122
1990	GBM_Model_13_eta_0.0025_ntrees_2060	TGW_1	1	10	0.0025	2060	AUC	0.671351
1991	GBM_Model_13_eta_0.0025_ntrees_2060	TGW_1	2	1	0.0025	2060	Sensitivity	0
1992	GBM_Model_13_eta_0.0025_ntrees_2060	TGW_1	2	1	0.0025	2060	Specificity	0.986486
1993	GBM_Model_13_eta_0.0025_ntrees_2060	TGW_1	2	1	0.0025	2060	Precision	0
1994	GBM_Model_13_eta_0.0025_ntrees_2060	TGW_1	2	1	0.0025	2060	AUC	0.650811
1995	GBM_Model_13_eta_0.0025_ntrees_2060	TGW_1	2	2	0.0025	2060	Sensitivity	0
1996	GBM_Model_13_eta_0.0025_ntrees_2060	TGW_1	2	2	0.0025	2060	Specificity	1
1997	GBM_Model_13_eta_0.0025_ntrees_2060	TGW_1	2	2	0.0025	2060	AUC	0.652432
1998	GBM_Model_13_eta_0.0025_ntrees_2060	TGW_1	2	3	0.0025	2060	Sensitivity	0
1999	GBM_Model_13_eta_0.0025_ntrees_2060	TGW_1	2	3	0.0025	2060	Specificity	1
[truncated: 19,756 more rows]

## Sheet: Grain Protein Content
X	ParameterLabel	Phenotype	Subset	Iteration	LearningRate	BoostRounds	Metric	Value
1	GBM_Model_1_eta_0.0025_ntrees_100	GPC_1	1	1	0.0025	100	Spearman	0.180519
2	GBM_Model_1_eta_0.0025_ntrees_100	GPC_1	1	2	0.0025	100	Spearman	0.25055
3	GBM_Model_1_eta_0.0025_ntrees_100	GPC_1	1	3	0.0025	100	Spearman	0.196871
4	GBM_Model_1_eta_0.0025_ntrees_100	GPC_1	1	4	0.0025	100	Spearman	0.21525
5	GBM_Model_1_eta_0.0025_ntrees_100	GPC_1	1	5	0.0025	100	Spearman	0.177155
6	GBM_Model_1_eta_0.0025_ntrees_100	GPC_1	1	6	0.0025	100	Spearman	0.179654
7	GBM_Model_1_eta_0.0025_ntrees_100	GPC_1	1	7	0.0025	100	Spearman	0.251453
8	GBM_Model_1_eta_0.0025_ntrees_100	GPC_1	1	8	0.0025	100	Spearman	0.231639
9	GBM_Model_1_eta_0.0025_ntrees_100	GPC_1	1	9	0.0025	100	Spearman	0.215498
10	GBM_Model_1_eta_0.0025_ntrees_100	GPC_1	1	10	0.0025	100	Spearman	0.218355
11	GBM_Model_1_eta_0.0025_ntrees_100	GPC_1	2	1	0.0025	100	Spearman	0.214212
12	GBM_Model_1_eta_0.0025_ntrees_100	GPC_1	2	2	0.0025	100	Spearman	0.148275
13	GBM_Model_1_eta_0.0025_ntrees_100	GPC_1	2	3	0.0025	100	Spearman	0.239555
14	GBM_Model_1_eta_0.0025_ntrees_100	GPC_1	2	4	0.0025	100	Spearman	0.182103
15	GBM_Model_1_eta_0.0025_ntrees_100	GPC_1	2	5	0.0025	100	Spearman	0.17222
16	GBM_Model_1_eta_0.0025_ntrees_100	GPC_1	2	6	0.0025	100	Spearman	0.237365
17	GBM_Model_1_eta_0.0025_ntrees_100	GPC_1	2	7	0.0025	100	Spearman	0.174818
18	GBM_Model_1_eta_0.0025_ntrees_100	GPC_1	2	8	0.0025	100	Spearman	0.264168
19	GBM_Model_1_eta_0.0025_ntrees_100	GPC_1	2	9	0.0025	100	Spearman	0.182028
20	GBM_Model_1_eta_0.0025_ntrees_100	GPC_1	2	10	0.0025	100	Spearman	0.212913
21	GBM_Model_1_eta_0.0025_ntrees_100	GPC_1	3	1	0.0025	100	Spearman	0.288844
22	GBM_Model_1_eta_0.0025_ntrees_100	GPC_1	3	2	0.0025	100	Spearman	0.335943
23	GBM_Model_1_eta_0.0025_ntrees_100	GPC_1	3	3	0.0025	100	Spearman	0.221002
24	GBM_Model_1_eta_0.0025_ntrees_100	GPC_1	3	4	0.0025	100	Spearman	0.296178
25	GBM_Model_1_eta_0.0025_ntrees_100	GPC_1	3	5	0.0025	100	Spearman	0.247965
26	GBM_Model_1_eta_0.0025_ntrees_100	GPC_1	3	6	0.0025	100	Spearman	0.274125
27	GBM_Model_1_eta_0.0025_ntrees_100	GPC_1	3	7	0.0025	100	Spearman	0.27086
28	GBM_Model_1_eta_0.0025_ntrees_100	GPC_1	3	8	0.0025	100	Spearman	0.168485
29	GBM_Model_1_eta_0.0025_ntrees_100	GPC_1	3	9	0.0025	100	Spearman	0.260829
30	GBM_Model_1_eta_0.0025_ntrees_100	GPC_1	3	10	0.0025	100	Spearman	0.282202
31	GBM_Model_1_eta_0.0025_ntrees_100	GPC_1	4	1	0.0025	100	Spearman	0.094867
32	GBM_Model_1_eta_0.0025_ntrees_100	GPC_1	4	2	0.0025	100	Spearman	0.108918
33	GBM_Model_1_eta_0.0025_ntrees_100	GPC_1	4	3	0.0025	100	Spearman	0.0743107
34	GBM_Model_1_eta_0.0025_ntrees_100	GPC_1	4	4	0.0025	100	Spearman	0.126098
35	GBM_Model_1_eta_0.0025_ntrees_100	GPC_1	4	5	0.0025	100	Spearman	0.124477
36	GBM_Model_1_eta_0.0025_ntrees_100	GPC_1	4	6	0.0025	100	Spearman	0.110724
37	GBM_Model_1_eta_0.0025_ntrees_100	GPC_1	4	7	0.0025	100	Spearman	0.112468
38	GBM_Model_1_eta_0.0025_ntrees_100	GPC_1	4	8	0.0025	100	Spearman	0.0818429
39	GBM_Model_1_eta_0.0025_ntrees_100	GPC_1	4	9	0.0025	100	Spearman	0.13713
40	GBM_Model_1_eta_0.0025_ntrees_100	GPC_1	4	10	0.0025	100	Spearman	0.101497
41	GBM_Model_1_eta_0.0025_ntrees_100	GPC_1	5	1	0.0025	100	Spearman	0.357242
42	GBM_Model_1_eta_0.0025_ntrees_100	GPC_1	5	2	0.0025	100	Spearman	0.341249
43	GBM_Model_1_eta_0.0025_ntrees_100	GPC_1	5	3	0.0025	100	Spearman	0.305615
44	GBM_Model_1_eta_0.0025_ntrees_100	GPC_1	5	4	0.0025	100	Spearman	0.342028
45	GBM_Model_1_eta_0.0025_ntrees_100	GPC_1	5	5	0.0025	100	Spearman	0.271701
46	GBM_Model_1_eta_0.0025_ntrees_100	GPC_1	5	6	0.0025	100	Spearman	0.324242
47	GBM_Model_1_eta_0.0025_ntrees_100	GPC_1	5	7	0.0025	100	Spearman	0.329066
48	GBM_Model_1_eta_0.0025_ntrees_100	GPC_1	5	8	0.0025	100	Spearman	0.330229
49	GBM_Model_1_eta_0.0025_ntrees_100	GPC_1	5	9	0.0025	100	Spearman	0.314051
50	GBM_Model_1_eta_0.0025_ntrees_100	GPC_1	5	10	0.0025	100	Spearman	0.297835
51	GBM_Model_1_eta_0.0025_ntrees_100	GPC_1	1	1	0.0025	100	Pearson	0.0903013
52	GBM_Model_1_eta_0.0025_ntrees_100	GPC_1	1	2	0.0025	100	Pearson	0.143212
53	GBM_Model_1_eta_0.0025_ntrees_100	GPC_1	1	3	0.0025	100	Pearson	0.114763
54	GBM_Model_1_eta_0.0025_ntrees_100	GPC_1	1	4	0.0025	100	Pearson	0.136043
55	GBM_Model_1_eta_0.0025_ntrees_100	GPC_1	1	5	0.0025	100	Pearson	0.130755
56	GBM_Model_1_eta_0.0025_ntrees_100	GPC_1	1	6	0.0025	100	Pearson	0.0907804
57	GBM_Model_1_eta_0.0025_ntrees_100	GPC_1	1	7	0.0025	100	Pearson	0.140451
58	GBM_Model_1_eta_0.0025_ntrees_100	GPC_1	1	8	0.0025	100	Pearson	0.140233
59	GBM_Model_1_eta_0.0025_ntrees_100	GPC_1	1	9	0.0025	100	Pearson	0.141629
60	GBM_Model_1_eta_0.0025_ntrees_100	GPC_1	1	10	0.0025	100	Pearson	0.0998966
61	GBM_Model_1_eta_0.0025_ntrees_100	GPC_1	2	1	0.0025	100	Pearson	0.199646
62	GBM_Model_1_eta_0.0025_ntrees_100	GPC_1	2	2	0.0025	100	Pearson	0.162447
63	GBM_Model_1_eta_0.0025_ntrees_100	GPC_1	2	3	0.0025	100	Pearson	0.206357
64	GBM_Model_1_eta_0.0025_ntrees_100	GPC_1	2	4	0.0025	100	Pearson	0.171839
65	GBM_Model_1_eta_0.0025_ntrees_100	GPC_1	2	5	0.0025	100	Pearson	0.17299
66	GBM_Model_1_eta_0.0025_ntrees_100	GPC_1	2	6	0.0025	100	Pearson	0.199862
67	GBM_Model_1_eta_0.0025_ntrees_100	GPC_1	2	7	0.0025	100	Pearson	0.174151
68	GBM_Model_1_eta_0.0025_ntrees_100	GPC_1	2	8	0.0025	100	Pearson	0.24023
69	GBM_Model_1_eta_0.0025_ntrees_100	GPC_1	2	9	0.0025	100	Pearson	0.186012
70	GBM_Model_1_eta_0.0025_ntrees_100	GPC_1	2	10	0.0025	100	Pearson	0.185293
71	GBM_Model_1_eta_0.0025_ntrees_100	GPC_1	3	1	0.0025	100	Pearson	0.258308
72	GBM_Model_1_eta_0.0025_ntrees_100	GPC_1	3	2	0.0025	100	Pearson	0.307992
73	GBM_Model_1_eta_0.0025_ntrees_100	GPC_1	3	3	0.0025	100	Pearson	0.23855
74	GBM_Model_1_eta_0.0025_ntrees_100	GPC_1	3	4	0.0025	100	Pearson	0.292145
75	GBM_Model_1_eta_0.0025_ntrees_100	GPC_1	3	5	0.0025	100	Pearson	0.26079
76	GBM_Model_1_eta_0.0025_ntrees_100	GPC_1	3	6	0.0025	100	Pearson	0.263508
77	GBM_Model_1_eta_0.0025_ntrees_100	GPC_1	3	7	0.0025	100	Pearson	0.262874
78	GBM_Model_1_eta_0.0025_ntrees_100	GPC_1	3	8	0.0025	100	Pearson	0.237201
79	GBM_Model_1_eta_0.0025_ntrees_100	GPC_1	3	9	0.0025	100	Pearson	0.259916
80	GBM_Model_1_eta_0.0025_ntrees_100	GPC_1	3	10	0.0025	100	Pearson	0.291775
81	GBM_Model_1_eta_0.0025_ntrees_100	GPC_1	4	1	0.0025	100	Pearson	0.113474
82	GBM_Model_1_eta_0.0025_ntrees_100	GPC_1	4	2	0.0025	100	Pearson	0.129806
83	GBM_Model_1_eta_0.0025_ntrees_100	GPC_1	4	3	0.0025	100	Pearson	0.105526
84	GBM_Model_1_eta_0.0025_ntrees_100	GPC_1	4	4	0.0025	100	Pearson	0.110234
85	GBM_Model_1_eta_0.0025_ntrees_100	GPC_1	4	5	0.0025	100	Pearson	0.144805
86	GBM_Model_1_eta_0.0025_ntrees_100	GPC_1	4	6	0.0025	100	Pearson	0.120585
87	GBM_Model_1_eta_0.0025_ntrees_100	GPC_1	4	7	0.0025	100	Pearson	0.137416
88	GBM_Model_1_eta_0.0025_ntrees_100	GPC_1	4	8	0.0025	100	Pearson	0.102916
89	GBM_Model_1_eta_0.0025_ntrees_100	GPC_1	4	9	0.0025	100	Pearson	0.136063
90	GBM_Model_1_eta_0.0025_ntrees_100	GPC_1	4	10	0.0025	100	Pearson	0.110509
91	GBM_Model_1_eta_0.0025_ntrees_100	GPC_1	5	1	0.0025	100	Pearson	0.312534
92	GBM_Model_1_eta_0.0025_ntrees_100	GPC_1	5	2	0.0025	100	Pearson	0.314889
93	GBM_Model_1_eta_0.0025_ntrees_100	GPC_1	5	3	0.0025	100	Pearson	0.319845
94	GBM_Model_1_eta_0.0025_ntrees_100	GPC_1	5	4	0.0025	100	Pearson	0.318305
95	GBM_Model_1_eta_0.0025_ntrees_100	GPC_1	5	5	0.0025	100	Pearson	0.275131
96	GBM_Model_1_eta_0.0025_ntrees_100	GPC_1	5	6	0.0025	100	Pearson	0.305267
97	GBM_Model_1_eta_0.0025_ntrees_100	GPC_1	5	7	0.0025	100	Pearson	0.304664
98	GBM_Model_1_eta_0.0025_ntrees_100	GPC_1	5	8	0.0025	100	Pearson	0.307837
99	GBM_Model_1_eta_0.0025_ntrees_100	GPC_1	5	9	0.0025	100	Pearson	0.29449
100	GBM_Model_1_eta_0.0025_ntrees_100	GPC_1	5	10	0.0025	100	Pearson	0.29638
101	GBM_Model_1_eta_0.0025_ntrees_100	GPC_1	1	1	0.0025	100	R_squared	-20.2967
102	GBM_Model_1_eta_0.0025_ntrees_100	GPC_1	1	2	0.0025	100	R_squared	-20.3077
103	GBM_Model_1_eta_0.0025_ntrees_100	GPC_1	1	3	0.0025	100	R_squared	-20.2848
104	GBM_Model_1_eta_0.0025_ntrees_100	GPC_1	1	4	0.0025	100	R_squared	-20.2904
105	GBM_Model_1_eta_0.0025_ntrees_100	GPC_1	1	5	0.0025	100	R_squared	-20.3009
106	GBM_Model_1_eta_0.0025_ntrees_100	GPC_1	1	6	0.0025	100	R_squared	-20.2734
107	GBM_Model_1_eta_0.0025_ntrees_100	GPC_1	1	7	0.0025	100	R_squared	-20.2812
108	GBM_Model_1_eta_0.0025_ntrees_100	GPC_1	1	8	0.0025	100	R_squared	-20.3164
109	GBM_Model_1_eta_0.0025_ntrees_100	GPC_1	1	9	0.0025	100	R_squared	-20.2759
110	GBM_Model_1_eta_0.0025_ntrees_100	GPC_1	1	10	0.0025	100	R_squared	-20.3057
111	GBM_Model_1_eta_0.0025_ntrees_100	GPC_1	2	1	0.0025	100	R_squared	-19.0995
112	GBM_Model_1_eta_0.0025_ntrees_100	GPC_1	2	2	0.0025	100	R_squared	-19.1264
113	GBM_Model_1_eta_0.0025_ntrees_100	GPC_1	2	3	0.0025	100	R_squared	-19.0835
114	GBM_Model_1_eta_0.0025_ntrees_100	GPC_1	2	4	0.0025	100	R_squared	-19.1273
115	GBM_Model_1_eta_0.0025_ntrees_100	GPC_1	2	5	0.0025	100	R_squared	-19.106
116	GBM_Model_1_eta_0.0025_ntrees_100	GPC_1	2	6	0.0025	100	R_squared	-19.1041
117	GBM_Model_1_eta_0.0025_ntrees_100	GPC_1	2	7	0.0025	100	R_squared	-19.1124
118	GBM_Model_1_eta_0.0025_ntrees_100	GPC_1	2	8	0.0025	100	R_squared	-19.1112
119	GBM_Model_1_eta_0.0025_ntrees_100	GPC_1	2	9	0.0025	100	R_squared	-19.1161
120	GBM_Model_1_eta_0.0025_ntrees_100	GPC_1	2	10	0.0025	100	R_squared	-19.1191
121	GBM_Model_1_eta_0.0025_ntrees_100	GPC_1	3	1	0.0025	100	R_squared	-19.7296
122	GBM_Model_1_eta_0.0025_ntrees_100	GPC_1	3	2	0.0025	100	R_squared	-19.7364
123	GBM_Model_1_eta_0.0025_ntrees_100	GPC_1	3	3	0.0025	100	R_squared	-19.7198
124	GBM_Model_1_eta_0.0025_ntrees_100	GPC_1	3	4	0.0025	100	R_squared	-19.7415
125	GBM_Model_1_eta_0.0025_ntrees_100	GPC_1	3	5	0.0025	100	R_squared	-19.7358
126	GBM_Model_1_eta_0.0025_ntrees_100	GPC_1	3	6	0.0025	100	R_squared	-19.7301
127	GBM_Model_1_eta_0.0025_ntrees_100	GPC_1	3	7	0.0025	100	R_squared	-19.7413
128	GBM_Model_1_eta_0.0025_ntrees_100	GPC_1	3	8	0.0025	100	R_squared	-19.7489
129	GBM_Model_1_eta_0.0025_ntrees_100	GPC_1	3	9	0.0025	100	R_squared	-19.7614
130	GBM_Model_1_eta_0.0025_ntrees_100	GPC_1	3	10	0.0025	100	R_squared	-19.736
131	GBM_Model_1_eta_0.0025_ntrees_100	GPC_1	4	1	0.0025	100	R_squared	-22.6103
132	GBM_Model_1_eta_0.0025_ntrees_100	GPC_1	4	2	0.0025	100	R_squared	-22.6456
133	GBM_Model_1_eta_0.0025_ntrees_100	GPC_1	4	3	0.0025	100	R_squared	-22.6357
134	GBM_Model_1_eta_0.0025_ntrees_100	GPC_1	4	4	0.0025	100	R_squared	-22.6257
135	GBM_Model_1_eta_0.0025_ntrees_100	GPC_1	4	5	0.0025	100	R_squared	-22.6162
136	GBM_Model_1_eta_0.0025_ntrees_100	GPC_1	4	6	0.0025	100	R_squared	-22.6373
137	GBM_Model_1_eta_0.0025_ntrees_100	GPC_1	4	7	0.0025	100	R_squared	-22.6052
138	GBM_Model_1_eta_0.0025_ntrees_100	GPC_1	4	8	0.0025	100	R_squared	-22.6303
139	GBM_Model_1_eta_0.0025_ntrees_100	GPC_1	4	9	0.0025	100	R_squared	-22.6002
140	GBM_Model_1_eta_0.0025_ntrees_100	GPC_1	4	10	0.0025	100	R_squared	-22.618
141	GBM_Model_1_eta_0.0025_ntrees_100	GPC_1	5	1	0.0025	100	R_squared	-29.7014
142	GBM_Model_1_eta_0.0025_ntrees_100	GPC_1	5	2	0.0025	100	R_squared	-29.6921
143	GBM_Model_1_eta_0.0025_ntrees_100	GPC_1	5	3	0.0025	100	R_squared	-29.7269
144	GBM_Model_1_eta_0.0025_ntrees_100	GPC_1	5	4	0.0025	100	R_squared	-29.7033
145	GBM_Model_1_eta_0.0025_ntrees_100	GPC_1	5	5	0.0025	100	R_squared	-29.6966
146	GBM_Model_1_eta_0.0025_ntrees_100	GPC_1	5	6	0.0025	100	R_squared	-29.7385
147	GBM_Model_1_eta_0.0025_ntrees_100	GPC_1	5	7	0.0025	100	R_squared	-29.6726
148	GBM_Model_1_eta_0.0025_ntrees_100	GPC_1	5	8	0.0025	100	R_squared	-29.7203
149	GBM_Model_1_eta_0.0025_ntrees_100	GPC_1	5	9	0.0025	100	R_squared	-29.6805
150	GBM_Model_1_eta_0.0025_ntrees_100	GPC_1	5	10	0.0025	100	R_squared	-29.7155
151	GBM_Model_1_eta_0.0025_ntrees_100	GPC_1	1	1	0.0025	100	MSE	12.6196
152	GBM_Model_1_eta_0.0025_ntrees_100	GPC_1	1	2	0.0025	100	MSE	12.6261
153	GBM_Model_1_eta_0.0025_ntrees_100	GPC_1	1	3	0.0025	100	MSE	12.6126
154	GBM_Model_1_eta_0.0025_ntrees_100	GPC_1	1	4	0.0025	100	MSE	12.6159
155	GBM_Model_1_eta_0.0025_ntrees_100	GPC_1	1	5	0.0025	100	MSE	12.6221
156	GBM_Model_1_eta_0.0025_ntrees_100	GPC_1	1	6	0.0025	100	MSE	12.6058
157	GBM_Model_1_eta_0.0025_ntrees_100	GPC_1	1	7	0.0025	100	MSE	12.6104
158	GBM_Model_1_eta_0.0025_ntrees_100	GPC_1	1	8	0.0025	100	MSE	12.6313
159	GBM_Model_1_eta_0.0025_ntrees_100	GPC_1	1	9	0.0025	100	MSE	12.6073
160	GBM_Model_1_eta_0.0025_ntrees_100	GPC_1	1	10	0.0025	100	MSE	12.6249
161	GBM_Model_1_eta_0.0025_ntrees_100	GPC_1	2	1	0.0025	100	MSE	12.5441
162	GBM_Model_1_eta_0.0025_ntrees_100	GPC_1	2	2	0.0025	100	MSE	12.5609
163	GBM_Model_1_eta_0.0025_ntrees_100	GPC_1	2	3	0.0025	100	MSE	12.5342
164	GBM_Model_1_eta_0.0025_ntrees_100	GPC_1	2	4	0.0025	100	MSE	12.5615
165	GBM_Model_1_eta_0.0025_ntrees_100	GPC_1	2	5	0.0025	100	MSE	12.5482
166	GBM_Model_1_eta_0.0025_ntrees_100	GPC_1	2	6	0.0025	100	MSE	12.547
167	GBM_Model_1_eta_0.0025_ntrees_100	GPC_1	2	7	0.0025	100	MSE	12.5522
168	GBM_Model_1_eta_0.0025_ntrees_100	GPC_1	2	8	0.0025	100	MSE	12.5515
169	GBM_Model_1_eta_0.0025_ntrees_100	GPC_1	2	9	0.0025	100	MSE	12.5545
170	GBM_Model_1_eta_0.0025_ntrees_100	GPC_1	2	10	0.0025	100	MSE	12.5564
171	GBM_Model_1_eta_0.0025_ntrees_100	GPC_1	3	1	0.0025	100	MSE	12.9056
172	GBM_Model_1_eta_0.0025_ntrees_100	GPC_1	3	2	0.0025	100	MSE	12.9098
173	GBM_Model_1_eta_0.0025_ntrees_100	GPC_1	3	3	0.0025	100	MSE	12.8995
174	GBM_Model_1_eta_0.0025_ntrees_100	GPC_1	3	4	0.0025	100	MSE	12.913
175	GBM_Model_1_eta_0.0025_ntrees_100	GPC_1	3	5	0.0025	100	MSE	12.9095
176	GBM_Model_1_eta_0.0025_ntrees_100	GPC_1	3	6	0.0025	100	MSE	12.9059
177	GBM_Model_1_eta_0.0025_ntrees_100	GPC_1	3	7	0.0025	100	MSE	12.9129
178	GBM_Model_1_eta_0.0025_ntrees_100	GPC_1	3	8	0.0025	100	MSE	12.9176
179	GBM_Model_1_eta_0.0025_ntrees_100	GPC_1	3	9	0.0025	100	MSE	12.9254
180	GBM_Model_1_eta_0.0025_ntrees_100	GPC_1	3	10	0.0025	100	MSE	12.9096
181	GBM_Model_1_eta_0.0025_ntrees_100	GPC_1	4	1	0.0025	100	MSE	14.0174
182	GBM_Model_1_eta_0.0025_ntrees_100	GPC_1	4	2	0.0025	100	MSE	14.0383
183	GBM_Model_1_eta_0.0025_ntrees_100	GPC_1	4	3	0.0025	100	MSE	14.0324
184	GBM_Model_1_eta_0.0025_ntrees_100	GPC_1	4	4	0.0025	100	MSE	14.0265
185	GBM_Model_1_eta_0.0025_ntrees_100	GPC_1	4	5	0.0025	100	MSE	14.0209
186	GBM_Model_1_eta_0.0025_ntrees_100	GPC_1	4	6	0.0025	100	MSE	14.0334
187	GBM_Model_1_eta_0.0025_ntrees_100	GPC_1	4	7	0.0025	100	MSE	14.0143
188	GBM_Model_1_eta_0.0025_ntrees_100	GPC_1	4	8	0.0025	100	MSE	14.0292
189	GBM_Model_1_eta_0.0025_ntrees_100	GPC_1	4	9	0.0025	100	MSE	14.0114
190	GBM_Model_1_eta_0.0025_ntrees_100	GPC_1	4	10	0.0025	100	MSE	14.0219
191	GBM_Model_1_eta_0.0025_ntrees_100	GPC_1	5	1	0.0025	100	MSE	13.7905
192	GBM_Model_1_eta_0.0025_ntrees_100	GPC_1	5	2	0.0025	100	MSE	13.7863
193	GBM_Model_1_eta_0.0025_ntrees_100	GPC_1	5	3	0.0025	100	MSE	13.802
194	GBM_Model_1_eta_0.0025_ntrees_100	GPC_1	5	4	0.0025	100	MSE	13.7914
195	GBM_Model_1_eta_0.0025_ntrees_100	GPC_1	5	5	0.0025	100	MSE	13.7883
196	GBM_Model_1_eta_0.0025_ntrees_100	GPC_1	5	6	0.0025	100	MSE	13.8072
197	GBM_Model_1_eta_0.0025_ntrees_100	GPC_1	5	7	0.0025	100	MSE	13.7776
198	GBM_Model_1_eta_0.0025_ntrees_100	GPC_1	5	8	0.0025	100	MSE	13.799
199	GBM_Model_1_eta_0.0025_ntrees_100	GPC_1	5	9	0.0025	100	MSE	13.7811
200	GBM_Model_1_eta_0.0025_ntrees_100	GPC_1	5	10	0.0025	100	MSE	13.7968
201	GBM_Model_1_eta_0.0025_ntrees_100	GPC_1	1	1	0.0025	100	Sensitivity	1
202	GBM_Model_1_eta_0.0025_ntrees_100	GPC_1	1	1	0.0025	100	Specificity	0
203	GBM_Model_1_eta_0.0025_ntrees_100	GPC_1	1	1	0.0025	100	Precision	0.252525
204	GBM_Model_1_eta_0.0025_ntrees_100	GPC_1	1	1	0.0025	100	F1_Score	0.403226
205	GBM_Model_1_eta_0.0025_ntrees_100	GPC_1	1	1	0.0025	100	AUC	0.633514
206	GBM_Model_1_eta_0.0025_ntrees_100	GPC_1	1	2	0.0025	100	Sensitivity	1
207	GBM_Model_1_eta_0.0025_ntrees_100	GPC_1	1	2	0.0025	100	Specificity	0
208	GBM_Model_1_eta_0.0025_ntrees_100	GPC_1	1	2	0.0025	100	Precision	0.252525
209	GBM_Model_1_eta_0.0025_ntrees_100	GPC_1	1	2	0.0025	100	F1_Score	0.403226
210	GBM_Model_1_eta_0.0025_ntrees_100	GPC_1	1	2	0.0025	100	AUC	0.68
211	GBM_Model_1_eta_0.0025_ntrees_100	GPC_1	1	3	0.0025	100	Sensitivity	1
212	GBM_Model_1_eta_0.0025_ntrees_100	GPC_1	1	3	0.0025	100	Specificity	0
213	GBM_Model_1_eta_0.0025_ntrees_100	GPC_1	1	3	0.0025	100	Precision	0.252525
214	GBM_Model_1_eta_0.0025_ntrees_100	GPC_1	1	3	0.0025	100	F1_Score	0.403226
215	GBM_Model_1_eta_0.0025_ntrees_100	GPC_1	1	3	0.0025	100	AUC	0.64
216	GBM_Model_1_eta_0.0025_ntrees_100	GPC_1	1	4	0.0025	100	Sensitivity	1
217	GBM_Model_1_eta_0.0025_ntrees_100	GPC_1	1	4	0.0025	100	Specificity	0
218	GBM_Model_1_eta_0.0025_ntrees_100	GPC_1	1	4	0.0025	100	Precision	0.252525
219	GBM_Model_1_eta_0.0025_ntrees_100	GPC_1	1	4	0.0025	100	F1_Score	0.403226
220	GBM_Model_1_eta_0.0025_ntrees_100	GPC_1	1	4	0.0025	100	AUC	0.676757
221	GBM_Model_1_eta_0.0025_ntrees_100	GPC_1	1	5	0.0025	100	Sensitivity	1
222	GBM_Model_1_eta_0.0025_ntrees_100	GPC_1	1	5	0.0025	100	Specificity	0
223	GBM_Model_1_eta_0.0025_ntrees_100	GPC_1	1	5	0.0025	100	Precision	0.252525
224	GBM_Model_1_eta_0.0025_ntrees_100	GPC_1	1	5	0.0025	100	F1_Score	0.403226
225	GBM_Model_1_eta_0.0025_ntrees_100	GPC_1	1	5	0.0025	100	AUC	0.635676
226	GBM_Model_1_eta_0.0025_ntrees_100	GPC_1	1	6	0.0025	100	Sensitivity	1
227	GBM_Model_1_eta_0.0025_ntrees_100	GPC_1	1	6	0.0025	100	Specificity	0
228	GBM_Model_1_eta_0.0025_ntrees_100	GPC_1	1	6	0.0025	100	Precision	0.252525
229	GBM_Model_1_eta_0.0025_ntrees_100	GPC_1	1	6	0.0025	100	F1_Score	0.403226
230	GBM_Model_1_eta_0.0025_ntrees_100	GPC_1	1	6	0.0025	100	AUC	0.638378
231	GBM_Model_1_eta_0.0025_ntrees_100	GPC_1	1	7	0.0025	100	Sensitivity	1
232	GBM_Model_1_eta_0.0025_ntrees_100	GPC_1	1	7	0.0025	100	Specificity	0
233	GBM_Model_1_eta_0.0025_ntrees_100	GPC_1	1	7	0.0025	100	Precision	0.252525
234	GBM_Model_1_eta_0.0025_ntrees_100	GPC_1	1	7	0.0025	100	F1_Score	0.403226
235	GBM_Model_1_eta_0.0025_ntrees_100	GPC_1	1	7	0.0025	100	AUC	0.673514
236	GBM_Model_1_eta_0.0025_ntrees_100	GPC_1	1	8	0.0025	100	Sensitivity	1
237	GBM_Model_1_eta_0.0025_ntrees_100	GPC_1	1	8	0.0025	100	Specificity	0
238	GBM_Model_1_eta_0.0025_ntrees_100	GPC_1	1	8	0.0025	100	Precision	0.252525
239	GBM_Model_1_eta_0.0025_ntrees_100	GPC_1	1	8	0.0025	100	F1_Score	0.403226
240	GBM_Model_1_eta_0.0025_ntrees_100	GPC_1	1	8	0.0025	100	AUC	0.667027
241	GBM_Model_1_eta_0.0025_ntrees_100	GPC_1	1	9	0.0025	100	Sensitivity	1
242	GBM_Model_1_eta_0.0025_ntrees_100	GPC_1	1	9	0.0025	100	Specificity	0
243	GBM_Model_1_eta_0.0025_ntrees_100	GPC_1	1	9	0.0025	100	Precision	0.252525
244	GBM_Model_1_eta_0.0025_ntrees_100	GPC_1	1	9	0.0025	100	F1_Score	0.403226
245	GBM_Model_1_eta_0.0025_ntrees_100	GPC_1	1	9	0.0025	100	AUC	0.652432
246	GBM_Model_1_eta_0.0025_ntrees_100	GPC_1	1	10	0.0025	100	Sensitivity	1
247	GBM_Model_1_eta_0.0025_ntrees_100	GPC_1	1	10	0.0025	100	Specificity	0
248	GBM_Model_1_eta_0.0025_ntrees_100	GPC_1	1	10	0.0025	100	Precision	0.252525
249	GBM_Model_1_eta_0.0025_ntrees_100	GPC_1	1	10	0.0025	100	F1_Score	0.403226
250	GBM_Model_1_eta_0.0025_ntrees_100	GPC_1	1	10	0.0025	100	AUC	0.653514
251	GBM_Model_1_eta_0.0025_ntrees_100	GPC_1	2	1	0.0025	100	Sensitivity	1
252	GBM_Model_1_eta_0.0025_ntrees_100	GPC_1	2	1	0.0025	100	Specificity	0
253	GBM_Model_1_eta_0.0025_ntrees_100	GPC_1	2	1	0.0025	100	Precision	0.252525
254	GBM_Model_1_eta_0.0025_ntrees_100	GPC_1	2	1	0.0025	100	F1_Score	0.403226
255	GBM_Model_1_eta_0.0025_ntrees_100	GPC_1	2	1	0.0025	100	AUC	0.595676
256	GBM_Model_1_eta_0.0025_ntrees_100	GPC_1	2	2	0.0025	100	Sensitivity	1
257	GBM_Model_1_eta_0.0025_ntrees_100	GPC_1	2	2	0.0025	100	Specificity	0
258	GBM_Model_1_eta_0.0025_ntrees_100	GPC_1	2	2	0.0025	100	Precision	0.252525
259	GBM_Model_1_eta_0.0025_ntrees_100	GPC_1	2	2	0.0025	100	F1_Score	0.403226
260	GBM_Model_1_eta_0.0025_ntrees_100	GPC_1	2	2	0.0025	100	AUC	0.572973
261	GBM_Model_1_eta_0.0025_ntrees_100	GPC_1	2	3	0.0025	100	Sensitivity	1
262	GBM_Model_1_eta_0.0025_ntrees_100	GPC_1	2	3	0.0025	100	Specificity	0
263	GBM_Model_1_eta_0.0025_ntrees_100	GPC_1	2	3	0.0025	100	Precision	0.252525
264	GBM_Model_1_eta_0.0025_ntrees_100	GPC_1	2	3	0.0025	100	F1_Score	0.403226
265	GBM_Model_1_eta_0.0025_ntrees_100	GPC_1	2	3	0.0025	100	AUC	0.621622
266	GBM_Model_1_eta_0.0025_ntrees_100	GPC_1	2	4	0.0025	100	Sensitivity	1
267	GBM_Model_1_eta_0.0025_ntrees_100	GPC_1	2	4	0.0025	100	Specificity	0
268	GBM_Model_1_eta_0.0025_ntrees_100	GPC_1	2	4	0.0025	100	Precision	0.252525
269	GBM_Model_1_eta_0.0025_ntrees_100	GPC_1	2	4	0.0025	100	F1_Score	0.403226
270	GBM_Model_1_eta_0.0025_ntrees_100	GPC_1	2	4	0.0025	100	AUC	0.578378
271	GBM_Model_1_eta_0.0025_ntrees_100	GPC_1	2	5	0.0025	100	Sensitivity	1
272	GBM_Model_1_eta_0.0025_ntrees_100	GPC_1	2	5	0.0025	100	Specificity	0
273	GBM_Model_1_eta_0.0025_ntrees_100	GPC_1	2	5	0.0025	100	Precision	0.252525
274	GBM_Model_1_eta_0.0025_ntrees_100	GPC_1	2	5	0.0025	100	F1_Score	0.403226
275	GBM_Model_1_eta_0.0025_ntrees_100	GPC_1	2	5	0.0025	100	AUC	0.57027
276	GBM_Model_1_eta_0.0025_ntrees_100	GPC_1	2	6	0.0025	100	Sensitivity	1
277	GBM_Model_1_eta_0.0025_ntrees_100	GPC_1	2	6	0.0025	100	Specificity	0
278	GBM_Model_1_eta_0.0025_ntrees_100	GPC_1	2	6	0.0025	100	Precision	0.252525
279	GBM_Model_1_eta_0.0025_ntrees_100	GPC_1	2	6	0.0025	100	F1_Score	0.403226
280	GBM_Model_1_eta_0.0025_ntrees_100	GPC_1	2	6	0.0025	100	AUC	0.610811
281	GBM_Model_1_eta_0.0025_ntrees_100	GPC_1	2	7	0.0025	100	Sensitivity	1
282	GBM_Model_1_eta_0.0025_ntrees_100	GPC_1	2	7	0.0025	100	Specificity	0
283	GBM_Model_1_eta_0.0025_ntrees_100	GPC_1	2	7	0.0025	100	Precision	0.252525
284	GBM_Model_1_eta_0.0025_ntrees_100	GPC_1	2	7	0.0025	100	F1_Score	0.403226
285	GBM_Model_1_eta_0.0025_ntrees_100	GPC_1	2	7	0.0025	100	AUC	0.544865
286	GBM_Model_1_eta_0.0025_ntrees_100	GPC_1	2	8	0.0025	100	Sensitivity	1
287	GBM_Model_1_eta_0.0025_ntrees_100	GPC_1	2	8	0.0025	100	Specificity	0
288	GBM_Model_1_eta_0.0025_ntrees_100	GPC_1	2	8	0.0025	100	Precision	0.252525
289	GBM_Model_1_eta_0.0025_ntrees_100	GPC_1	2	8	0.0025	100	F1_Score	0.403226
290	GBM_Model_1_eta_0.0025_ntrees_100	GPC_1	2	8	0.0025	100	AUC	0.643243
291	GBM_Model_1_eta_0.0025_ntrees_100	GPC_1	2	9	0.0025	100	Sensitivity	1
292	GBM_Model_1_eta_0.0025_ntrees_100	GPC_1	2	9	0.0025	100	Specificity	0
293	GBM_Model_1_eta_0.0025_ntrees_100	GPC_1	2	9	0.0025	100	Precision	0.252525
294	GBM_Model_1_eta_0.0025_ntrees_100	GPC_1	2	9	0.0025	100	F1_Score	0.403226
295	GBM_Model_1_eta_0.0025_ntrees_100	GPC_1	2	9	0.0025	100	AUC	0.580541
296	GBM_Model_1_eta_0.0025_ntrees_100	GPC_1	2	10	0.0025	100	Sensitivity	1
297	GBM_Model_1_eta_0.0025_ntrees_100	GPC_1	2	10	0.0025	100	Specificity	0
298	GBM_Model_1_eta_0.0025_ntrees_100	GPC_1	2	10	0.0025	100	Precision	0.252525
299	GBM_Model_1_eta_0.0025_ntrees_100	GPC_1	2	10	0.0025	100	F1_Score	0.403226
300	GBM_Model_1_eta_0.0025_ntrees_100	GPC_1	2	10	0.0025	100	AUC	0.584865
301	GBM_Model_1_eta_0.0025_ntrees_100	GPC_1	3	1	0.0025	100	Sensitivity	1
302	GBM_Model_1_eta_0.0025_ntrees_100	GPC_1	3	1	0.0025	100	Specificity	0
303	GBM_Model_1_eta_0.0025_ntrees_100	GPC_1	3	1	0.0025	100	Precision	0.252525
304	GBM_Model_1_eta_0.0025_ntrees_100	GPC_1	3	1	0.0025	100	F1_Score	0.403226
305	GBM_Model_1_eta_0.0025_ntrees_100	GPC_1	3	1	0.0025	100	AUC	0.719459
306	GBM_Model_1_eta_0.0025_ntrees_100	GPC_1	3	2	0.0025	100	Sensitivity	1
307	GBM_Model_1_eta_0.0025_ntrees_100	GPC_1	3	2	0.0025	100	Specificity	0
308	GBM_Model_1_eta_0.0025_ntrees_100	GPC_1	3	2	0.0025	100	Precision	0.252525
309	GBM_Model_1_eta_0.0025_ntrees_100	GPC_1	3	2	0.0025	100	F1_Score	0.403226
310	GBM_Model_1_eta_0.0025_ntrees_100	GPC_1	3	2	0.0025	100	AUC	0.758919
311	GBM_Model_1_eta_0.0025_ntrees_100	GPC_1	3	3	0.0025	100	Sensitivity	1
312	GBM_Model_1_eta_0.0025_ntrees_100	GPC_1	3	3	0.0025	100	Specificity	0
313	GBM_Model_1_eta_0.0025_ntrees_100	GPC_1	3	3	0.0025	100	Precision	0.252525
314	GBM_Model_1_eta_0.0025_ntrees_100	GPC_1	3	3	0.0025	100	F1_Score	0.403226
315	GBM_Model_1_eta_0.0025_ntrees_100	GPC_1	3	3	0.0025	100	AUC	0.696216
316	GBM_Model_1_eta_0.0025_ntrees_100	GPC_1	3	4	0.0025	100	Sensitivity	1
317	GBM_Model_1_eta_0.0025_ntrees_100	GPC_1	3	4	0.0025	100	Specificity	0
318	GBM_Model_1_eta_0.0025_ntrees_100	GPC_1	3	4	0.0025	100	Precision	0.252525
319	GBM_Model_1_eta_0.0025_ntrees_100	GPC_1	3	4	0.0025	100	F1_Score	0.403226
320	GBM_Model_1_eta_0.0025_ntrees_100	GPC_1	3	4	0.0025	100	AUC	0.737297
321	GBM_Model_1_eta_0.0025_ntrees_100	GPC_1	3	5	0.0025	100	Sensitivity	1
322	GBM_Model_1_eta_0.0025_ntrees_100	GPC_1	3	5	0.0025	100	Specificity	0
323	GBM_Model_1_eta_0.0025_ntrees_100	GPC_1	3	5	0.0025	100	Precision	0.252525
324	GBM_Model_1_eta_0.0025_ntrees_100	GPC_1	3	5	0.0025	100	F1_Score	0.403226
325	GBM_Model_1_eta_0.0025_ntrees_100	GPC_1	3	5	0.0025	100	AUC	0.725946
326	GBM_Model_1_eta_0.0025_ntrees_100	GPC_1	3	6	0.0025	100	Sensitivity	1
327	GBM_Model_1_eta_0.0025_ntrees_100	GPC_1	3	6	0.0025	100	Specificity	0
328	GBM_Model_1_eta_0.0025_ntrees_100	GPC_1	3	6	0.0025	100	Precision	0.252525
329	GBM_Model_1_eta_0.0025_ntrees_100	GPC_1	3	6	0.0025	100	F1_Score	0.403226
330	GBM_Model_1_eta_0.0025_ntrees_100	GPC_1	3	6	0.0025	100	AUC	0.722162
331	GBM_Model_1_eta_0.0025_ntrees_100	GPC_1	3	7	0.0025	100	Sensitivity	1
332	GBM_Model_1_eta_0.0025_ntrees_100	GPC_1	3	7	0.0025	100	Specificity	0
333	GBM_Model_1_eta_0.0025_ntrees_100	GPC_1	3	7	0.0025	100	Precision	0.252525
334	GBM_Model_1_eta_0.0025_ntrees_100	GPC_1	3	7	0.0025	100	F1_Score	0.403226
335	GBM_Model_1_eta_0.0025_ntrees_100	GPC_1	3	7	0.0025	100	AUC	0.714595
336	GBM_Model_1_eta_0.0025_ntrees_100	GPC_1	3	8	0.0025	100	Sensitivity	1
337	GBM_Model_1_eta_0.0025_ntrees_100	GPC_1	3	8	0.0025	100	Specificity	0
338	GBM_Model_1_eta_0.0025_ntrees_100	GPC_1	3	8	0.0025	100	Precision	0.252525
339	GBM_Model_1_eta_0.0025_ntrees_100	GPC_1	3	8	0.0025	100	F1_Score	0.403226
340	GBM_Model_1_eta_0.0025_ntrees_100	GPC_1	3	8	0.0025	100	AUC	0.677838
341	GBM_Model_1_eta_0.0025_ntrees_100	GPC_1	3	9	0.0025	100	Sensitivity	1
342	GBM_Model_1_eta_0.0025_ntrees_100	GPC_1	3	9	0.0025	100	Specificity	0
343	GBM_Model_1_eta_0.0025_ntrees_100	GPC_1	3	9	0.0025	100	Precision	0.252525
344	GBM_Model_1_eta_0.0025_ntrees_100	GPC_1	3	9	0.0025	100	F1_Score	0.403226
345	GBM_Model_1_eta_0.0025_ntrees_100	GPC_1	3	9	0.0025	100	AUC	0.711892
346	GBM_Model_1_eta_0.0025_ntrees_100	GPC_1	3	10	0.0025	100	Sensitivity	1
347	GBM_Model_1_eta_0.0025_ntrees_100	GPC_1	3	10	0.0025	100	Specificity	0
348	GBM_Model_1_eta_0.0025_ntrees_100	GPC_1	3	10	0.0025	100	Precision	0.252525
349	GBM_Model_1_eta_0.0025_ntrees_100	GPC_1	3	10	0.0025	100	F1_Score	0.403226
350	GBM_Model_1_eta_0.0025_ntrees_100	GPC_1	3	10	0.0025	100	AUC	0.725946
351	GBM_Model_1_eta_0.0025_ntrees_100	GPC_1	4	1	0.0025	100	Sensitivity	1
352	GBM_Model_1_eta_0.0025_ntrees_100	GPC_1	4	1	0.0025	100	Specificity	0
353	GBM_Model_1_eta_0.0025_ntrees_100	GPC_1	4	1	0.0025	100	Precision	0.252525
354	GBM_Model_1_eta_0.0025_ntrees_100	GPC_1	4	1	0.0025	100	F1_Score	0.403226
355	GBM_Model_1_eta_0.0025_ntrees_100	GPC_1	4	1	0.0025	100	AUC	0.588108
356	GBM_Model_1_eta_0.0025_ntrees_100	GPC_1	4	2	0.0025	100	Sensitivity	1
357	GBM_Model_1_eta_0.0025_ntrees_100	GPC_1	4	2	0.0025	100	Specificity	0
358	GBM_Model_1_eta_0.0025_ntrees_100	GPC_1	4	2	0.0025	100	Precision	0.252525
359	GBM_Model_1_eta_0.0025_ntrees_100	GPC_1	4	2	0.0025	100	F1_Score	0.403226
360	GBM_Model_1_eta_0.0025_ntrees_100	GPC_1	4	2	0.0025	100	AUC	0.595135
361	GBM_Model_1_eta_0.0025_ntrees_100	GPC_1	4	3	0.0025	100	Sensitivity	1
362	GBM_Model_1_eta_0.0025_ntrees_100	GPC_1	4	3	0.0025	100	Specificity	0
363	GBM_Model_1_eta_0.0025_ntrees_100	GPC_1	4	3	0.0025	100	Precision	0.252525
364	GBM_Model_1_eta_0.0025_ntrees_100	GPC_1	4	3	0.0025	100	F1_Score	0.403226
365	GBM_Model_1_eta_0.0025_ntrees_100	GPC_1	4	3	0.0025	100	AUC	0.552973
366	GBM_Model_1_eta_0.0025_ntrees_100	GPC_1	4	4	0.0025	100	Sensitivity	1
367	GBM_Model_1_eta_0.0025_ntrees_100	GPC_1	4	4	0.0025	100	Specificity	0
368	GBM_Model_1_eta_0.0025_ntrees_100	GPC_1	4	4	0.0025	100	Precision	0.252525
369	GBM_Model_1_eta_0.0025_ntrees_100	GPC_1	4	4	0.0025	100	F1_Score	0.403226
370	GBM_Model_1_eta_0.0025_ntrees_100	GPC_1	4	4	0.0025	100	AUC	0.605946
371	GBM_Model_1_eta_0.0025_ntrees_100	GPC_1	4	5	0.0025	100	Sensitivity	1
372	GBM_Model_1_eta_0.0025_ntrees_100	GPC_1	4	5	0.0025	100	Specificity	0
373	GBM_Model_1_eta_0.0025_ntrees_100	GPC_1	4	5	0.0025	100	Precision	0.252525
374	GBM_Model_1_eta_0.0025_ntrees_100	GPC_1	4	5	0.0025	100	F1_Score	0.403226
375	GBM_Model_1_eta_0.0025_ntrees_100	GPC_1	4	5	0.0025	100	AUC	0.603784
376	GBM_Model_1_eta_0.0025_ntrees_100	GPC_1	4	6	0.0025	100	Sensitivity	1
377	GBM_Model_1_eta_0.0025_ntrees_100	GPC_1	4	6	0.0025	100	Specificity	0
378	GBM_Model_1_eta_0.0025_ntrees_100	GPC_1	4	6	0.0025	100	Precision	0.252525
379	GBM_Model_1_eta_0.0025_ntrees_100	GPC_1	4	6	0.0025	100	F1_Score	0.403226
380	GBM_Model_1_eta_0.0025_ntrees_100	GPC_1	4	6	0.0025	100	AUC	0.602703
381	GBM_Model_1_eta_0.0025_ntrees_100	GPC_1	4	7	0.0025	100	Sensitivity	1
382	GBM_Model_1_eta_0.0025_ntrees_100	GPC_1	4	7	0.0025	100	Specificity	0
383	GBM_Model_1_eta_0.0025_ntrees_100	GPC_1	4	7	0.0025	100	Precision	0.252525
384	GBM_Model_1_eta_0.0025_ntrees_100	GPC_1	4	7	0.0025	100	F1_Score	0.403226
385	GBM_Model_1_eta_0.0025_ntrees_100	GPC_1	4	7	0.0025	100	AUC	0.592973
386	GBM_Model_1_eta_0.0025_ntrees_100	GPC_1	4	8	0.0025	100	Sensitivity	1
387	GBM_Model_1_eta_0.0025_ntrees_100	GPC_1	4	8	0.0025	100	Specificity	0
388	GBM_Model_1_eta_0.0025_ntrees_100	GPC_1	4	8	0.0025	100	Precision	0.252525
389	GBM_Model_1_eta_0.0025_ntrees_100	GPC_1	4	8	0.0025	100	F1_Score	0.403226
390	GBM_Model_1_eta_0.0025_ntrees_100	GPC_1	4	8	0.0025	100	AUC	0.6
391	GBM_Model_1_eta_0.0025_ntrees_100	GPC_1	4	9	0.0025	100	Sensitivity	1
392	GBM_Model_1_eta_0.0025_ntrees_100	GPC_1	4	9	0.0025	100	Specificity	0
393	GBM_Model_1_eta_0.0025_ntrees_100	GPC_1	4	9	0.0025	100	Precision	0.252525
394	GBM_Model_1_eta_0.0025_ntrees_100	GPC_1	4	9	0.0025	100	F1_Score	0.403226
395	GBM_Model_1_eta_0.0025_ntrees_100	GPC_1	4	9	0.0025	100	AUC	0.615676
396	GBM_Model_1_eta_0.0025_ntrees_100	GPC_1	4	10	0.0025	100	Sensitivity	1
397	GBM_Model_1_eta_0.0025_ntrees_100	GPC_1	4	10	0.0025	100	Specificity	0
398	GBM_Model_1_eta_0.0025_ntrees_100	GPC_1	4	10	0.0025	100	Precision	0.252525
399	GBM_Model_1_eta_0.0025_ntrees_100	GPC_1	4	10	0.0025	100	F1_Score	0.403226
400	GBM_Model_1_eta_0.0025_ntrees_100	GPC_1	4	10	0.0025	100	AUC	0.592432
401	GBM_Model_1_eta_0.0025_ntrees_100	GPC_1	5	1	0.0025	100	Sensitivity	1
402	GBM_Model_1_eta_0.0025_ntrees_100	GPC_1	5	1	0.0025	100	Specificity	0
403	GBM_Model_1_eta_0.0025_ntrees_100	GPC_1	5	1	0.0025	100	Precision	0.252525
404	GBM_Model_1_eta_0.0025_ntrees_100	GPC_1	5	1	0.0025	100	F1_Score	0.403226
405	GBM_Model_1_eta_0.0025_ntrees_100	GPC_1	5	1	0.0025	100	AUC	0.671892
406	GBM_Model_1_eta_0.0025_ntrees_100	GPC_1	5	2	0.0025	100	Sensitivity	1
407	GBM_Model_1_eta_0.0025_ntrees_100	GPC_1	5	2	0.0025	100	Specificity	0
408	GBM_Model_1_eta_0.0025_ntrees_100	GPC_1	5	2	0.0025	100	Precision	0.252525
409	GBM_Model_1_eta_0.0025_ntrees_100	GPC_1	5	2	0.0025	100	F1_Score	0.403226
410	GBM_Model_1_eta_0.0025_ntrees_100	GPC_1	5	2	0.0025	100	AUC	0.648649
411	GBM_Model_1_eta_0.0025_ntrees_100	GPC_1	5	3	0.0025	100	Sensitivity	1
412	GBM_Model_1_eta_0.0025_ntrees_100	GPC_1	5	3	0.0025	100	Specificity	0
413	GBM_Model_1_eta_0.0025_ntrees_100	GPC_1	5	3	0.0025	100	Precision	0.252525
414	GBM_Model_1_eta_0.0025_ntrees_100	GPC_1	5	3	0.0025	100	F1_Score	0.403226
415	GBM_Model_1_eta_0.0025_ntrees_100	GPC_1	5	3	0.0025	100	AUC	0.644865
416	GBM_Model_1_eta_0.0025_ntrees_100	GPC_1	5	4	0.0025	100	Sensitivity	1
417	GBM_Model_1_eta_0.0025_ntrees_100	GPC_1	5	4	0.0025	100	Specificity	0
418	GBM_Model_1_eta_0.0025_ntrees_100	GPC_1	5	4	0.0025	100	Precision	0.252525
419	GBM_Model_1_eta_0.0025_ntrees_100	GPC_1	5	4	0.0025	100	F1_Score	0.403226
420	GBM_Model_1_eta_0.0025_ntrees_100	GPC_1	5	4	0.0025	100	AUC	0.68
421	GBM_Model_1_eta_0.0025_ntrees_100	GPC_1	5	5	0.0025	100	Sensitivity	1
422	GBM_Model_1_eta_0.0025_ntrees_100	GPC_1	5	5	0.0025	100	Specificity	0
423	GBM_Model_1_eta_0.0025_ntrees_100	GPC_1	5	5	0.0025	100	Precision	0.252525
424	GBM_Model_1_eta_0.0025_ntrees_100	GPC_1	5	5	0.0025	100	F1_Score	0.403226
425	GBM_Model_1_eta_0.0025_ntrees_100	GPC_1	5	5	0.0025	100	AUC	0.666486
426	GBM_Model_1_eta_0.0025_ntrees_100	GPC_1	5	6	0.0025	100	Sensitivity	1
427	GBM_Model_1_eta_0.0025_ntrees_100	GPC_1	5	6	0.0025	100	Specificity	0
428	GBM_Model_1_eta_0.0025_ntrees_100	GPC_1	5	6	0.0025	100	Precision	0.252525
429	GBM_Model_1_eta_0.0025_ntrees_100	GPC_1	5	6	0.0025	100	F1_Score	0.403226
430	GBM_Model_1_eta_0.0025_ntrees_100	GPC_1	5	6	0.0025	100	AUC	0.687568
431	GBM_Model_1_eta_0.0025_ntrees_100	GPC_1	5	7	0.0025	100	Sensitivity	1
432	GBM_Model_1_eta_0.0025_ntrees_100	GPC_1	5	7	0.0025	100	Specificity	0
433	GBM_Model_1_eta_0.0025_ntrees_100	GPC_1	5	7	0.0025	100	Precision	0.252525
434	GBM_Model_1_eta_0.0025_ntrees_100	GPC_1	5	7	0.0025	100	F1_Score	0.403226
435	GBM_Model_1_eta_0.0025_ntrees_100	GPC_1	5	7	0.0025	100	AUC	0.688649
436	GBM_Model_1_eta_0.0025_ntrees_100	GPC_1	5	8	0.0025	100	Sensitivity	1
437	GBM_Model_1_eta_0.0025_ntrees_100	GPC_1	5	8	0.0025	100	Specificity	0
438	GBM_Model_1_eta_0.0025_ntrees_100	GPC_1	5	8	0.0025	100	Precision	0.252525
439	GBM_Model_1_eta_0.0025_ntrees_100	GPC_1	5	8	0.0025	100	F1_Score	0.403226
440	GBM_Model_1_eta_0.0025_ntrees_100	GPC_1	5	8	0.0025	100	AUC	0.672432
441	GBM_Model_1_eta_0.0025_ntrees_100	GPC_1	5	9	0.0025	100	Sensitivity	1
442	GBM_Model_1_eta_0.0025_ntrees_100	GPC_1	5	9	0.0025	100	Specificity	0
443	GBM_Model_1_eta_0.0025_ntrees_100	GPC_1	5	9	0.0025	100	Precision	0.252525
444	GBM_Model_1_eta_0.0025_ntrees_100	GPC_1	5	9	0.0025	100	F1_Score	0.403226
445	GBM_Model_1_eta_0.0025_ntrees_100	GPC_1	5	9	0.0025	100	AUC	0.64973
446	GBM_Model_1_eta_0.0025_ntrees_100	GPC_1	5	10	0.0025	100	Sensitivity	1
447	GBM_Model_1_eta_0.0025_ntrees_100	GPC_1	5	10	0.0025	100	Specificity	0
448	GBM_Model_1_eta_0.0025_ntrees_100	GPC_1	5	10	0.0025	100	Precision	0.252525
449	GBM_Model_1_eta_0.0025_ntrees_100	GPC_1	5	10	0.0025	100	F1_Score	0.403226
450	GBM_Model_1_eta_0.0025_ntrees_100	GPC_1	5	10	0.0025	100	AUC	0.654595
451	GBM_Model_1_eta_0.0025_ntrees_100	GPC_1	1	0	0.0025	100	ICC_Prediction_Stability	0.971941
452	GBM_Model_1_eta_0.0025_ntrees_100	GPC_1	2	0	0.0025	100	ICC_Prediction_Stability	0.950887
453	GBM_Model_1_eta_0.0025_ntrees_100	GPC_1	3	0	0.0025	100	ICC_Prediction_Stability	0.956371
454	GBM_Model_1_eta_0.0025_ntrees_100	GPC_1	4	0	0.0025	100	ICC_Prediction_Stability	0.965223
455	GBM_Model_1_eta_0.0025_ntrees_100	GPC_1	5	0	0.0025	100	ICC_Prediction_Stability	0.9457
456	GBM_Model_1_eta_0.0025_ntrees_100	GPC_1	1	0	0.0025	100	Fleiss_Kappa_Prediction_Stability	0.927459
457	GBM_Model_1_eta_0.0025_ntrees_100	GPC_1	2	0	0.0025	100	Fleiss_Kappa_Prediction_Stability	0.835892
458	GBM_Model_1_eta_0.0025_ntrees_100	GPC_1	3	0	0.0025	100	Fleiss_Kappa_Prediction_Stability	0.877514
459	GBM_Model_1_eta_0.0025_ntrees_100	GPC_1	4	0	0.0025	100	Fleiss_Kappa_Prediction_Stability	0.816865
460	GBM_Model_1_eta_0.0025_ntrees_100	GPC_1	5	0	0.0025	100	Fleiss_Kappa_Prediction_Stability	0.806162
461	GBM_Model_10_eta_0.121_ntrees_1080	GPC_1	1	1	0.121	1080	Spearman	0.229573
462	GBM_Model_10_eta_0.121_ntrees_1080	GPC_1	1	2	0.121	1080	Spearman	0.272876
463	GBM_Model_10_eta_0.121_ntrees_1080	GPC_1	1	3	0.121	1080	Spearman	0.234917
464	GBM_Model_10_eta_0.121_ntrees_1080	GPC_1	1	4	0.121	1080	Spearman	0.275535
465	GBM_Model_10_eta_0.121_ntrees_1080	GPC_1	1	5	0.121	1080	Spearman	0.274323
466	GBM_Model_10_eta_0.121_ntrees_1080	GPC_1	1	6	0.121	1080	Spearman	0.304366
467	GBM_Model_10_eta_0.121_ntrees_1080	GPC_1	1	7	0.121	1080	Spearman	0.249895
468	GBM_Model_10_eta_0.121_ntrees_1080	GPC_1	1	8	0.121	1080	Spearman	0.269177
469	GBM_Model_10_eta_0.121_ntrees_1080	GPC_1	1	9	0.121	1080	Spearman	0.205417
470	GBM_Model_10_eta_0.121_ntrees_1080	GPC_1	1	10	0.121	1080	Spearman	0.218936
471	GBM_Model_10_eta_0.121_ntrees_1080	GPC_1	2	1	0.121	1080	Spearman	0.219431
472	GBM_Model_10_eta_0.121_ntrees_1080	GPC_1	2	2	0.121	1080	Spearman	0.24919
473	GBM_Model_10_eta_0.121_ntrees_1080	GPC_1	2	3	0.121	1080	Spearman	0.319406
474	GBM_Model_10_eta_0.121_ntrees_1080	GPC_1	2	4	0.121	1080	Spearman	0.297539
475	GBM_Model_10_eta_0.121_ntrees_1080	GPC_1	2	5	0.121	1080	Spearman	0.267495
476	GBM_Model_10_eta_0.121_ntrees_1080	GPC_1	2	6	0.121	1080	Spearman	0.26355
477	GBM_Model_10_eta_0.121_ntrees_1080	GPC_1	2	7	0.121	1080	Spearman	0.292134
478	GBM_Model_10_eta_0.121_ntrees_1080	GPC_1	2	8	0.121	1080	Spearman	0.299085
479	GBM_Model_10_eta_0.121_ntrees_1080	GPC_1	2	9	0.121	1080	Spearman	0.318318
480	GBM_Model_10_eta_0.121_ntrees_1080	GPC_1	2	10	0.121	1080	Spearman	0.333927
481	GBM_Model_10_eta_0.121_ntrees_1080	GPC_1	3	1	0.121	1080	Spearman	0.128213
482	GBM_Model_10_eta_0.121_ntrees_1080	GPC_1	3	2	0.121	1080	Spearman	0.0701793
483	GBM_Model_10_eta_0.121_ntrees_1080	GPC_1	3	3	0.121	1080	Spearman	0.125727
484	GBM_Model_10_eta_0.121_ntrees_1080	GPC_1	3	4	0.121	1080	Spearman	0.141088
485	GBM_Model_10_eta_0.121_ntrees_1080	GPC_1	3	5	0.121	1080	Spearman	0.0758318
486	GBM_Model_10_eta_0.121_ntrees_1080	GPC_1	3	6	0.121	1080	Spearman	0.0965368
487	GBM_Model_10_eta_0.121_ntrees_1080	GPC_1	3	7	0.121	1080	Spearman	0.193531
488	GBM_Model_10_eta_0.121_ntrees_1080	GPC_1	3	8	0.121	1080	Spearman	0.0755473
489	GBM_Model_10_eta_0.121_ntrees_1080	GPC_1	3	9	0.121	1080	Spearman	0.181855
490	GBM_Model_10_eta_0.121_ntrees_1080	GPC_1	3	10	0.121	1080	Spearman	0.149635
491	GBM_Model_10_eta_0.121_ntrees_1080	GPC_1	4	1	0.121	1080	Spearman	0.068757
492	GBM_Model_10_eta_0.121_ntrees_1080	GPC_1	4	2	0.121	1080	Spearman	0.24282
493	GBM_Model_10_eta_0.121_ntrees_1080	GPC_1	4	3	0.121	1080	Spearman	0.195918
494	GBM_Model_10_eta_0.121_ntrees_1080	GPC_1	4	4	0.121	1080	Spearman	0.238627
495	GBM_Model_10_eta_0.121_ntrees_1080	GPC_1	4	5	0.121	1080	Spearman	0.170983
496	GBM_Model_10_eta_0.121_ntrees_1080	GPC_1	4	6	0.121	1080	Spearman	0.118157
497	GBM_Model_10_eta_0.121_ntrees_1080	GPC_1	4	7	0.121	1080	Spearman	0.179579
498	GBM_Model_10_eta_0.121_ntrees_1080	GPC_1	4	8	0.121	1080	Spearman	0.115931
499	GBM_Model_10_eta_0.121_ntrees_1080	GPC_1	4	9	0.121	1080	Spearman	0.159443
500	GBM_Model_10_eta_0.121_ntrees_1080	GPC_1	4	10	0.121	1080	Spearman	0.175819
501	GBM_Model_10_eta_0.121_ntrees_1080	GPC_1	5	1	0.121	1080	Spearman	0.208732
502	GBM_Model_10_eta_0.121_ntrees_1080	GPC_1	5	2	0.121	1080	Spearman	0.198343
503	GBM_Model_10_eta_0.121_ntrees_1080	GPC_1	5	3	0.121	1080	Spearman	0.246877
504	GBM_Model_10_eta_0.121_ntrees_1080	GPC_1	5	4	0.121	1080	Spearman	0.137662
505	GBM_Model_10_eta_0.121_ntrees_1080	GPC_1	5	5	0.121	1080	Spearman	0.193927
506	GBM_Model_10_eta_0.121_ntrees_1080	GPC_1	5	6	0.121	1080	Spearman	0.164477
507	GBM_Model_10_eta_0.121_ntrees_1080	GPC_1	5	7	0.121	1080	Spearman	0.15504
508	GBM_Model_10_eta_0.121_ntrees_1080	GPC_1	5	8	0.121	1080	Spearman	0.206815
509	GBM_Model_10_eta_0.121_ntrees_1080	GPC_1	5	9	0.121	1080	Spearman	0.136524
510	GBM_Model_10_eta_0.121_ntrees_1080	GPC_1	5	10	0.121	1080	Spearman	0.19739
511	GBM_Model_10_eta_0.121_ntrees_1080	GPC_1	1	1	0.121	1080	Pearson	0.201164
512	GBM_Model_10_eta_0.121_ntrees_1080	GPC_1	1	2	0.121	1080	Pearson	0.259179
513	GBM_Model_10_eta_0.121_ntrees_1080	GPC_1	1	3	0.121	1080	Pearson	0.20088
514	GBM_Model_10_eta_0.121_ntrees_1080	GPC_1	1	4	0.121	1080	Pearson	0.242985
515	GBM_Model_10_eta_0.121_ntrees_1080	GPC_1	1	5	0.121	1080	Pearson	0.234709
516	GBM_Model_10_eta_0.121_ntrees_1080	GPC_1	1	6	0.121	1080	Pearson	0.245634
517	GBM_Model_10_eta_0.121_ntrees_1080	GPC_1	1	7	0.121	1080	Pearson	0.206876
518	GBM_Model_10_eta_0.121_ntrees_1080	GPC_1	1	8	0.121	1080	Pearson	0.236169
519	GBM_Model_10_eta_0.121_ntrees_1080	GPC_1	1	9	0.121	1080	Pearson	0.200548
520	GBM_Model_10_eta_0.121_ntrees_1080	GPC_1	1	10	0.121	1080	Pearson	0.216434
521	GBM_Model_10_eta_0.121_ntrees_1080	GPC_1	2	1	0.121	1080	Pearson	0.239307
522	GBM_Model_10_eta_0.121_ntrees_1080	GPC_1	2	2	0.121	1080	Pearson	0.201574
523	GBM_Model_10_eta_0.121_ntrees_1080	GPC_1	2	3	0.121	1080	Pearson	0.287884
524	GBM_Model_10_eta_0.121_ntrees_1080	GPC_1	2	4	0.121	1080	Pearson	0.245664
525	GBM_Model_10_eta_0.121_ntrees_1080	GPC_1	2	5	0.121	1080	Pearson	0.217058
526	GBM_Model_10_eta_0.121_ntrees_1080	GPC_1	2	6	0.121	1080	Pearson	0.232918
527	GBM_Model_10_eta_0.121_ntrees_1080	GPC_1	2	7	0.121	1080	Pearson	0.276092
528	GBM_Model_10_eta_0.121_ntrees_1080	GPC_1	2	8	0.121	1080	Pearson	0.2349
529	GBM_Model_10_eta_0.121_ntrees_1080	GPC_1	2	9	0.121	1080	Pearson	0.267392
530	GBM_Model_10_eta_0.121_ntrees_1080	GPC_1	2	10	0.121	1080	Pearson	0.293145
531	GBM_Model_10_eta_0.121_ntrees_1080	GPC_1	3	1	0.121	1080	Pearson	0.168544
532	GBM_Model_10_eta_0.121_ntrees_1080	GPC_1	3	2	0.121	1080	Pearson	0.102192
533	GBM_Model_10_eta_0.121_ntrees_1080	GPC_1	3	3	0.121	1080	Pearson	0.144888
534	GBM_Model_10_eta_0.121_ntrees_1080	GPC_1	3	4	0.121	1080	Pearson	0.135051
535	GBM_Model_10_eta_0.121_ntrees_1080	GPC_1	3	5	0.121	1080	Pearson	0.111341
536	GBM_Model_10_eta_0.121_ntrees_1080	GPC_1	3	6	0.121	1080	Pearson	0.11791
537	GBM_Model_10_eta_0.121_ntrees_1080	GPC_1	3	7	0.121	1080	Pearson	0.205748
538	GBM_Model_10_eta_0.121_ntrees_1080	GPC_1	3	8	0.121	1080	Pearson	0.109071
539	GBM_Model_10_eta_0.121_ntrees_1080	GPC_1	3	9	0.121	1080	Pearson	0.167073
540	GBM_Model_10_eta_0.121_ntrees_1080	GPC_1	3	10	0.121	1080	Pearson	0.141962
541	GBM_Model_10_eta_0.121_ntrees_1080	GPC_1	4	1	0.121	1080	Pearson	0.0520431
542	GBM_Model_10_eta_0.121_ntrees_1080	GPC_1	4	2	0.121	1080	Pearson	0.272961
543	GBM_Model_10_eta_0.121_ntrees_1080	GPC_1	4	3	0.121	1080	Pearson	0.210193
544	GBM_Model_10_eta_0.121_ntrees_1080	GPC_1	4	4	0.121	1080	Pearson	0.246721
545	GBM_Model_10_eta_0.121_ntrees_1080	GPC_1	4	5	0.121	1080	Pearson	0.185253
546	GBM_Model_10_eta_0.121_ntrees_1080	GPC_1	4	6	0.121	1080	Pearson	0.152178
547	GBM_Model_10_eta_0.121_ntrees_1080	GPC_1	4	7	0.121	1080	Pearson	0.175964
548	GBM_Model_10_eta_0.121_ntrees_1080	GPC_1	4	8	0.121	1080	Pearson	0.0988698
549	GBM_Model_10_eta_0.121_ntrees_1080	GPC_1	4	9	0.121	1080	Pearson	0.161339
550	GBM_Model_10_eta_0.121_ntrees_1080	GPC_1	4	10	0.121	1080	Pearson	0.141806
551	GBM_Model_10_eta_0.121_ntrees_1080	GPC_1	5	1	0.121	1080	Pearson	0.191676
552	GBM_Model_10_eta_0.121_ntrees_1080	GPC_1	5	2	0.121	1080	Pearson	0.147304
553	GBM_Model_10_eta_0.121_ntrees_1080	GPC_1	5	3	0.121	1080	Pearson	0.183684
554	GBM_Model_10_eta_0.121_ntrees_1080	GPC_1	5	4	0.121	1080	Pearson	0.119058
555	GBM_Model_10_eta_0.121_ntrees_1080	GPC_1	5	5	0.121	1080	Pearson	0.167658
556	GBM_Model_10_eta_0.121_ntrees_1080	GPC_1	5	6	0.121	1080	Pearson	0.142367
557	GBM_Model_10_eta_0.121_ntrees_1080	GPC_1	5	7	0.121	1080	Pearson	0.128047
558	GBM_Model_10_eta_0.121_ntrees_1080	GPC_1	5	8	0.121	1080	Pearson	0.191346
559	GBM_Model_10_eta_0.121_ntrees_1080	GPC_1	5	9	0.121	1080	Pearson	0.124026
560	GBM_Model_10_eta_0.121_ntrees_1080	GPC_1	5	10	0.121	1080	Pearson	0.175623
561	GBM_Model_10_eta_0.121_ntrees_1080	GPC_1	1	1	0.121	1080	R_squared	-21.3847
562	GBM_Model_10_eta_0.121_ntrees_1080	GPC_1	1	2	0.121	1080	R_squared	-21.8014
563	GBM_Model_10_eta_0.121_ntrees_1080	GPC_1	1	3	0.121	1080	R_squared	-21.7444
564	GBM_Model_10_eta_0.121_ntrees_1080	GPC_1	1	4	0.121	1080	R_squared	-21.8982
565	GBM_Model_10_eta_0.121_ntrees_1080	GPC_1	1	5	0.121	1080	R_squared	-21.2385
566	GBM_Model_10_eta_0.121_ntrees_1080	GPC_1	1	6	0.121	1080	R_squared	-21.1904
567	GBM_Model_10_eta_0.121_ntrees_1080	GPC_1	1	7	0.121	1080	R_squared	-21.8082
568	GBM_Model_10_eta_0.121_ntrees_1080	GPC_1	1	8	0.121	1080	R_squared	-21.6665
569	GBM_Model_10_eta_0.121_ntrees_1080	GPC_1	1	9	0.121	1080	R_squared	-21.5167
570	GBM_Model_10_eta_0.121_ntrees_1080	GPC_1	1	10	0.121	1080	R_squared	-21.5082
571	GBM_Model_10_eta_0.121_ntrees_1080	GPC_1	2	1	0.121	1080	R_squared	-18.7263
572	GBM_Model_10_eta_0.121_ntrees_1080	GPC_1	2	2	0.121	1080	R_squared	-19.3861
573	GBM_Model_10_eta_0.121_ntrees_1080	GPC_1	2	3	0.121	1080	R_squared	-19.2301
574	GBM_Model_10_eta_0.121_ntrees_1080	GPC_1	2	4	0.121	1080	R_squared	-19.107
575	GBM_Model_10_eta_0.121_ntrees_1080	GPC_1	2	5	0.121	1080	R_squared	-19.3777
576	GBM_Model_10_eta_0.121_ntrees_1080	GPC_1	2	6	0.121	1080	R_squared	-19.8053
577	GBM_Model_10_eta_0.121_ntrees_1080	GPC_1	2	7	0.121	1080	R_squared	-19.2913
578	GBM_Model_10_eta_0.121_ntrees_1080	GPC_1	2	8	0.121	1080	R_squared	-19.6083
579	GBM_Model_10_eta_0.121_ntrees_1080	GPC_1	2	9	0.121	1080	R_squared	-19.0806
580	GBM_Model_10_eta_0.121_ntrees_1080	GPC_1	2	10	0.121	1080	R_squared	-19.0967
581	GBM_Model_10_eta_0.121_ntrees_1080	GPC_1	3	1	0.121	1080	R_squared	-19.5694
582	GBM_Model_10_eta_0.121_ntrees_1080	GPC_1	3	2	0.121	1080	R_squared	-19.2397
583	GBM_Model_10_eta_0.121_ntrees_1080	GPC_1	3	3	0.121	1080	R_squared	-19.2955
584	GBM_Model_10_eta_0.121_ntrees_1080	GPC_1	3	4	0.121	1080	R_squared	-19.3481
585	GBM_Model_10_eta_0.121_ntrees_1080	GPC_1	3	5	0.121	1080	R_squared	-19.1513
586	GBM_Model_10_eta_0.121_ntrees_1080	GPC_1	3	6	0.121	1080	R_squared	-19.4593
587	GBM_Model_10_eta_0.121_ntrees_1080	GPC_1	3	7	0.121	1080	R_squared	-19.4567
588	GBM_Model_10_eta_0.121_ntrees_1080	GPC_1	3	8	0.121	1080	R_squared	-19.5057
589	GBM_Model_10_eta_0.121_ntrees_1080	GPC_1	3	9	0.121	1080	R_squared	-19.5263
590	GBM_Model_10_eta_0.121_ntrees_1080	GPC_1	3	10	0.121	1080	R_squared	-19.3788
591	GBM_Model_10_eta_0.121_ntrees_1080	GPC_1	4	1	0.121	1080	R_squared	-22.4444
592	GBM_Model_10_eta_0.121_ntrees_1080	GPC_1	4	2	0.121	1080	R_squared	-21.7997
593	GBM_Model_10_eta_0.121_ntrees_1080	GPC_1	4	3	0.121	1080	R_squared	-22.373
594	GBM_Model_10_eta_0.121_ntrees_1080	GPC_1	4	4	0.121	1080	R_squared	-22.5961
595	GBM_Model_10_eta_0.121_ntrees_1080	GPC_1	4	5	0.121	1080	R_squared	-22.4206
596	GBM_Model_10_eta_0.121_ntrees_1080	GPC_1	4	6	0.121	1080	R_squared	-22.292
597	GBM_Model_10_eta_0.121_ntrees_1080	GPC_1	4	7	0.121	1080	R_squared	-22.5849
598	GBM_Model_10_eta_0.121_ntrees_1080	GPC_1	4	8	0.121	1080	R_squared	-23.1586
599	GBM_Model_10_eta_0.121_ntrees_1080	GPC_1	4	9	0.121	1080	R_squared	-22.2117
600	GBM_Model_10_eta_0.121_ntrees_1080	GPC_1	4	10	0.121	1080	R_squared	-22.5084
601	GBM_Model_10_eta_0.121_ntrees_1080	GPC_1	5	1	0.121	1080	R_squared	-30.2194
602	GBM_Model_10_eta_0.121_ntrees_1080	GPC_1	5	2	0.121	1080	R_squared	-29.2849
603	GBM_Model_10_eta_0.121_ntrees_1080	GPC_1	5	3	0.121	1080	R_squared	-29.6818
604	GBM_Model_10_eta_0.121_ntrees_1080	GPC_1	5	4	0.121	1080	R_squared	-30.2978
605	GBM_Model_10_eta_0.121_ntrees_1080	GPC_1	5	5	0.121	1080	R_squared	-30.3355
606	GBM_Model_10_eta_0.121_ntrees_1080	GPC_1	5	6	0.121	1080	R_squared	-29.7989
607	GBM_Model_10_eta_0.121_ntrees_1080	GPC_1	5	7	0.121	1080	R_squared	-30.217
608	GBM_Model_10_eta_0.121_ntrees_1080	GPC_1	5	8	0.121	1080	R_squared	-29.7349
609	GBM_Model_10_eta_0.121_ntrees_1080	GPC_1	5	9	0.121	1080	R_squared	-30.6509
610	GBM_Model_10_eta_0.121_ntrees_1080	GPC_1	5	10	0.121	1080	R_squared	-30.3507
611	GBM_Model_10_eta_0.121_ntrees_1080	GPC_1	1	1	0.121	1080	MSE	13.2643
612	GBM_Model_10_eta_0.121_ntrees_1080	GPC_1	1	2	0.121	1080	MSE	13.5113
613	GBM_Model_10_eta_0.121_ntrees_1080	GPC_1	1	3	0.121	1080	MSE	13.4775
614	GBM_Model_10_eta_0.121_ntrees_1080	GPC_1	1	4	0.121	1080	MSE	13.5686
615	GBM_Model_10_eta_0.121_ntrees_1080	GPC_1	1	5	0.121	1080	MSE	13.1777
616	GBM_Model_10_eta_0.121_ntrees_1080	GPC_1	1	6	0.121	1080	MSE	13.1492
617	GBM_Model_10_eta_0.121_ntrees_1080	GPC_1	1	7	0.121	1080	MSE	13.5153
618	GBM_Model_10_eta_0.121_ntrees_1080	GPC_1	1	8	0.121	1080	MSE	13.4313
619	GBM_Model_10_eta_0.121_ntrees_1080	GPC_1	1	9	0.121	1080	MSE	13.3426
620	GBM_Model_10_eta_0.121_ntrees_1080	GPC_1	1	10	0.121	1080	MSE	13.3375
621	GBM_Model_10_eta_0.121_ntrees_1080	GPC_1	2	1	0.121	1080	MSE	12.3112
622	GBM_Model_10_eta_0.121_ntrees_1080	GPC_1	2	2	0.121	1080	MSE	12.723
623	GBM_Model_10_eta_0.121_ntrees_1080	GPC_1	2	3	0.121	1080	MSE	12.6256
624	GBM_Model_10_eta_0.121_ntrees_1080	GPC_1	2	4	0.121	1080	MSE	12.5488
625	GBM_Model_10_eta_0.121_ntrees_1080	GPC_1	2	5	0.121	1080	MSE	12.7178
626	GBM_Model_10_eta_0.121_ntrees_1080	GPC_1	2	6	0.121	1080	MSE	12.9847
627	GBM_Model_10_eta_0.121_ntrees_1080	GPC_1	2	7	0.121	1080	MSE	12.6638
628	GBM_Model_10_eta_0.121_ntrees_1080	GPC_1	2	8	0.121	1080	MSE	12.8617
629	GBM_Model_10_eta_0.121_ntrees_1080	GPC_1	2	9	0.121	1080	MSE	12.5324
630	GBM_Model_10_eta_0.121_ntrees_1080	GPC_1	2	10	0.121	1080	MSE	12.5424
631	GBM_Model_10_eta_0.121_ntrees_1080	GPC_1	3	1	0.121	1080	MSE	12.8059
632	GBM_Model_10_eta_0.121_ntrees_1080	GPC_1	3	2	0.121	1080	MSE	12.6006
633	GBM_Model_10_eta_0.121_ntrees_1080	GPC_1	3	3	0.121	1080	MSE	12.6354
634	GBM_Model_10_eta_0.121_ntrees_1080	GPC_1	3	4	0.121	1080	MSE	12.6681
635	GBM_Model_10_eta_0.121_ntrees_1080	GPC_1	3	5	0.121	1080	MSE	12.5456
636	GBM_Model_10_eta_0.121_ntrees_1080	GPC_1	3	6	0.121	1080	MSE	12.7373
637	GBM_Model_10_eta_0.121_ntrees_1080	GPC_1	3	7	0.121	1080	MSE	12.7357
638	GBM_Model_10_eta_0.121_ntrees_1080	GPC_1	3	8	0.121	1080	MSE	12.7662
639	GBM_Model_10_eta_0.121_ntrees_1080	GPC_1	3	9	0.121	1080	MSE	12.779
640	GBM_Model_10_eta_0.121_ntrees_1080	GPC_1	3	10	0.121	1080	MSE	12.6872
641	GBM_Model_10_eta_0.121_ntrees_1080	GPC_1	4	1	0.121	1080	MSE	13.9189
642	GBM_Model_10_eta_0.121_ntrees_1080	GPC_1	4	2	0.121	1080	MSE	13.5361
643	GBM_Model_10_eta_0.121_ntrees_1080	GPC_1	4	3	0.121	1080	MSE	13.8765
644	GBM_Model_10_eta_0.121_ntrees_1080	GPC_1	4	4	0.121	1080	MSE	14.0089
645	GBM_Model_10_eta_0.121_ntrees_1080	GPC_1	4	5	0.121	1080	MSE	13.9047
646	GBM_Model_10_eta_0.121_ntrees_1080	GPC_1	4	6	0.121	1080	MSE	13.8284
647	GBM_Model_10_eta_0.121_ntrees_1080	GPC_1	4	7	0.121	1080	MSE	14.0023
648	GBM_Model_10_eta_0.121_ntrees_1080	GPC_1	4	8	0.121	1080	MSE	14.3429
649	GBM_Model_10_eta_0.121_ntrees_1080	GPC_1	4	9	0.121	1080	MSE	13.7807
650	GBM_Model_10_eta_0.121_ntrees_1080	GPC_1	4	10	0.121	1080	MSE	13.9569
651	GBM_Model_10_eta_0.121_ntrees_1080	GPC_1	5	1	0.121	1080	MSE	14.0232
652	GBM_Model_10_eta_0.121_ntrees_1080	GPC_1	5	2	0.121	1080	MSE	13.6034
653	GBM_Model_10_eta_0.121_ntrees_1080	GPC_1	5	3	0.121	1080	MSE	13.7817
654	GBM_Model_10_eta_0.121_ntrees_1080	GPC_1	5	4	0.121	1080	MSE	14.0584
655	GBM_Model_10_eta_0.121_ntrees_1080	GPC_1	5	5	0.121	1080	MSE	14.0753
656	GBM_Model_10_eta_0.121_ntrees_1080	GPC_1	5	6	0.121	1080	MSE	13.8343
657	GBM_Model_10_eta_0.121_ntrees_1080	GPC_1	5	7	0.121	1080	MSE	14.0221
658	GBM_Model_10_eta_0.121_ntrees_1080	GPC_1	5	8	0.121	1080	MSE	13.8056
659	GBM_Model_10_eta_0.121_ntrees_1080	GPC_1	5	9	0.121	1080	MSE	14.217
660	GBM_Model_10_eta_0.121_ntrees_1080	GPC_1	5	10	0.121	1080	MSE	14.0822
661	GBM_Model_10_eta_0.121_ntrees_1080	GPC_1	1	1	0.121	1080	Sensitivity	1
662	GBM_Model_10_eta_0.121_ntrees_1080	GPC_1	1	1	0.121	1080	Specificity	0
663	GBM_Model_10_eta_0.121_ntrees_1080	GPC_1	1	1	0.121	1080	Precision	0.252525
664	GBM_Model_10_eta_0.121_ntrees_1080	GPC_1	1	1	0.121	1080	F1_Score	0.403226
665	GBM_Model_10_eta_0.121_ntrees_1080	GPC_1	1	1	0.121	1080	AUC	0.637838
666	GBM_Model_10_eta_0.121_ntrees_1080	GPC_1	1	2	0.121	1080	Sensitivity	1
667	GBM_Model_10_eta_0.121_ntrees_1080	GPC_1	1	2	0.121	1080	Specificity	0
668	GBM_Model_10_eta_0.121_ntrees_1080	GPC_1	1	2	0.121	1080	Precision	0.252525
669	GBM_Model_10_eta_0.121_ntrees_1080	GPC_1	1	2	0.121	1080	F1_Score	0.403226
670	GBM_Model_10_eta_0.121_ntrees_1080	GPC_1	1	2	0.121	1080	AUC	0.653514
671	GBM_Model_10_eta_0.121_ntrees_1080	GPC_1	1	3	0.121	1080	Sensitivity	1
672	GBM_Model_10_eta_0.121_ntrees_1080	GPC_1	1	3	0.121	1080	Specificity	0
673	GBM_Model_10_eta_0.121_ntrees_1080	GPC_1	1	3	0.121	1080	Precision	0.252525
674	GBM_Model_10_eta_0.121_ntrees_1080	GPC_1	1	3	0.121	1080	F1_Score	0.403226
675	GBM_Model_10_eta_0.121_ntrees_1080	GPC_1	1	3	0.121	1080	AUC	0.652432
676	GBM_Model_10_eta_0.121_ntrees_1080	GPC_1	1	4	0.121	1080	Sensitivity	1
677	GBM_Model_10_eta_0.121_ntrees_1080	GPC_1	1	4	0.121	1080	Specificity	0
678	GBM_Model_10_eta_0.121_ntrees_1080	GPC_1	1	4	0.121	1080	Precision	0.252525
679	GBM_Model_10_eta_0.121_ntrees_1080	GPC_1	1	4	0.121	1080	F1_Score	0.403226
680	GBM_Model_10_eta_0.121_ntrees_1080	GPC_1	1	4	0.121	1080	AUC	0.623784
681	GBM_Model_10_eta_0.121_ntrees_1080	GPC_1	1	5	0.121	1080	Sensitivity	1
682	GBM_Model_10_eta_0.121_ntrees_1080	GPC_1	1	5	0.121	1080	Specificity	0
683	GBM_Model_10_eta_0.121_ntrees_1080	GPC_1	1	5	0.121	1080	Precision	0.252525
684	GBM_Model_10_eta_0.121_ntrees_1080	GPC_1	1	5	0.121	1080	F1_Score	0.403226
685	GBM_Model_10_eta_0.121_ntrees_1080	GPC_1	1	5	0.121	1080	AUC	0.676757
686	GBM_Model_10_eta_0.121_ntrees_1080	GPC_1	1	6	0.121	1080	Sensitivity	1
687	GBM_Model_10_eta_0.121_ntrees_1080	GPC_1	1	6	0.121	1080	Specificity	0
688	GBM_Model_10_eta_0.121_ntrees_1080	GPC_1	1	6	0.121	1080	Precision	0.252525
689	GBM_Model_10_eta_0.121_ntrees_1080	GPC_1	1	6	0.121	1080	F1_Score	0.403226
690	GBM_Model_10_eta_0.121_ntrees_1080	GPC_1	1	6	0.121	1080	AUC	0.686486
691	GBM_Model_10_eta_0.121_ntrees_1080	GPC_1	1	7	0.121	1080	Sensitivity	1
692	GBM_Model_10_eta_0.121_ntrees_1080	GPC_1	1	7	0.121	1080	Specificity	0
693	GBM_Model_10_eta_0.121_ntrees_1080	GPC_1	1	7	0.121	1080	Precision	0.252525
694	GBM_Model_10_eta_0.121_ntrees_1080	GPC_1	1	7	0.121	1080	F1_Score	0.403226
695	GBM_Model_10_eta_0.121_ntrees_1080	GPC_1	1	7	0.121	1080	AUC	0.627027
696	GBM_Model_10_eta_0.121_ntrees_1080	GPC_1	1	8	0.121	1080	Sensitivity	1
697	GBM_Model_10_eta_0.121_ntrees_1080	GPC_1	1	8	0.121	1080	Specificity	0
698	GBM_Model_10_eta_0.121_ntrees_1080	GPC_1	1	8	0.121	1080	Precision	0.252525
699	GBM_Model_10_eta_0.121_ntrees_1080	GPC_1	1	8	0.121	1080	F1_Score	0.403226
700	GBM_Model_10_eta_0.121_ntrees_1080	GPC_1	1	8	0.121	1080	AUC	0.668649
701	GBM_Model_10_eta_0.121_ntrees_1080	GPC_1	1	9	0.121	1080	Sensitivity	1
702	GBM_Model_10_eta_0.121_ntrees_1080	GPC_1	1	9	0.121	1080	Specificity	0
703	GBM_Model_10_eta_0.121_ntrees_1080	GPC_1	1	9	0.121	1080	Precision	0.252525
704	GBM_Model_10_eta_0.121_ntrees_1080	GPC_1	1	9	0.121	1080	F1_Score	0.403226
705	GBM_Model_10_eta_0.121_ntrees_1080	GPC_1	1	9	0.121	1080	AUC	0.622162
706	GBM_Model_10_eta_0.121_ntrees_1080	GPC_1	1	10	0.121	1080	Sensitivity	1
707	GBM_Model_10_eta_0.121_ntrees_1080	GPC_1	1	10	0.121	1080	Specificity	0
708	GBM_Model_10_eta_0.121_ntrees_1080	GPC_1	1	10	0.121	1080	Precision	0.252525
709	GBM_Model_10_eta_0.121_ntrees_1080	GPC_1	1	10	0.121	1080	F1_Score	0.403226
710	GBM_Model_10_eta_0.121_ntrees_1080	GPC_1	1	10	0.121	1080	AUC	0.64973
711	GBM_Model_10_eta_0.121_ntrees_1080	GPC_1	2	1	0.121	1080	Sensitivity	1
712	GBM_Model_10_eta_0.121_ntrees_1080	GPC_1	2	1	0.121	1080	Specificity	0
713	GBM_Model_10_eta_0.121_ntrees_1080	GPC_1	2	1	0.121	1080	Precision	0.252525
714	GBM_Model_10_eta_0.121_ntrees_1080	GPC_1	2	1	0.121	1080	F1_Score	0.403226
715	GBM_Model_10_eta_0.121_ntrees_1080	GPC_1	2	1	0.121	1080	AUC	0.627027
716	GBM_Model_10_eta_0.121_ntrees_1080	GPC_1	2	2	0.121	1080	Sensitivity	1
717	GBM_Model_10_eta_0.121_ntrees_1080	GPC_1	2	2	0.121	1080	Specificity	0
718	GBM_Model_10_eta_0.121_ntrees_1080	GPC_1	2	2	0.121	1080	Precision	0.252525
719	GBM_Model_10_eta_0.121_ntrees_1080	GPC_1	2	2	0.121	1080	F1_Score	0.403226
720	GBM_Model_10_eta_0.121_ntrees_1080	GPC_1	2	2	0.121	1080	AUC	0.624865
721	GBM_Model_10_eta_0.121_ntrees_1080	GPC_1	2	3	0.121	1080	Sensitivity	1
722	GBM_Model_10_eta_0.121_ntrees_1080	GPC_1	2	3	0.121	1080	Specificity	0
723	GBM_Model_10_eta_0.121_ntrees_1080	GPC_1	2	3	0.121	1080	Precision	0.252525
724	GBM_Model_10_eta_0.121_ntrees_1080	GPC_1	2	3	0.121	1080	F1_Score	0.403226
725	GBM_Model_10_eta_0.121_ntrees_1080	GPC_1	2	3	0.121	1080	AUC	0.658919
726	GBM_Model_10_eta_0.121_ntrees_1080	GPC_1	2	4	0.121	1080	Sensitivity	1
727	GBM_Model_10_eta_0.121_ntrees_1080	GPC_1	2	4	0.121	1080	Specificity	0
728	GBM_Model_10_eta_0.121_ntrees_1080	GPC_1	2	4	0.121	1080	Precision	0.252525
729	GBM_Model_10_eta_0.121_ntrees_1080	GPC_1	2	4	0.121	1080	F1_Score	0.403226
730	GBM_Model_10_eta_0.121_ntrees_1080	GPC_1	2	4	0.121	1080	AUC	0.688108
731	GBM_Model_10_eta_0.121_ntrees_1080	GPC_1	2	5	0.121	1080	Sensitivity	1
732	GBM_Model_10_eta_0.121_ntrees_1080	GPC_1	2	5	0.121	1080	Specificity	0
733	GBM_Model_10_eta_0.121_ntrees_1080	GPC_1	2	5	0.121	1080	Precision	0.252525
734	GBM_Model_10_eta_0.121_ntrees_1080	GPC_1	2	5	0.121	1080	F1_Score	0.403226
735	GBM_Model_10_eta_0.121_ntrees_1080	GPC_1	2	5	0.121	1080	AUC	0.64
736	GBM_Model_10_eta_0.121_ntrees_1080	GPC_1	2	6	0.121	1080	Sensitivity	1
737	GBM_Model_10_eta_0.121_ntrees_1080	GPC_1	2	6	0.121	1080	Specificity	0
738	GBM_Model_10_eta_0.121_ntrees_1080	GPC_1	2	6	0.121	1080	Precision	0.252525
739	GBM_Model_10_eta_0.121_ntrees_1080	GPC_1	2	6	0.121	1080	F1_Score	0.403226
740	GBM_Model_10_eta_0.121_ntrees_1080	GPC_1	2	6	0.121	1080	AUC	0.667027
741	GBM_Model_10_eta_0.121_ntrees_1080	GPC_1	2	7	0.121	1080	Sensitivity	1
742	GBM_Model_10_eta_0.121_ntrees_1080	GPC_1	2	7	0.121	1080	Specificity	0
743	GBM_Model_10_eta_0.121_ntrees_1080	GPC_1	2	7	0.121	1080	Precision	0.252525
744	GBM_Model_10_eta_0.121_ntrees_1080	GPC_1	2	7	0.121	1080	F1_Score	0.403226
745	GBM_Model_10_eta_0.121_ntrees_1080	GPC_1	2	7	0.121	1080	AUC	0.638919
746	GBM_Model_10_eta_0.121_ntrees_1080	GPC_1	2	8	0.121	1080	Sensitivity	1
747	GBM_Model_10_eta_0.121_ntrees_1080	GPC_1	2	8	0.121	1080	Specificity	0
748	GBM_Model_10_eta_0.121_ntrees_1080	GPC_1	2	8	0.121	1080	Precision	0.252525
749	GBM_Model_10_eta_0.121_ntrees_1080	GPC_1	2	8	0.121	1080	F1_Score	0.403226
750	GBM_Model_10_eta_0.121_ntrees_1080	GPC_1	2	8	0.121	1080	AUC	0.672432
751	GBM_Model_10_eta_0.121_ntrees_1080	GPC_1	2	9	0.121	1080	Sensitivity	1
752	GBM_Model_10_eta_0.121_ntrees_1080	GPC_1	2	9	0.121	1080	Specificity	0
753	GBM_Model_10_eta_0.121_ntrees_1080	GPC_1	2	9	0.121	1080	Precision	0.252525
754	GBM_Model_10_eta_0.121_ntrees_1080	GPC_1	2	9	0.121	1080	F1_Score	0.403226
755	GBM_Model_10_eta_0.121_ntrees_1080	GPC_1	2	9	0.121	1080	AUC	0.682703
756	GBM_Model_10_eta_0.121_ntrees_1080	GPC_1	2	10	0.121	1080	Sensitivity	1
757	GBM_Model_10_eta_0.121_ntrees_1080	GPC_1	2	10	0.121	1080	Specificity	0
758	GBM_Model_10_eta_0.121_ntrees_1080	GPC_1	2	10	0.121	1080	Precision	0.252525
759	GBM_Model_10_eta_0.121_ntrees_1080	GPC_1	2	10	0.121	1080	F1_Score	0.403226
760	GBM_Model_10_eta_0.121_ntrees_1080	GPC_1	2	10	0.121	1080	AUC	0.68973
761	GBM_Model_10_eta_0.121_ntrees_1080	GPC_1	3	1	0.121	1080	Sensitivity	1
762	GBM_Model_10_eta_0.121_ntrees_1080	GPC_1	3	1	0.121	1080	Specificity	0
763	GBM_Model_10_eta_0.121_ntrees_1080	GPC_1	3	1	0.121	1080	Precision	0.252525
764	GBM_Model_10_eta_0.121_ntrees_1080	GPC_1	3	1	0.121	1080	F1_Score	0.403226
765	GBM_Model_10_eta_0.121_ntrees_1080	GPC_1	3	1	0.121	1080	AUC	0.617838
766	GBM_Model_10_eta_0.121_ntrees_1080	GPC_1	3	2	0.121	1080	Sensitivity	1
767	GBM_Model_10_eta_0.121_ntrees_1080	GPC_1	3	2	0.121	1080	Specificity	0
768	GBM_Model_10_eta_0.121_ntrees_1080	GPC_1	3	2	0.121	1080	Precision	0.252525
769	GBM_Model_10_eta_0.121_ntrees_1080	GPC_1	3	2	0.121	1080	F1_Score	0.403226
770	GBM_Model_10_eta_0.121_ntrees_1080	GPC_1	3	2	0.121	1080	AUC	0.57027
771	GBM_Model_10_eta_0.121_ntrees_1080	GPC_1	3	3	0.121	1080	Sensitivity	1
772	GBM_Model_10_eta_0.121_ntrees_1080	GPC_1	3	3	0.121	1080	Specificity	0
773	GBM_Model_10_eta_0.121_ntrees_1080	GPC_1	3	3	0.121	1080	Precision	0.252525
774	GBM_Model_10_eta_0.121_ntrees_1080	GPC_1	3	3	0.121	1080	F1_Score	0.403226
775	GBM_Model_10_eta_0.121_ntrees_1080	GPC_1	3	3	0.121	1080	AUC	0.595135
776	GBM_Model_10_eta_0.121_ntrees_1080	GPC_1	3	4	0.121	1080	Sensitivity	1
777	GBM_Model_10_eta_0.121_ntrees_1080	GPC_1	3	4	0.121	1080	Specificity	0
778	GBM_Model_10_eta_0.121_ntrees_1080	GPC_1	3	4	0.121	1080	Precision	0.252525
779	GBM_Model_10_eta_0.121_ntrees_1080	GPC_1	3	4	0.121	1080	F1_Score	0.403226
780	GBM_Model_10_eta_0.121_ntrees_1080	GPC_1	3	4	0.121	1080	AUC	0.589189
781	GBM_Model_10_eta_0.121_ntrees_1080	GPC_1	3	5	0.121	1080	Sensitivity	1
782	GBM_Model_10_eta_0.121_ntrees_1080	GPC_1	3	5	0.121	1080	Specificity	0
783	GBM_Model_10_eta_0.121_ntrees_1080	GPC_1	3	5	0.121	1080	Precision	0.252525
784	GBM_Model_10_eta_0.121_ntrees_1080	GPC_1	3	5	0.121	1080	F1_Score	0.403226
785	GBM_Model_10_eta_0.121_ntrees_1080	GPC_1	3	5	0.121	1080	AUC	0.58973
786	GBM_Model_10_eta_0.121_ntrees_1080	GPC_1	3	6	0.121	1080	Sensitivity	1
787	GBM_Model_10_eta_0.121_ntrees_1080	GPC_1	3	6	0.121	1080	Specificity	0
788	GBM_Model_10_eta_0.121_ntrees_1080	GPC_1	3	6	0.121	1080	Precision	0.252525
789	GBM_Model_10_eta_0.121_ntrees_1080	GPC_1	3	6	0.121	1080	F1_Score	0.403226
790	GBM_Model_10_eta_0.121_ntrees_1080	GPC_1	3	6	0.121	1080	AUC	0.595676
791	GBM_Model_10_eta_0.121_ntrees_1080	GPC_1	3	7	0.121	1080	Sensitivity	1
792	GBM_Model_10_eta_0.121_ntrees_1080	GPC_1	3	7	0.121	1080	Specificity	0
793	GBM_Model_10_eta_0.121_ntrees_1080	GPC_1	3	7	0.121	1080	Precision	0.252525
794	GBM_Model_10_eta_0.121_ntrees_1080	GPC_1	3	7	0.121	1080	F1_Score	0.403226
795	GBM_Model_10_eta_0.121_ntrees_1080	GPC_1	3	7	0.121	1080	AUC	0.666486
796	GBM_Model_10_eta_0.121_ntrees_1080	GPC_1	3	8	0.121	1080	Sensitivity	1
797	GBM_Model_10_eta_0.121_ntrees_1080	GPC_1	3	8	0.121	1080	Specificity	0
798	GBM_Model_10_eta_0.121_ntrees_1080	GPC_1	3	8	0.121	1080	Precision	0.252525
799	GBM_Model_10_eta_0.121_ntrees_1080	GPC_1	3	8	0.121	1080	F1_Score	0.403226
800	GBM_Model_10_eta_0.121_ntrees_1080	GPC_1	3	8	0.121	1080	AUC	0.597297
801	GBM_Model_10_eta_0.121_ntrees_1080	GPC_1	3	9	0.121	1080	Sensitivity	1
802	GBM_Model_10_eta_0.121_ntrees_1080	GPC_1	3	9	0.121	1080	Specificity	0
803	GBM_Model_10_eta_0.121_ntrees_1080	GPC_1	3	9	0.121	1080	Precision	0.252525
804	GBM_Model_10_eta_0.121_ntrees_1080	GPC_1	3	9	0.121	1080	F1_Score	0.403226
805	GBM_Model_10_eta_0.121_ntrees_1080	GPC_1	3	9	0.121	1080	AUC	0.639459
806	GBM_Model_10_eta_0.121_ntrees_1080	GPC_1	3	10	0.121	1080	Sensitivity	1
807	GBM_Model_10_eta_0.121_ntrees_1080	GPC_1	3	10	0.121	1080	Specificity	0
808	GBM_Model_10_eta_0.121_ntrees_1080	GPC_1	3	10	0.121	1080	Precision	0.252525
809	GBM_Model_10_eta_0.121_ntrees_1080	GPC_1	3	10	0.121	1080	F1_Score	0.403226
810	GBM_Model_10_eta_0.121_ntrees_1080	GPC_1	3	10	0.121	1080	AUC	0.625405
811	GBM_Model_10_eta_0.121_ntrees_1080	GPC_1	4	1	0.121	1080	Sensitivity	1
812	GBM_Model_10_eta_0.121_ntrees_1080	GPC_1	4	1	0.121	1080	Specificity	0
813	GBM_Model_10_eta_0.121_ntrees_1080	GPC_1	4	1	0.121	1080	Precision	0.252525
814	GBM_Model_10_eta_0.121_ntrees_1080	GPC_1	4	1	0.121	1080	F1_Score	0.403226
815	GBM_Model_10_eta_0.121_ntrees_1080	GPC_1	4	1	0.121	1080	AUC	0.509189
816	GBM_Model_10_eta_0.121_ntrees_1080	GPC_1	4	2	0.121	1080	Sensitivity	1
817	GBM_Model_10_eta_0.121_ntrees_1080	GPC_1	4	2	0.121	1080	Specificity	0
818	GBM_Model_10_eta_0.121_ntrees_1080	GPC_1	4	2	0.121	1080	Precision	0.252525
819	GBM_Model_10_eta_0.121_ntrees_1080	GPC_1	4	2	0.121	1080	F1_Score	0.403226
820	GBM_Model_10_eta_0.121_ntrees_1080	GPC_1	4	2	0.121	1080	AUC	0.666486
821	GBM_Model_10_eta_0.121_ntrees_1080	GPC_1	4	3	0.121	1080	Sensitivity	1
822	GBM_Model_10_eta_0.121_ntrees_1080	GPC_1	4	3	0.121	1080	Specificity	0
823	GBM_Model_10_eta_0.121_ntrees_1080	GPC_1	4	3	0.121	1080	Precision	0.252525
824	GBM_Model_10_eta_0.121_ntrees_1080	GPC_1	4	3	0.121	1080	F1_Score	0.403226
825	GBM_Model_10_eta_0.121_ntrees_1080	GPC_1	4	3	0.121	1080	AUC	0.573514
826	GBM_Model_10_eta_0.121_ntrees_1080	GPC_1	4	4	0.121	1080	Sensitivity	1
827	GBM_Model_10_eta_0.121_ntrees_1080	GPC_1	4	4	0.121	1080	Specificity	0
828	GBM_Model_10_eta_0.121_ntrees_1080	GPC_1	4	4	0.121	1080	Precision	0.252525
829	GBM_Model_10_eta_0.121_ntrees_1080	GPC_1	4	4	0.121	1080	F1_Score	0.403226
830	GBM_Model_10_eta_0.121_ntrees_1080	GPC_1	4	4	0.121	1080	AUC	0.591351
831	GBM_Model_10_eta_0.121_ntrees_1080	GPC_1	4	5	0.121	1080	Sensitivity	1
832	GBM_Model_10_eta_0.121_ntrees_1080	GPC_1	4	5	0.121	1080	Specificity	0
833	GBM_Model_10_eta_0.121_ntrees_1080	GPC_1	4	5	0.121	1080	Precision	0.252525
834	GBM_Model_10_eta_0.121_ntrees_1080	GPC_1	4	5	0.121	1080	F1_Score	0.403226
835	GBM_Model_10_eta_0.121_ntrees_1080	GPC_1	4	5	0.121	1080	AUC	0.545946
836	GBM_Model_10_eta_0.121_ntrees_1080	GPC_1	4	6	0.121	1080	Sensitivity	1
837	GBM_Model_10_eta_0.121_ntrees_1080	GPC_1	4	6	0.121	1080	Specificity	0
838	GBM_Model_10_eta_0.121_ntrees_1080	GPC_1	4	6	0.121	1080	Precision	0.252525
839	GBM_Model_10_eta_0.121_ntrees_1080	GPC_1	4	6	0.121	1080	F1_Score	0.403226
840	GBM_Model_10_eta_0.121_ntrees_1080	GPC_1	4	6	0.121	1080	AUC	0.512973
841	GBM_Model_10_eta_0.121_ntrees_1080	GPC_1	4	7	0.121	1080	Sensitivity	1
842	GBM_Model_10_eta_0.121_ntrees_1080	GPC_1	4	7	0.121	1080	Specificity	0
843	GBM_Model_10_eta_0.121_ntrees_1080	GPC_1	4	7	0.121	1080	Precision	0.252525
844	GBM_Model_10_eta_0.121_ntrees_1080	GPC_1	4	7	0.121	1080	F1_Score	0.403226
845	GBM_Model_10_eta_0.121_ntrees_1080	GPC_1	4	7	0.121	1080	AUC	0.582703
846	GBM_Model_10_eta_0.121_ntrees_1080	GPC_1	4	8	0.121	1080	Sensitivity	1
847	GBM_Model_10_eta_0.121_ntrees_1080	GPC_1	4	8	0.121	1080	Specificity	0
848	GBM_Model_10_eta_0.121_ntrees_1080	GPC_1	4	8	0.121	1080	Precision	0.252525
849	GBM_Model_10_eta_0.121_ntrees_1080	GPC_1	4	8	0.121	1080	F1_Score	0.403226
850	GBM_Model_10_eta_0.121_ntrees_1080	GPC_1	4	8	0.121	1080	AUC	0.498919
851	GBM_Model_10_eta_0.121_ntrees_1080	GPC_1	4	9	0.121	1080	Sensitivity	1
852	GBM_Model_10_eta_0.121_ntrees_1080	GPC_1	4	9	0.121	1080	Specificity	0
853	GBM_Model_10_eta_0.121_ntrees_1080	GPC_1	4	9	0.121	1080	Precision	0.252525
854	GBM_Model_10_eta_0.121_ntrees_1080	GPC_1	4	9	0.121	1080	F1_Score	0.403226
855	GBM_Model_10_eta_0.121_ntrees_1080	GPC_1	4	9	0.121	1080	AUC	0.511351
856	GBM_Model_10_eta_0.121_ntrees_1080	GPC_1	4	10	0.121	1080	Sensitivity	1
857	GBM_Model_10_eta_0.121_ntrees_1080	GPC_1	4	10	0.121	1080	Specificity	0
858	GBM_Model_10_eta_0.121_ntrees_1080	GPC_1	4	10	0.121	1080	Precision	0.252525
859	GBM_Model_10_eta_0.121_ntrees_1080	GPC_1	4	10	0.121	1080	F1_Score	0.403226
860	GBM_Model_10_eta_0.121_ntrees_1080	GPC_1	4	10	0.121	1080	AUC	0.578919
861	GBM_Model_10_eta_0.121_ntrees_1080	GPC_1	5	1	0.121	1080	Sensitivity	1
862	GBM_Model_10_eta_0.121_ntrees_1080	GPC_1	5	1	0.121	1080	Specificity	0
863	GBM_Model_10_eta_0.121_ntrees_1080	GPC_1	5	1	0.121	1080	Precision	0.252525
864	GBM_Model_10_eta_0.121_ntrees_1080	GPC_1	5	1	0.121	1080	F1_Score	0.403226
865	GBM_Model_10_eta_0.121_ntrees_1080	GPC_1	5	1	0.121	1080	AUC	0.547568
866	GBM_Model_10_eta_0.121_ntrees_1080	GPC_1	5	2	0.121	1080	Sensitivity	1
867	GBM_Model_10_eta_0.121_ntrees_1080	GPC_1	5	2	0.121	1080	Specificity	0
868	GBM_Model_10_eta_0.121_ntrees_1080	GPC_1	5	2	0.121	1080	Precision	0.252525
869	GBM_Model_10_eta_0.121_ntrees_1080	GPC_1	5	2	0.121	1080	F1_Score	0.403226
870	GBM_Model_10_eta_0.121_ntrees_1080	GPC_1	5	2	0.121	1080	AUC	0.543784
871	GBM_Model_10_eta_0.121_ntrees_1080	GPC_1	5	3	0.121	1080	Sensitivity	1
872	GBM_Model_10_eta_0.121_ntrees_1080	GPC_1	5	3	0.121	1080	Specificity	0
873	GBM_Model_10_eta_0.121_ntrees_1080	GPC_1	5	3	0.121	1080	Precision	0.252525
874	GBM_Model_10_eta_0.121_ntrees_1080	GPC_1	5	3	0.121	1080	F1_Score	0.403226
875	GBM_Model_10_eta_0.121_ntrees_1080	GPC_1	5	3	0.121	1080	AUC	0.571892
876	GBM_Model_10_eta_0.121_ntrees_1080	GPC_1	5	4	0.121	1080	Sensitivity	1
877	GBM_Model_10_eta_0.121_ntrees_1080	GPC_1	5	4	0.121	1080	Specificity	0
878	GBM_Model_10_eta_0.121_ntrees_1080	GPC_1	5	4	0.121	1080	Precision	0.252525
879	GBM_Model_10_eta_0.121_ntrees_1080	GPC_1	5	4	0.121	1080	F1_Score	0.403226
880	GBM_Model_10_eta_0.121_ntrees_1080	GPC_1	5	4	0.121	1080	AUC	0.498919
881	GBM_Model_10_eta_0.121_ntrees_1080	GPC_1	5	5	0.121	1080	Sensitivity	1
882	GBM_Model_10_eta_0.121_ntrees_1080	GPC_1	5	5	0.121	1080	Specificity	0
883	GBM_Model_10_eta_0.121_ntrees_1080	GPC_1	5	5	0.121	1080	Precision	0.252525
884	GBM_Model_10_eta_0.121_ntrees_1080	GPC_1	5	5	0.121	1080	F1_Score	0.403226
885	GBM_Model_10_eta_0.121_ntrees_1080	GPC_1	5	5	0.121	1080	AUC	0.548108
886	GBM_Model_10_eta_0.121_ntrees_1080	GPC_1	5	6	0.121	1080	Sensitivity	1
887	GBM_Model_10_eta_0.121_ntrees_1080	GPC_1	5	6	0.121	1080	Specificity	0
888	GBM_Model_10_eta_0.121_ntrees_1080	GPC_1	5	6	0.121	1080	Precision	0.252525
889	GBM_Model_10_eta_0.121_ntrees_1080	GPC_1	5	6	0.121	1080	F1_Score	0.403226
890	GBM_Model_10_eta_0.121_ntrees_1080	GPC_1	5	6	0.121	1080	AUC	0.532973
891	GBM_Model_10_eta_0.121_ntrees_1080	GPC_1	5	7	0.121	1080	Sensitivity	1
892	GBM_Model_10_eta_0.121_ntrees_1080	GPC_1	5	7	0.121	1080	Specificity	0
893	GBM_Model_10_eta_0.121_ntrees_1080	GPC_1	5	7	0.121	1080	Precision	0.252525
894	GBM_Model_10_eta_0.121_ntrees_1080	GPC_1	5	7	0.121	1080	F1_Score	0.403226
895	GBM_Model_10_eta_0.121_ntrees_1080	GPC_1	5	7	0.121	1080	AUC	0.543784
896	GBM_Model_10_eta_0.121_ntrees_1080	GPC_1	5	8	0.121	1080	Sensitivity	1
897	GBM_Model_10_eta_0.121_ntrees_1080	GPC_1	5	8	0.121	1080	Specificity	0
898	GBM_Model_10_eta_0.121_ntrees_1080	GPC_1	5	8	0.121	1080	Precision	0.252525
899	GBM_Model_10_eta_0.121_ntrees_1080	GPC_1	5	8	0.121	1080	F1_Score	0.403226
900	GBM_Model_10_eta_0.121_ntrees_1080	GPC_1	5	8	0.121	1080	AUC	0.534595
901	GBM_Model_10_eta_0.121_ntrees_1080	GPC_1	5	9	0.121	1080	Sensitivity	1
902	GBM_Model_10_eta_0.121_ntrees_1080	GPC_1	5	9	0.121	1080	Specificity	0
903	GBM_Model_10_eta_0.121_ntrees_1080	GPC_1	5	9	0.121	1080	Precision	0.252525
904	GBM_Model_10_eta_0.121_ntrees_1080	GPC_1	5	9	0.121	1080	F1_Score	0.403226
905	GBM_Model_10_eta_0.121_ntrees_1080	GPC_1	5	9	0.121	1080	AUC	0.497297
906	GBM_Model_10_eta_0.121_ntrees_1080	GPC_1	5	10	0.121	1080	Sensitivity	1
907	GBM_Model_10_eta_0.121_ntrees_1080	GPC_1	5	10	0.121	1080	Specificity	0
908	GBM_Model_10_eta_0.121_ntrees_1080	GPC_1	5	10	0.121	1080	Precision	0.252525
909	GBM_Model_10_eta_0.121_ntrees_1080	GPC_1	5	10	0.121	1080	F1_Score	0.403226
910	GBM_Model_10_eta_0.121_ntrees_1080	GPC_1	5	10	0.121	1080	AUC	0.555676
911	GBM_Model_10_eta_0.121_ntrees_1080	GPC_1	1	0	0.121	1080	ICC_Prediction_Stability	0.860845
912	GBM_Model_10_eta_0.121_ntrees_1080	GPC_1	2	0	0.121	1080	ICC_Prediction_Stability	0.857166
913	GBM_Model_10_eta_0.121_ntrees_1080	GPC_1	3	0	0.121	1080	ICC_Prediction_Stability	0.832592
914	GBM_Model_10_eta_0.121_ntrees_1080	GPC_1	4	0	0.121	1080	ICC_Prediction_Stability	0.82827
915	GBM_Model_10_eta_0.121_ntrees_1080	GPC_1	5	0	0.121	1080	ICC_Prediction_Stability	0.839201
916	GBM_Model_10_eta_0.121_ntrees_1080	GPC_1	1	0	0.121	1080	Fleiss_Kappa_Prediction_Stability	0.628973
917	GBM_Model_10_eta_0.121_ntrees_1080	GPC_1	2	0	0.121	1080	Fleiss_Kappa_Prediction_Stability	0.664649
918	GBM_Model_10_eta_0.121_ntrees_1080	GPC_1	3	0	0.121	1080	Fleiss_Kappa_Prediction_Stability	0.644432
919	GBM_Model_10_eta_0.121_ntrees_1080	GPC_1	4	0	0.121	1080	Fleiss_Kappa_Prediction_Stability	0.714595
920	GBM_Model_10_eta_0.121_ntrees_1080	GPC_1	5	0	0.121	1080	Fleiss_Kappa_Prediction_Stability	0.600432
921	GBM_Model_11_eta_0.1605_ntrees_1080	GPC_1	1	1	0.1605	1080	Spearman	0.238578
922	GBM_Model_11_eta_0.1605_ntrees_1080	GPC_1	1	2	0.1605	1080	Spearman	0.240668
923	GBM_Model_11_eta_0.1605_ntrees_1080	GPC_1	1	3	0.1605	1080	Spearman	0.276116
924	GBM_Model_11_eta_0.1605_ntrees_1080	GPC_1	1	4	0.1605	1080	Spearman	0.264119
925	GBM_Model_11_eta_0.1605_ntrees_1080	GPC_1	1	5	0.1605	1080	Spearman	0.261546
926	GBM_Model_11_eta_0.1605_ntrees_1080	GPC_1	1	6	0.1605	1080	Spearman	0.313605
927	GBM_Model_11_eta_0.1605_ntrees_1080	GPC_1	1	7	0.1605	1080	Spearman	0.292826
928	GBM_Model_11_eta_0.1605_ntrees_1080	GPC_1	1	8	0.1605	1080	Spearman	0.216809
929	GBM_Model_11_eta_0.1605_ntrees_1080	GPC_1	1	9	0.1605	1080	Spearman	0.259369
930	GBM_Model_11_eta_0.1605_ntrees_1080	GPC_1	1	10	0.1605	1080	Spearman	0.258058
931	GBM_Model_11_eta_0.1605_ntrees_1080	GPC_1	2	1	0.1605	1080	Spearman	0.281534
932	GBM_Model_11_eta_0.1605_ntrees_1080	GPC_1	2	2	0.1605	1080	Spearman	0.283463
933	GBM_Model_11_eta_0.1605_ntrees_1080	GPC_1	2	3	0.1605	1080	Spearman	0.262993
934	GBM_Model_11_eta_0.1605_ntrees_1080	GPC_1	2	4	0.1605	1080	Spearman	0.302424
935	GBM_Model_11_eta_0.1605_ntrees_1080	GPC_1	2	5	0.1605	1080	Spearman	0.333296
936	GBM_Model_11_eta_0.1605_ntrees_1080	GPC_1	2	6	0.1605	1080	Spearman	0.399765
937	GBM_Model_11_eta_0.1605_ntrees_1080	GPC_1	2	7	0.1605	1080	Spearman	0.248942
938	GBM_Model_11_eta_0.1605_ntrees_1080	GPC_1	2	8	0.1605	1080	Spearman	0.209845
939	GBM_Model_11_eta_0.1605_ntrees_1080	GPC_1	2	9	0.1605	1080	Spearman	0.267458
940	GBM_Model_11_eta_0.1605_ntrees_1080	GPC_1	2	10	0.1605	1080	Spearman	0.272628
941	GBM_Model_11_eta_0.1605_ntrees_1080	GPC_1	3	1	0.1605	1080	Spearman	0.133754
942	GBM_Model_11_eta_0.1605_ntrees_1080	GPC_1	3	2	0.1605	1080	Spearman	0.0863575
943	GBM_Model_11_eta_0.1605_ntrees_1080	GPC_1	3	3	0.1605	1080	Spearman	0.193853
944	GBM_Model_11_eta_0.1605_ntrees_1080	GPC_1	3	4	0.1605	1080	Spearman	0.145504
945	GBM_Model_11_eta_0.1605_ntrees_1080	GPC_1	3	5	0.1605	1080	Spearman	0.0887075
946	GBM_Model_11_eta_0.1605_ntrees_1080	GPC_1	3	6	0.1605	1080	Spearman	0.0829314
947	GBM_Model_11_eta_0.1605_ntrees_1080	GPC_1	3	7	0.1605	1080	Spearman	0.0964873
948	GBM_Model_11_eta_0.1605_ntrees_1080	GPC_1	3	8	0.1605	1080	Spearman	0.0851206
949	GBM_Model_11_eta_0.1605_ntrees_1080	GPC_1	3	9	0.1605	1080	Spearman	0.188707
950	GBM_Model_11_eta_0.1605_ntrees_1080	GPC_1	3	10	0.1605	1080	Spearman	0.0916636
951	GBM_Model_11_eta_0.1605_ntrees_1080	GPC_1	4	1	0.1605	1080	Spearman	0.0842548
952	GBM_Model_11_eta_0.1605_ntrees_1080	GPC_1	4	2	0.1605	1080	Spearman	0.142981
953	GBM_Model_11_eta_0.1605_ntrees_1080	GPC_1	4	3	0.1605	1080	Spearman	0.1918
954	GBM_Model_11_eta_0.1605_ntrees_1080	GPC_1	4	4	0.1605	1080	Spearman	0.267062
955	GBM_Model_11_eta_0.1605_ntrees_1080	GPC_1	4	5	0.1605	1080	Spearman	0.1071
956	GBM_Model_11_eta_0.1605_ntrees_1080	GPC_1	4	6	0.1605	1080	Spearman	0.01624
957	GBM_Model_11_eta_0.1605_ntrees_1080	GPC_1	4	7	0.1605	1080	Spearman	0.208992
958	GBM_Model_11_eta_0.1605_ntrees_1080	GPC_1	4	8	0.1605	1080	Spearman	0.128448
959	GBM_Model_11_eta_0.1605_ntrees_1080	GPC_1	4	9	0.1605	1080	Spearman	0.129054
960	GBM_Model_11_eta_0.1605_ntrees_1080	GPC_1	4	10	0.1605	1080	Spearman	0.108151
961	GBM_Model_11_eta_0.1605_ntrees_1080	GPC_1	5	1	0.1605	1080	Spearman	0.193061
962	GBM_Model_11_eta_0.1605_ntrees_1080	GPC_1	5	2	0.1605	1080	Spearman	0.168584
963	GBM_Model_11_eta_0.1605_ntrees_1080	GPC_1	5	3	0.1605	1080	Spearman	0.240012
964	GBM_Model_11_eta_0.1605_ntrees_1080	GPC_1	5	4	0.1605	1080	Spearman	0.14757
965	GBM_Model_11_eta_0.1605_ntrees_1080	GPC_1	5	5	0.1605	1080	Spearman	0.205788
966	GBM_Model_11_eta_0.1605_ntrees_1080	GPC_1	5	6	0.1605	1080	Spearman	0.122375
967	GBM_Model_11_eta_0.1605_ntrees_1080	GPC_1	5	7	0.1605	1080	Spearman	0.157786
968	GBM_Model_11_eta_0.1605_ntrees_1080	GPC_1	5	8	0.1605	1080	Spearman	0.260445
969	GBM_Model_11_eta_0.1605_ntrees_1080	GPC_1	5	9	0.1605	1080	Spearman	0.173568
970	GBM_Model_11_eta_0.1605_ntrees_1080	GPC_1	5	10	0.1605	1080	Spearman	0.0981942
971	GBM_Model_11_eta_0.1605_ntrees_1080	GPC_1	1	1	0.1605	1080	Pearson	0.189294
972	GBM_Model_11_eta_0.1605_ntrees_1080	GPC_1	1	2	0.1605	1080	Pearson	0.213346
973	GBM_Model_11_eta_0.1605_ntrees_1080	GPC_1	1	3	0.1605	1080	Pearson	0.282969
974	GBM_Model_11_eta_0.1605_ntrees_1080	GPC_1	1	4	0.1605	1080	Pearson	0.240888
975	GBM_Model_11_eta_0.1605_ntrees_1080	GPC_1	1	5	0.1605	1080	Pearson	0.238493
976	GBM_Model_11_eta_0.1605_ntrees_1080	GPC_1	1	6	0.1605	1080	Pearson	0.26765
977	GBM_Model_11_eta_0.1605_ntrees_1080	GPC_1	1	7	0.1605	1080	Pearson	0.264866
978	GBM_Model_11_eta_0.1605_ntrees_1080	GPC_1	1	8	0.1605	1080	Pearson	0.21347
979	GBM_Model_11_eta_0.1605_ntrees_1080	GPC_1	1	9	0.1605	1080	Pearson	0.194432
980	GBM_Model_11_eta_0.1605_ntrees_1080	GPC_1	1	10	0.1605	1080	Pearson	0.253392
981	GBM_Model_11_eta_0.1605_ntrees_1080	GPC_1	2	1	0.1605	1080	Pearson	0.26437
982	GBM_Model_11_eta_0.1605_ntrees_1080	GPC_1	2	2	0.1605	1080	Pearson	0.252735
983	GBM_Model_11_eta_0.1605_ntrees_1080	GPC_1	2	3	0.1605	1080	Pearson	0.239219
984	GBM_Model_11_eta_0.1605_ntrees_1080	GPC_1	2	4	0.1605	1080	Pearson	0.245385
985	GBM_Model_11_eta_0.1605_ntrees_1080	GPC_1	2	5	0.1605	1080	Pearson	0.268716
986	GBM_Model_11_eta_0.1605_ntrees_1080	GPC_1	2	6	0.1605	1080	Pearson	0.300287
987	GBM_Model_11_eta_0.1605_ntrees_1080	GPC_1	2	7	0.1605	1080	Pearson	0.228228
988	GBM_Model_11_eta_0.1605_ntrees_1080	GPC_1	2	8	0.1605	1080	Pearson	0.21008
989	GBM_Model_11_eta_0.1605_ntrees_1080	GPC_1	2	9	0.1605	1080	Pearson	0.254519
990	GBM_Model_11_eta_0.1605_ntrees_1080	GPC_1	2	10	0.1605	1080	Pearson	0.204258
991	GBM_Model_11_eta_0.1605_ntrees_1080	GPC_1	3	1	0.1605	1080	Pearson	0.135905
992	GBM_Model_11_eta_0.1605_ntrees_1080	GPC_1	3	2	0.1605	1080	Pearson	0.0815988
993	GBM_Model_11_eta_0.1605_ntrees_1080	GPC_1	3	3	0.1605	1080	Pearson	0.183514
994	GBM_Model_11_eta_0.1605_ntrees_1080	GPC_1	3	4	0.1605	1080	Pearson	0.134403
995	GBM_Model_11_eta_0.1605_ntrees_1080	GPC_1	3	5	0.1605	1080	Pearson	0.109693
996	GBM_Model_11_eta_0.1605_ntrees_1080	GPC_1	3	6	0.1605	1080	Pearson	0.0931236
997	GBM_Model_11_eta_0.1605_ntrees_1080	GPC_1	3	7	0.1605	1080	Pearson	0.119492
998	GBM_Model_11_eta_0.1605_ntrees_1080	GPC_1	3	8	0.1605	1080	Pearson	0.125934
999	GBM_Model_11_eta_0.1605_ntrees_1080	GPC_1	3	9	0.1605	1080	Pearson	0.19156
1000	GBM_Model_11_eta_0.1605_ntrees_1080	GPC_1	3	10	0.1605	1080	Pearson	0.080784
1001	GBM_Model_11_eta_0.1605_ntrees_1080	GPC_1	4	1	0.1605	1080	Pearson	0.0774484
1002	GBM_Model_11_eta_0.1605_ntrees_1080	GPC_1	4	2	0.1605	1080	Pearson	0.188216
1003	GBM_Model_11_eta_0.1605_ntrees_1080	GPC_1	4	3	0.1605	1080	Pearson	0.180714
1004	GBM_Model_11_eta_0.1605_ntrees_1080	GPC_1	4	4	0.1605	1080	Pearson	0.249237
1005	GBM_Model_11_eta_0.1605_ntrees_1080	GPC_1	4	5	0.1605	1080	Pearson	0.139011
1006	GBM_Model_11_eta_0.1605_ntrees_1080	GPC_1	4	6	0.1605	1080	Pearson	0.0801693
1007	GBM_Model_11_eta_0.1605_ntrees_1080	GPC_1	4	7	0.1605	1080	Pearson	0.196841
1008	GBM_Model_11_eta_0.1605_ntrees_1080	GPC_1	4	8	0.1605	1080	Pearson	0.12952
1009	GBM_Model_11_eta_0.1605_ntrees_1080	GPC_1	4	9	0.1605	1080	Pearson	0.131551
1010	GBM_Model_11_eta_0.1605_ntrees_1080	GPC_1	4	10	0.1605	1080	Pearson	0.150414
1011	GBM_Model_11_eta_0.1605_ntrees_1080	GPC_1	5	1	0.1605	1080	Pearson	0.198744
1012	GBM_Model_11_eta_0.1605_ntrees_1080	GPC_1	5	2	0.1605	1080	Pearson	0.141936
1013	GBM_Model_11_eta_0.1605_ntrees_1080	GPC_1	5	3	0.1605	1080	Pearson	0.19763
1014	GBM_Model_11_eta_0.1605_ntrees_1080	GPC_1	5	4	0.1605	1080	Pearson	0.131991
1015	GBM_Model_11_eta_0.1605_ntrees_1080	GPC_1	5	5	0.1605	1080	Pearson	0.201374
1016	GBM_Model_11_eta_0.1605_ntrees_1080	GPC_1	5	6	0.1605	1080	Pearson	0.130959
1017	GBM_Model_11_eta_0.1605_ntrees_1080	GPC_1	5	7	0.1605	1080	Pearson	0.139478
1018	GBM_Model_11_eta_0.1605_ntrees_1080	GPC_1	5	8	0.1605	1080	Pearson	0.215773
1019	GBM_Model_11_eta_0.1605_ntrees_1080	GPC_1	5	9	0.1605	1080	Pearson	0.148816
1020	GBM_Model_11_eta_0.1605_ntrees_1080	GPC_1	5	10	0.1605	1080	Pearson	0.103062
1021	GBM_Model_11_eta_0.1605_ntrees_1080	GPC_1	1	1	0.1605	1080	R_squared	-21.8224
1022	GBM_Model_11_eta_0.1605_ntrees_1080	GPC_1	1	2	0.1605	1080	R_squared	-21.5815
1023	GBM_Model_11_eta_0.1605_ntrees_1080	GPC_1	1	3	0.1605	1080	R_squared	-21.4488
1024	GBM_Model_11_eta_0.1605_ntrees_1080	GPC_1	1	4	0.1605	1080	R_squared	-21.5895
1025	GBM_Model_11_eta_0.1605_ntrees_1080	GPC_1	1	5	0.1605	1080	R_squared	-20.9303
1026	GBM_Model_11_eta_0.1605_ntrees_1080	GPC_1	1	6	0.1605	1080	R_squared	-21.3389
1027	GBM_Model_11_eta_0.1605_ntrees_1080	GPC_1	1	7	0.1605	1080	R_squared	-21.1226
1028	GBM_Model_11_eta_0.1605_ntrees_1080	GPC_1	1	8	0.1605	1080	R_squared	-21.828
1029	GBM_Model_11_eta_0.1605_ntrees_1080	GPC_1	1	9	0.1605	1080	R_squared	-21.4253
1030	GBM_Model_11_eta_0.1605_ntrees_1080	GPC_1	1	10	0.1605	1080	R_squared	-21.7161
1031	GBM_Model_11_eta_0.1605_ntrees_1080	GPC_1	2	1	0.1605	1080	R_squared	-18.9255
1032	GBM_Model_11_eta_0.1605_ntrees_1080	GPC_1	2	2	0.1605	1080	R_squared	-19.6047
1033	GBM_Model_11_eta_0.1605_ntrees_1080	GPC_1	2	3	0.1605	1080	R_squared	-19.1867
1034	GBM_Model_11_eta_0.1605_ntrees_1080	GPC_1	2	4	0.1605	1080	R_squared	-19.2213
1035	GBM_Model_11_eta_0.1605_ntrees_1080	GPC_1	2	5	0.1605	1080	R_squared	-19.7723
1036	GBM_Model_11_eta_0.1605_ntrees_1080	GPC_1	2	6	0.1605	1080	R_squared	-19.0548
1037	GBM_Model_11_eta_0.1605_ntrees_1080	GPC_1	2	7	0.1605	1080	R_squared	-19.0518
1038	GBM_Model_11_eta_0.1605_ntrees_1080	GPC_1	2	8	0.1605	1080	R_squared	-19.3525
1039	GBM_Model_11_eta_0.1605_ntrees_1080	GPC_1	2	9	0.1605	1080	R_squared	-19.5949
1040	GBM_Model_11_eta_0.1605_ntrees_1080	GPC_1	2	10	0.1605	1080	R_squared	-18.9964
1041	GBM_Model_11_eta_0.1605_ntrees_1080	GPC_1	3	1	0.1605	1080	R_squared	-19.5559
1042	GBM_Model_11_eta_0.1605_ntrees_1080	GPC_1	3	2	0.1605	1080	R_squared	-19.4733
1043	GBM_Model_11_eta_0.1605_ntrees_1080	GPC_1	3	3	0.1605	1080	R_squared	-19.6886
1044	GBM_Model_11_eta_0.1605_ntrees_1080	GPC_1	3	4	0.1605	1080	R_squared	-19.5874
1045	GBM_Model_11_eta_0.1605_ntrees_1080	GPC_1	3	5	0.1605	1080	R_squared	-19.5734
1046	GBM_Model_11_eta_0.1605_ntrees_1080	GPC_1	3	6	0.1605	1080	R_squared	-19.4163
1047	GBM_Model_11_eta_0.1605_ntrees_1080	GPC_1	3	7	0.1605	1080	R_squared	-20.1764
1048	GBM_Model_11_eta_0.1605_ntrees_1080	GPC_1	3	8	0.1605	1080	R_squared	-19.6844
1049	GBM_Model_11_eta_0.1605_ntrees_1080	GPC_1	3	9	0.1605	1080	R_squared	-19.4047
1050	GBM_Model_11_eta_0.1605_ntrees_1080	GPC_1	3	10	0.1605	1080	R_squared	-19.4845
1051	GBM_Model_11_eta_0.1605_ntrees_1080	GPC_1	4	1	0.1605	1080	R_squared	-22.8288
1052	GBM_Model_11_eta_0.1605_ntrees_1080	GPC_1	4	2	0.1605	1080	R_squared	-22.2375
1053	GBM_Model_11_eta_0.1605_ntrees_1080	GPC_1	4	3	0.1605	1080	R_squared	-22.3482
1054	GBM_Model_11_eta_0.1605_ntrees_1080	GPC_1	4	4	0.1605	1080	R_squared	-22.2251
1055	GBM_Model_11_eta_0.1605_ntrees_1080	GPC_1	4	5	0.1605	1080	R_squared	-22.6741
1056	GBM_Model_11_eta_0.1605_ntrees_1080	GPC_1	4	6	0.1605	1080	R_squared	-22.5726
1057	GBM_Model_11_eta_0.1605_ntrees_1080	GPC_1	4	7	0.1605	1080	R_squared	-22.5581
1058	GBM_Model_11_eta_0.1605_ntrees_1080	GPC_1	4	8	0.1605	1080	R_squared	-23.2631
1059	GBM_Model_11_eta_0.1605_ntrees_1080	GPC_1	4	9	0.1605	1080	R_squared	-22.4176
1060	GBM_Model_11_eta_0.1605_ntrees_1080	GPC_1	4	10	0.1605	1080	R_squared	-22.4638
1061	GBM_Model_11_eta_0.1605_ntrees_1080	GPC_1	5	1	0.1605	1080	R_squared	-31.0848
1062	GBM_Model_11_eta_0.1605_ntrees_1080	GPC_1	5	2	0.1605	1080	R_squared	-29.4735
1063	GBM_Model_11_eta_0.1605_ntrees_1080	GPC_1	5	3	0.1605	1080	R_squared	-29.973
1064	GBM_Model_11_eta_0.1605_ntrees_1080	GPC_1	5	4	0.1605	1080	R_squared	-30.4296
1065	GBM_Model_11_eta_0.1605_ntrees_1080	GPC_1	5	5	0.1605	1080	R_squared	-30.363
1066	GBM_Model_11_eta_0.1605_ntrees_1080	GPC_1	5	6	0.1605	1080	R_squared	-30.0356
1067	GBM_Model_11_eta_0.1605_ntrees_1080	GPC_1	5	7	0.1605	1080	R_squared	-29.9064
1068	GBM_Model_11_eta_0.1605_ntrees_1080	GPC_1	5	8	0.1605	1080	R_squared	-30.3812
1069	GBM_Model_11_eta_0.1605_ntrees_1080	GPC_1	5	9	0.1605	1080	R_squared	-30.4449
1070	GBM_Model_11_eta_0.1605_ntrees_1080	GPC_1	5	10	0.1605	1080	R_squared	-30.1737
1071	GBM_Model_11_eta_0.1605_ntrees_1080	GPC_1	1	1	0.1605	1080	MSE	13.5237
1072	GBM_Model_11_eta_0.1605_ntrees_1080	GPC_1	1	2	0.1605	1080	MSE	13.3809
1073	GBM_Model_11_eta_0.1605_ntrees_1080	GPC_1	1	3	0.1605	1080	MSE	13.3023
1074	GBM_Model_11_eta_0.1605_ntrees_1080	GPC_1	1	4	0.1605	1080	MSE	13.3857
1075	GBM_Model_11_eta_0.1605_ntrees_1080	GPC_1	1	5	0.1605	1080	MSE	12.9951
1076	GBM_Model_11_eta_0.1605_ntrees_1080	GPC_1	1	6	0.1605	1080	MSE	13.2372
1077	GBM_Model_11_eta_0.1605_ntrees_1080	GPC_1	1	7	0.1605	1080	MSE	13.109
1078	GBM_Model_11_eta_0.1605_ntrees_1080	GPC_1	1	8	0.1605	1080	MSE	13.527
1079	GBM_Model_11_eta_0.1605_ntrees_1080	GPC_1	1	9	0.1605	1080	MSE	13.2884
1080	GBM_Model_11_eta_0.1605_ntrees_1080	GPC_1	1	10	0.1605	1080	MSE	13.4607
1081	GBM_Model_11_eta_0.1605_ntrees_1080	GPC_1	2	1	0.1605	1080	MSE	12.4356
1082	GBM_Model_11_eta_0.1605_ntrees_1080	GPC_1	2	2	0.1605	1080	MSE	12.8595
1083	GBM_Model_11_eta_0.1605_ntrees_1080	GPC_1	2	3	0.1605	1080	MSE	12.5986
1084	GBM_Model_11_eta_0.1605_ntrees_1080	GPC_1	2	4	0.1605	1080	MSE	12.6201
1085	GBM_Model_11_eta_0.1605_ntrees_1080	GPC_1	2	5	0.1605	1080	MSE	12.964
1086	GBM_Model_11_eta_0.1605_ntrees_1080	GPC_1	2	6	0.1605	1080	MSE	12.5162
1087	GBM_Model_11_eta_0.1605_ntrees_1080	GPC_1	2	7	0.1605	1080	MSE	12.5144
1088	GBM_Model_11_eta_0.1605_ntrees_1080	GPC_1	2	8	0.1605	1080	MSE	12.702
1089	GBM_Model_11_eta_0.1605_ntrees_1080	GPC_1	2	9	0.1605	1080	MSE	12.8533
1090	GBM_Model_11_eta_0.1605_ntrees_1080	GPC_1	2	10	0.1605	1080	MSE	12.4798
1091	GBM_Model_11_eta_0.1605_ntrees_1080	GPC_1	3	1	0.1605	1080	MSE	12.7974
1092	GBM_Model_11_eta_0.1605_ntrees_1080	GPC_1	3	2	0.1605	1080	MSE	12.746
1093	GBM_Model_11_eta_0.1605_ntrees_1080	GPC_1	3	3	0.1605	1080	MSE	12.8801
1094	GBM_Model_11_eta_0.1605_ntrees_1080	GPC_1	3	4	0.1605	1080	MSE	12.817
1095	GBM_Model_11_eta_0.1605_ntrees_1080	GPC_1	3	5	0.1605	1080	MSE	12.8083
1096	GBM_Model_11_eta_0.1605_ntrees_1080	GPC_1	3	6	0.1605	1080	MSE	12.7105
1097	GBM_Model_11_eta_0.1605_ntrees_1080	GPC_1	3	7	0.1605	1080	MSE	13.1838
1098	GBM_Model_11_eta_0.1605_ntrees_1080	GPC_1	3	8	0.1605	1080	MSE	12.8775
1099	GBM_Model_11_eta_0.1605_ntrees_1080	GPC_1	3	9	0.1605	1080	MSE	12.7033
1100	GBM_Model_11_eta_0.1605_ntrees_1080	GPC_1	3	10	0.1605	1080	MSE	12.753
1101	GBM_Model_11_eta_0.1605_ntrees_1080	GPC_1	4	1	0.1605	1080	MSE	14.1471
1102	GBM_Model_11_eta_0.1605_ntrees_1080	GPC_1	4	2	0.1605	1080	MSE	13.796
1103	GBM_Model_11_eta_0.1605_ntrees_1080	GPC_1	4	3	0.1605	1080	MSE	13.8618
1104	GBM_Model_11_eta_0.1605_ntrees_1080	GPC_1	4	4	0.1605	1080	MSE	13.7887
1105	GBM_Model_11_eta_0.1605_ntrees_1080	GPC_1	4	5	0.1605	1080	MSE	14.0552
1106	GBM_Model_11_eta_0.1605_ntrees_1080	GPC_1	4	6	0.1605	1080	MSE	13.995
1107	GBM_Model_11_eta_0.1605_ntrees_1080	GPC_1	4	7	0.1605	1080	MSE	13.9864
1108	GBM_Model_11_eta_0.1605_ntrees_1080	GPC_1	4	8	0.1605	1080	MSE	14.405
1109	GBM_Model_11_eta_0.1605_ntrees_1080	GPC_1	4	9	0.1605	1080	MSE	13.9029
1110	GBM_Model_11_eta_0.1605_ntrees_1080	GPC_1	4	10	0.1605	1080	MSE	13.9304
1111	GBM_Model_11_eta_0.1605_ntrees_1080	GPC_1	5	1	0.1605	1080	MSE	14.4119
1112	GBM_Model_11_eta_0.1605_ntrees_1080	GPC_1	5	2	0.1605	1080	MSE	13.6882
1113	GBM_Model_11_eta_0.1605_ntrees_1080	GPC_1	5	3	0.1605	1080	MSE	13.9125
1114	GBM_Model_11_eta_0.1605_ntrees_1080	GPC_1	5	4	0.1605	1080	MSE	14.1176
1115	GBM_Model_11_eta_0.1605_ntrees_1080	GPC_1	5	5	0.1605	1080	MSE	14.0877
1116	GBM_Model_11_eta_0.1605_ntrees_1080	GPC_1	5	6	0.1605	1080	MSE	13.9407
1117	GBM_Model_11_eta_0.1605_ntrees_1080	GPC_1	5	7	0.1605	1080	MSE	13.8826
1118	GBM_Model_11_eta_0.1605_ntrees_1080	GPC_1	5	8	0.1605	1080	MSE	14.0959
1119	GBM_Model_11_eta_0.1605_ntrees_1080	GPC_1	5	9	0.1605	1080	MSE	14.1245
1120	GBM_Model_11_eta_0.1605_ntrees_1080	GPC_1	5	10	0.1605	1080	MSE	14.0027
1121	GBM_Model_11_eta_0.1605_ntrees_1080	GPC_1	1	1	0.1605	1080	Sensitivity	1
1122	GBM_Model_11_eta_0.1605_ntrees_1080	GPC_1	1	1	0.1605	1080	Specificity	0
1123	GBM_Model_11_eta_0.1605_ntrees_1080	GPC_1	1	1	0.1605	1080	Precision	0.252525
1124	GBM_Model_11_eta_0.1605_ntrees_1080	GPC_1	1	1	0.1605	1080	F1_Score	0.403226
1125	GBM_Model_11_eta_0.1605_ntrees_1080	GPC_1	1	1	0.1605	1080	AUC	0.594595
1126	GBM_Model_11_eta_0.1605_ntrees_1080	GPC_1	1	2	0.1605	1080	Sensitivity	1
1127	GBM_Model_11_eta_0.1605_ntrees_1080	GPC_1	1	2	0.1605	1080	Specificity	0
1128	GBM_Model_11_eta_0.1605_ntrees_1080	GPC_1	1	2	0.1605	1080	Precision	0.252525
1129	GBM_Model_11_eta_0.1605_ntrees_1080	GPC_1	1	2	0.1605	1080	F1_Score	0.403226
1130	GBM_Model_11_eta_0.1605_ntrees_1080	GPC_1	1	2	0.1605	1080	AUC	0.616757
1131	GBM_Model_11_eta_0.1605_ntrees_1080	GPC_1	1	3	0.1605	1080	Sensitivity	1
1132	GBM_Model_11_eta_0.1605_ntrees_1080	GPC_1	1	3	0.1605	1080	Specificity	0
1133	GBM_Model_11_eta_0.1605_ntrees_1080	GPC_1	1	3	0.1605	1080	Precision	0.252525
1134	GBM_Model_11_eta_0.1605_ntrees_1080	GPC_1	1	3	0.1605	1080	F1_Score	0.403226
1135	GBM_Model_11_eta_0.1605_ntrees_1080	GPC_1	1	3	0.1605	1080	AUC	0.652432
1136	GBM_Model_11_eta_0.1605_ntrees_1080	GPC_1	1	4	0.1605	1080	Sensitivity	1
1137	GBM_Model_11_eta_0.1605_ntrees_1080	GPC_1	1	4	0.1605	1080	Specificity	0
1138	GBM_Model_11_eta_0.1605_ntrees_1080	GPC_1	1	4	0.1605	1080	Precision	0.252525
1139	GBM_Model_11_eta_0.1605_ntrees_1080	GPC_1	1	4	0.1605	1080	F1_Score	0.403226
1140	GBM_Model_11_eta_0.1605_ntrees_1080	GPC_1	1	4	0.1605	1080	AUC	0.652973
1141	GBM_Model_11_eta_0.1605_ntrees_1080	GPC_1	1	5	0.1605	1080	Sensitivity	1
1142	GBM_Model_11_eta_0.1605_ntrees_1080	GPC_1	1	5	0.1605	1080	Specificity	0
1143	GBM_Model_11_eta_0.1605_ntrees_1080	GPC_1	1	5	0.1605	1080	Precision	0.252525
1144	GBM_Model_11_eta_0.1605_ntrees_1080	GPC_1	1	5	0.1605	1080	F1_Score	0.403226
1145	GBM_Model_11_eta_0.1605_ntrees_1080	GPC_1	1	5	0.1605	1080	AUC	0.652432
1146	GBM_Model_11_eta_0.1605_ntrees_1080	GPC_1	1	6	0.1605	1080	Sensitivity	1
1147	GBM_Model_11_eta_0.1605_ntrees_1080	GPC_1	1	6	0.1605	1080	Specificity	0
1148	GBM_Model_11_eta_0.1605_ntrees_1080	GPC_1	1	6	0.1605	1080	Precision	0.252525
1149	GBM_Model_11_eta_0.1605_ntrees_1080	GPC_1	1	6	0.1605	1080	F1_Score	0.403226
1150	GBM_Model_11_eta_0.1605_ntrees_1080	GPC_1	1	6	0.1605	1080	AUC	0.681081
1151	GBM_Model_11_eta_0.1605_ntrees_1080	GPC_1	1	7	0.1605	1080	Sensitivity	1
1152	GBM_Model_11_eta_0.1605_ntrees_1080	GPC_1	1	7	0.1605	1080	Specificity	0
[truncated: 20,808 more rows]

## Sheet: Height to Eartip
X	ParameterLabel	Phenotype	Subset	Iteration	LearningRate	BoostRounds	Metric	Value
[truncated: 20,874 more rows]
