# Supplementary material for: Multi-metric evaluation and parametric optimization of stochastic gradient boosting machines for genomic prediction and selection in wheat (Triticum aestivum) breeding
Source: G3 (Bethesda). 2026 May 23;16(7):jkag127. doi: 10.1093/g3journal/jkag127 (PMC13334169; doi:10.1093/g3journal/jkag127)
Supplement: jkag127_Supplementary_Data [file jkag127_supplementary_data.zip › File_S5_G3-2026-406682.csv]

Model	Phenotype	Metric	N	Mean	SD	SE	IQR
GBM 36-model grid search	Grain Yield	Pearson	1800	0.140967284349085	0.0569242824624994	0.00134171820478039	0.0709478103936252
GBM stability-tuned, 5000 BR, 0.0025 LR	Grain Yield	Pearson	50	0.150438446672024	0.0634430758681667	0.00897220583314266	0.072048914590906
rrBLUP linear baseline	Grain Yield	Pearson	50	0.18396683121483	0.0467204595182834	0.00660727074910596	0.063659298353006
GBM 36-model grid search	Grain Protein Content	Pearson	1800	0.202377378039475	0.0592299850138689	0.00139606413509614	0.08898949795325
GBM stability-tuned, 5000 BR, 0.0025 LR	Grain Protein Content	Pearson	50	0.240040394857633	0.0318622617645061	0.00450600427152463	0.0545749981015605
rrBLUP linear baseline	Grain Protein Content	Pearson	50	0.245414678750147	0.0343902867422875	0.00486352099248426	0.062550788470541
GBM 36-model grid search	Thousand Grain Weight	Pearson	1800	0.423524736389991	0.091298610627354	0.00215192888958374	0.143500366380039
GBM stability-tuned, 5000 BR, 0.0025 LR	Thousand Grain Weight	Pearson	50	0.45016947799412	0.100209722817813	0.01417179490906	0.140732049751527
rrBLUP linear baseline	Thousand Grain Weight	Pearson	50	0.486313418315061	0.071298939730097	0.0100831927549125	0.150589670209461
GBM 36-model grid search	Height to Eartip	Pearson	1800	0.512008696964017	0.0799764010109092	0.00188506184965695	0.0972214631550498
GBM stability-tuned, 5000 BR, 0.0025 LR	Height to Eartip	Pearson	50	0.549722478101385	0.0489008322625066	0.00691562201969687	0.0161068097296653
rrBLUP linear baseline	Height to Eartip	Pearson	50	0.488323567163658	0.0572747179983021	0.00809986829742932	0.054372618902411
GBM 36-model grid search	Grain Yield	AUC	1800	0.578381981981982	0.0384414942543707	0.00090607470887364	0.0540540540540541
GBM stability-tuned, 5000 BR, 0.0025 LR	Grain Yield	AUC	50	0.594010810810811	0.0270538950840403	0.00382599853428685	0.045
rrBLUP linear baseline	Grain Yield	AUC	50	0.62172972972973	0.028724208031043	0.00406221645659271	0.0091891891891891
GBM 36-model grid search	Grain Protein Content	AUC	1800	0.615384684684685	0.0586368580779861	0.00138208399914724	0.0898648648648649
GBM stability-tuned, 5000 BR, 0.0025 LR	Grain Protein Content	AUC	50	0.654713513513513	0.0409038021800085	0.00578467117955941	0.0716216216216218
rrBLUP linear baseline	Grain Protein Content	AUC	50	0.628108108108108	0.0466168850564018	0.00659262310823511	0.081621621621622
GBM 36-model grid search	Thousand Grain Weight	AUC	1800	0.690479279279279	0.0509643666643213	0.00120124164224064	0.070405405405406
GBM stability-tuned, 5000 BR, 0.0025 LR	Thousand Grain Weight	AUC	50	0.700940540540541	0.0564554088642001	0.007984000488507	0.107972972972974
rrBLUP linear baseline	Thousand Grain Weight	AUC	50	0.710378378378378	0.0506311736938433	0.00716032925167011	0.052972972972973
GBM 36-model grid search	Height to Eartip	AUC	1800	0.73383978978979	0.0509538817895298	0.00120099451137181	0.072432432432432
GBM stability-tuned, 5000 BR, 0.0025 LR	Height to Eartip	AUC	50	0.751351351351351	0.0492024614935189	0.00695827883462744	0.0618918918918924
rrBLUP linear baseline	Height to Eartip	AUC	50	0.729513513513513	0.0637237370090459	0.0090118973123289	0.0745945945945951
GBM 36-model grid search	Grain Yield	NDCG@20%	1800	0.877175638698637	0.0180114127863065	0.000424533070664915	0.0283852179509843
GBM stability-tuned, 5000 BR, 0.0025 LR	Grain Yield	NDCG@20%	50	0.878087740441021	0.0206949165951418	0.00292670317210296	0.0346129195353079
rrBLUP linear baseline	Grain Yield	NDCG@20%	50	0.878074893487882	0.0159783434530702	0.00225967900155872	0.024567769366603
GBM 36-model grid search	Grain Protein Content	NDCG@20%	1800	0.905598472429703	0.0128075692804537	0.000301877302957511	0.0173741991874226
GBM stability-tuned, 5000 BR, 0.0025 LR	Grain Protein Content	NDCG@20%	50	0.908756298298868	0.0101560924291121	0.0014362883653965	0.015213845791003
rrBLUP linear baseline	Grain Protein Content	NDCG@20%	50	0.902948662078731	0.0104946570475978	0.00148416863291672	0.014547295788542
GBM 36-model grid search	Thousand Grain Weight	NDCG@20%	1800	0.912149746118	0.016951142434502	0.000399542258809846	0.0271939387905002
GBM stability-tuned, 5000 BR, 0.0025 LR	Thousand Grain Weight	NDCG@20%	50	0.90434162705017	0.0147037533938406	0.00207942474673588	0.0236841371903603
rrBLUP linear baseline	Thousand Grain Weight	NDCG@20%	50	0.924057416512302	0.00664908118453545	0.00094032207884898	0.013605516598762
GBM 36-model grid search	Height to Eartip	NDCG@20%	1800	0.897168147127809	0.0207206259572495	0.000488389837493371	0.031464967830018
GBM stability-tuned, 5000 BR, 0.0025 LR	Height to Eartip	NDCG@20%	50	0.911897625599108	0.0199668202349704	0.00282373479737607	0.0350370501971239
rrBLUP linear baseline	Height to Eartip	NDCG@20%	50	0.904273976462671	0.0232733509768263	0.00329134885932968	0.040565098387716
GBM 36-model grid search	Grain Yield	ICC	180	0.854402032424102	0.0971749561377239	0.00724299358781704	0.167427904068291
GBM stability-tuned, 5000 BR, 0.0025 LR	Grain Yield	ICC	5	0.992956161648392	0.000575302880815841	0.000257283269831136	0.000537729309753932
rrBLUP linear baseline	Grain Yield	ICC	5	1	0	0	0
GBM 36-model grid search	Grain Protein Content	ICC	180	0.860441022080559	0.0924094953371094	0.00688779711134088	0.171045807415741
GBM stability-tuned, 5000 BR, 0.0025 LR	Grain Protein Content	ICC	5	0.993609501238309	0.000945869468397936	0.000423005685835875	0.00120135471308003
rrBLUP linear baseline	Grain Protein Content	ICC	5	1	0	0	0
GBM 36-model grid search	Thousand Grain Weight	ICC	180	0.865185639062677	0.0911893750457279	0.00679685471426568	0.153015803714547
GBM stability-tuned, 5000 BR, 0.0025 LR	Thousand Grain Weight	ICC	5	0.994822894617128	8.5858144063419e-05	3.8396929309555e-05	0.000113341004835066
rrBLUP linear baseline	Thousand Grain Weight	ICC	5	1	0	0	0
GBM 36-model grid search	Height to Eartip	ICC	180	0.882127646145621	0.0790061822019366	0.00588877313487548	0.127631727018847
GBM stability-tuned, 5000 BR, 0.0025 LR	Height to Eartip	ICC	5	0.995811772481603	0.000507869961841308	0.000227126351681478	0.00037869077003394
rrBLUP linear baseline	Height to Eartip	ICC	5	1	0	0	0
GBM 36-model grid search	Grain Yield	Fleiss' Kappa	180	0.638360960960961	0.137316497075197	0.0102349673964097	0.235756756756756
GBM stability-tuned, 5000 BR, 0.0025 LR	Grain Yield	Fleiss' Kappa	5	0.873708108108108	0.0205870596984372	0.00920681298851038	0.0249729729729721
rrBLUP linear baseline	Grain Yield	Fleiss' Kappa	5	1	0	0	0
GBM 36-model grid search	Grain Protein Content	Fleiss' Kappa	180	0.681964564564565	0.141652047510318	0.01055812024617	0.207216216216216
GBM stability-tuned, 5000 BR, 0.0025 LR	Grain Protein Content	Fleiss' Kappa	5	0.921513513513514	0.0278509022086344	0.0124553021146411	0.0368648648648651
rrBLUP linear baseline	Grain Protein Content	Fleiss' Kappa	5	1	0	0	0
GBM 36-model grid search	Thousand Grain Weight	Fleiss' Kappa	180	0.626455855855856	0.14570918225439	0.0108605212155574	0.211972972972973
GBM stability-tuned, 5000 BR, 0.0025 LR	Thousand Grain Weight	Fleiss' Kappa	5	0.917708108108108	0.0121098936907341	0.00541570909855546	0.016648648648649
rrBLUP linear baseline	Thousand Grain Weight	Fleiss' Kappa	5	1	0	0	0
GBM 36-model grid search	Height to Eartip	Fleiss' Kappa	180	0.650713207848455	0.14830295796019	0.0110538498421092	0.199783783783783
GBM stability-tuned, 5000 BR, 0.0025 LR	Height to Eartip	Fleiss' Kappa	5	0.934118918918919	0.0232971844231292	0.0104188176108932	0.0309189189189191
rrBLUP linear baseline	Height to Eartip	Fleiss' Kappa	5	1	0	0	0
