# Supplementary material for: Multi-metric evaluation and parametric optimization of stochastic gradient boosting machines for genomic prediction and selection in wheat (Triticum aestivum) breeding
Source: G3 (Bethesda). 2026 May 23;16(7):jkag127. doi: 10.1093/g3journal/jkag127 (PMC13334169; doi:10.1093/g3journal/jkag127)
Supplement: jkag127_Supplementary_Data [file jkag127_supplementary_data.zip › File_S6_G3-2026-406682.csv]

Model	Phenotype	Metric	Subset	Split_N	Split_Mean	Split_SD	Split_SE	Difference_GBMminusrrBLUP_at_split	Mean_Difference_GBMminusrrBLUP_across_splits	Median_Difference_GBMminusrrBLUP_across_splits	Count_Splits_GBMgtRRBLUP	N_Matched_Splits
GBM stability-tuned, 5000 BR, 0.0025 LR	Grain Yield	Pearson	1	10	0.0679600739984947	0.00445399436236351	0.0014084766870618	-0.0611441322256793	-0.033528384542806	-0.0493577123765952	1	5
rrBLUP linear baseline	Grain Yield	Pearson	1	10	0.129104206224174	0	0	-0.0611441322256793	-0.033528384542806	-0.0493577123765952	1	5
GBM stability-tuned, 5000 BR, 0.0025 LR	Grain Yield	Pearson	2	10	0.138057983291729	0.00749774144040963	0.0023709940258726	-0.0782917934687508	-0.033528384542806	-0.0493577123765952	1	5
rrBLUP linear baseline	Grain Yield	Pearson	2	10	0.21634977676048	0	0	-0.0782917934687508	-0.033528384542806	-0.0493577123765952	1	5
GBM stability-tuned, 5000 BR, 0.0025 LR	Grain Yield	Pearson	3	10	0.25372662942193	0.00535855639891894	0.00169452431910537	-0.00302082146436561	-0.033528384542806	-0.0493577123765952	1	5
rrBLUP linear baseline	Grain Yield	Pearson	3	10	0.256747450886296	0	0	-0.00302082146436561	-0.033528384542806	-0.0493577123765952	1	5
GBM stability-tuned, 5000 BR, 0.0025 LR	Grain Yield	Pearson	4	10	0.176863015228835	0.00434340350008858	0.00137350478574273	0.0241725368213611	-0.033528384542806	-0.0493577123765952	1	5
rrBLUP linear baseline	Grain Yield	Pearson	4	10	0.152690478407474	0	0	0.0241725368213611	-0.033528384542806	-0.0493577123765952	1	5
GBM stability-tuned, 5000 BR, 0.0025 LR	Grain Yield	Pearson	5	10	0.11558453141913	0.00906072750681094	0.00286525361796614	-0.0493577123765952	-0.033528384542806	-0.0493577123765952	1	5
rrBLUP linear baseline	Grain Yield	Pearson	5	10	0.164942243795725	0	0	-0.0493577123765952	-0.033528384542806	-0.0493577123765952	1	5
GBM stability-tuned, 5000 BR, 0.0025 LR	Grain Protein Content	Pearson	1	10	0.216526164828478	0.00629502115957143	0.00199066047832	0.0118334506658566	-0.0053742838925144	-0.00145512256134339	2	5
rrBLUP linear baseline	Grain Protein Content	Pearson	1	10	0.204692714162621	0	0	0.0118334506658566	-0.0053742838925144	-0.00145512256134339	2	5
GBM stability-tuned, 5000 BR, 0.0025 LR	Grain Protein Content	Pearson	2	10	0.268223059056473	0.00680013292646998	0.00215039084395515	-0.00145512256134339	-0.0053742838925144	-0.00145512256134339	2	5
rrBLUP linear baseline	Grain Protein Content	Pearson	2	10	0.269678181617816	0	0	-0.00145512256134339	-0.0053742838925144	-0.00145512256134339	2	5
GBM stability-tuned, 5000 BR, 0.0025 LR	Grain Protein Content	Pearson	3	10	0.259721999278983	0.0127004591181239	0.0040162378143125	-0.0301495996933854	-0.0053742838925144	-0.00145512256134339	2	5
rrBLUP linear baseline	Grain Protein Content	Pearson	3	10	0.289871598972368	0	0	-0.0301495996933854	-0.0053742838925144	-0.00145512256134339	2	5
GBM stability-tuned, 5000 BR, 0.0025 LR	Grain Protein Content	Pearson	4	10	0.191661878631071	0.00679670171610786	0.0021493057999676	-0.0154655145162045	-0.0053742838925144	-0.00145512256134339	2	5
rrBLUP linear baseline	Grain Protein Content	Pearson	4	10	0.207127393147275	0	0	-0.0154655145162045	-0.0053742838925144	-0.00145512256134339	2	5
GBM stability-tuned, 5000 BR, 0.0025 LR	Grain Protein Content	Pearson	5	10	0.264068872493161	0.00803279596966685	0.00254019312435681	0.0083653666425047	-0.0053742838925144	-0.00145512256134339	2	5
rrBLUP linear baseline	Grain Protein Content	Pearson	5	10	0.255703505850656	0	0	0.0083653666425047	-0.0053742838925144	-0.00145512256134339	2	5
GBM stability-tuned, 5000 BR, 0.0025 LR	Thousand Grain Weight	Pearson	1	10	0.507289021860913	0.00827111842780619	0.00261555730288585	-0.0597968073872217	-0.0361439403209414	-0.0259896702575836	1	5
rrBLUP linear baseline	Thousand Grain Weight	Pearson	1	10	0.567085829248135	0	0	-0.0597968073872217	-0.0361439403209414	-0.0259896702575836	1	5
GBM stability-tuned, 5000 BR, 0.0025 LR	Thousand Grain Weight	Pearson	2	10	0.376419588185008	0.00389754732948442	0.00123251268494775	-0.0259896702575836	-0.0361439403209414	-0.0259896702575836	1	5
rrBLUP linear baseline	Thousand Grain Weight	Pearson	2	10	0.402409258442592	0	0	-0.0259896702575836	-0.0361439403209414	-0.0259896702575836	1	5
GBM stability-tuned, 5000 BR, 0.0025 LR	Thousand Grain Weight	Pearson	3	10	0.306046783007525	0.00669283615939027	0.0021164606270007	-0.106763610221246	-0.0361439403209414	-0.0259896702575836	1	5
rrBLUP linear baseline	Thousand Grain Weight	Pearson	3	10	0.412810393228771	0	0	-0.106763610221246	-0.0361439403209414	-0.0259896702575836	1	5
GBM stability-tuned, 5000 BR, 0.0025 LR	Thousand Grain Weight	Pearson	4	10	0.58811557668659	0.00621839858102785	0.00196643029148071	0.0247155132483579	-0.0361439403209414	-0.0259896702575836	1	5
rrBLUP linear baseline	Thousand Grain Weight	Pearson	4	10	0.563400063438232	0	0	0.0247155132483579	-0.0361439403209414	-0.0259896702575836	1	5
GBM stability-tuned, 5000 BR, 0.0025 LR	Thousand Grain Weight	Pearson	5	10	0.472976420230564	0.00606108198413953	0.00191668241548935	-0.0128851269870133	-0.0361439403209414	-0.0259896702575836	1	5
rrBLUP linear baseline	Thousand Grain Weight	Pearson	5	10	0.485861547217577	0	0	-0.0128851269870133	-0.0361439403209414	-0.0259896702575836	1	5
GBM stability-tuned, 5000 BR, 0.0025 LR	Height to Eartip	Pearson	1	10	0.589507665103874	0.0054161728395654	0.00171274423741684	0.0329434822646516	0.0613989109377268	0.0596889750747696	5	5
rrBLUP linear baseline	Height to Eartip	Pearson	1	10	0.556564182839222	0	0	0.0329434822646516	0.0613989109377268	0.0596889750747696	5	5
GBM stability-tuned, 5000 BR, 0.0025 LR	Height to Eartip	Pearson	2	10	0.563046122087983	0.00397195736025802	0.00125604320274853	0.0596889750747696	0.0613989109377268	0.0596889750747696	5	5
rrBLUP linear baseline	Height to Eartip	Pearson	2	10	0.503357147013213	0	0	0.0596889750747696	0.0613989109377268	0.0596889750747696	5	5
GBM stability-tuned, 5000 BR, 0.0025 LR	Height to Eartip	Pearson	3	10	0.57393009153663	0.00368967078525963	0.00116677634976024	0.0510560750219176	0.0613989109377268	0.0596889750747696	5	5
rrBLUP linear baseline	Height to Eartip	Pearson	3	10	0.522874016514712	0	0	0.0510560750219176	0.0613989109377268	0.0596889750747696	5	5
GBM stability-tuned, 5000 BR, 0.0025 LR	Height to Eartip	Pearson	4	10	0.566994428716544	0.00445852855267745	0.00140991052393547	0.0984930311042431	0.0613989109377268	0.0596889750747696	5	5
rrBLUP linear baseline	Height to Eartip	Pearson	4	10	0.468501397612301	0	0	0.0984930311042431	0.0613989109377268	0.0596889750747696	5	5
GBM stability-tuned, 5000 BR, 0.0025 LR	Height to Eartip	Pearson	5	10	0.455134083061894	0.00781101609024623	0.00247006016854014	0.0648129912230524	0.0613989109377268	0.0596889750747696	5	5
rrBLUP linear baseline	Height to Eartip	Pearson	5	10	0.390321091838842	0	0	0.0648129912230524	0.0613989109377268	0.0596889750747696	5	5
GBM stability-tuned, 5000 BR, 0.0025 LR	Grain Yield	AUC	1	10	0.551783783783784	0.0042086634437928	0.00133089623874733	-0.0211891891891891	-0.0277189189189189	-0.018324324324324	0	5
rrBLUP linear baseline	Grain Yield	AUC	1	10	0.572972972972973	0	0	-0.0211891891891891	-0.0277189189189189	-0.018324324324324	0	5
GBM stability-tuned, 5000 BR, 0.0025 LR	Grain Yield	AUC	2	10	0.575621621621622	0.00685845388853006	0.00216883355149936	-0.0860000000000003	-0.0277189189189189	-0.018324324324324	0	5
rrBLUP linear baseline	Grain Yield	AUC	2	10	0.661621621621622	0	0	-0.0860000000000003	-0.0277189189189189	-0.018324324324324	0	5
GBM stability-tuned, 5000 BR, 0.0025 LR	Grain Yield	AUC	3	10	0.611945945945946	0.00625954348074111	0.00197944145120002	-0.018324324324324	-0.0277189189189189	-0.018324324324324	0	5
rrBLUP linear baseline	Grain Yield	AUC	3	10	0.63027027027027	0	0	-0.018324324324324	-0.0277189189189189	-0.018324324324324	0	5
GBM stability-tuned, 5000 BR, 0.0025 LR	Grain Yield	AUC	4	10	0.61172972972973	0.00883452656742167	0.00279372260023216	-0.00935135135135123	-0.0277189189189189	-0.018324324324324	0	5
rrBLUP linear baseline	Grain Yield	AUC	4	10	0.621081081081081	0	0	-0.00935135135135123	-0.0277189189189189	-0.018324324324324	0	5
GBM stability-tuned, 5000 BR, 0.0025 LR	Grain Yield	AUC	5	10	0.618972972972973	0.00687736206111975	0.00217481284067686	-0.00372972972972996	-0.0277189189189189	-0.018324324324324	0	5
rrBLUP linear baseline	Grain Yield	AUC	5	10	0.622702702702703	0	0	-0.00372972972972996	-0.0277189189189189	-0.018324324324324	0	5
GBM stability-tuned, 5000 BR, 0.0025 LR	Grain Protein Content	AUC	1	10	0.696108108108108	0.00362874115320332	0.00114750870833085	0.0204324324324321	0.0266054054054053	0.0208648648648649	5	5
rrBLUP linear baseline	Grain Protein Content	AUC	1	10	0.675675675675676	0	0	0.0204324324324321	0.0266054054054053	0.0208648648648649	5	5
GBM stability-tuned, 5000 BR, 0.0025 LR	Grain Protein Content	AUC	2	10	0.636972972972973	0.00407860434361685	0.00128976794004853	0.042918918918919	0.0266054054054053	0.0208648648648649	5	5
rrBLUP linear baseline	Grain Protein Content	AUC	2	10	0.594054054054054	0	0	0.042918918918919	0.0266054054054053	0.0208648648648649	5	5
GBM stability-tuned, 5000 BR, 0.0025 LR	Grain Protein Content	AUC	3	10	0.707891891891892	0.00783400548328757	0.00247733005294369	0.0208648648648649	0.0266054054054053	0.0208648648648649	5	5
rrBLUP linear baseline	Grain Protein Content	AUC	3	10	0.687027027027027	0	0	0.0208648648648649	0.0266054054054053	0.0208648648648649	5	5
GBM stability-tuned, 5000 BR, 0.0025 LR	Grain Protein Content	AUC	4	10	0.604648648648649	0.00385770773075975	0.00121991429764404	0.0365405405405407	0.0266054054054053	0.0208648648648649	5	5
rrBLUP linear baseline	Grain Protein Content	AUC	4	10	0.568108108108108	0	0	0.0365405405405407	0.0266054054054053	0.0208648648648649	5	5
GBM stability-tuned, 5000 BR, 0.0025 LR	Grain Protein Content	AUC	5	10	0.627945945945946	0.00512833436184098	0.00162172171863236	0.0122702702702697	0.0266054054054053	0.0208648648648649	5	5
rrBLUP linear baseline	Grain Protein Content	AUC	5	10	0.615675675675676	0	0	0.0122702702702697	0.0266054054054053	0.0208648648648649	5	5
GBM stability-tuned, 5000 BR, 0.0025 LR	Thousand Grain Weight	AUC	1	10	0.688324324324324	0.00638661858929366	0.00201962612889394	-0.0468108108108107	-0.00943783783783765	-0.0262702702702698	2	5
rrBLUP linear baseline	Thousand Grain Weight	AUC	1	10	0.735135135135135	0	0	-0.0468108108108107	-0.00943783783783765	-0.0262702702702698	2	5
GBM stability-tuned, 5000 BR, 0.0025 LR	Thousand Grain Weight	AUC	2	10	0.659243243243243	0.00732427445879116	0.00231613894979771	0.0241081081081083	-0.00943783783783765	-0.0262702702702698	2	5
rrBLUP linear baseline	Thousand Grain Weight	AUC	2	10	0.635135135135135	0	0	0.0241081081081083	-0.00943783783783765	-0.0262702702702698	2	5
GBM stability-tuned, 5000 BR, 0.0025 LR	Thousand Grain Weight	AUC	3	10	0.627891891891892	0.00781741151107852	0.00247208257818267	-0.05427027027027	-0.00943783783783765	-0.0262702702702698	2	5
rrBLUP linear baseline	Thousand Grain Weight	AUC	3	10	0.682162162162162	0	0	-0.05427027027027	-0.00943783783783765	-0.0262702702702698	2	5
GBM stability-tuned, 5000 BR, 0.0025 LR	Thousand Grain Weight	AUC	4	10	0.771189189189189	0.00439174173917508	0.00138879067910224	0.0560540540540541	-0.00943783783783765	-0.0262702702702698	2	5
rrBLUP linear baseline	Thousand Grain Weight	AUC	4	10	0.715135135135135	0	0	0.0560540540540541	-0.00943783783783765	-0.0262702702702698	2	5
GBM stability-tuned, 5000 BR, 0.0025 LR	Thousand Grain Weight	AUC	5	10	0.758054054054054	0.005698937031473	0.00180216212613334	-0.0262702702702698	-0.00943783783783765	-0.0262702702702698	2	5
rrBLUP linear baseline	Thousand Grain Weight	AUC	5	10	0.784324324324324	0	0	-0.0262702702702698	-0.00943783783783765	-0.0262702702702698	2	5
GBM stability-tuned, 5000 BR, 0.0025 LR	Height to Eartip	AUC	1	10	0.768648648648649	0.00900900900900887	0.00284889879294444	-0.0113513513513515	0.0218378378378379	0.0187567567567568	4	5
rrBLUP linear baseline	Height to Eartip	AUC	1	10	0.78	0	0	-0.0113513513513515	0.0218378378378379	0.0187567567567568	4	5
GBM stability-tuned, 5000 BR, 0.0025 LR	Height to Eartip	AUC	2	10	0.674486486486486	0.00642513528608729	0.00203180617787534	0.0577297297297295	0.0218378378378379	0.0187567567567568	4	5
rrBLUP linear baseline	Height to Eartip	AUC	2	10	0.616756756756757	0	0	0.0577297297297295	0.0218378378378379	0.0187567567567568	4	5
GBM stability-tuned, 5000 BR, 0.0025 LR	Height to Eartip	AUC	3	10	0.778756756756757	0.00247116312446766	0.000781450394313596	0.0187567567567568	0.0218378378378379	0.0187567567567568	4	5
rrBLUP linear baseline	Height to Eartip	AUC	3	10	0.76	0	0	0.0187567567567568	0.0218378378378379	0.0187567567567568	4	5
GBM stability-tuned, 5000 BR, 0.0025 LR	Height to Eartip	AUC	4	10	0.813351351351351	0.00586098181746205	0.00185340518680133	0.0279459459459462	0.0218378378378379	0.0187567567567568	4	5
rrBLUP linear baseline	Height to Eartip	AUC	4	10	0.785405405405405	0	0	0.0279459459459462	0.0218378378378379	0.0187567567567568	4	5
GBM stability-tuned, 5000 BR, 0.0025 LR	Height to Eartip	AUC	5	10	0.721513513513514	0.00505019042633661	0.00159701043648005	0.0161081081081086	0.0218378378378379	0.0187567567567568	4	5
rrBLUP linear baseline	Height to Eartip	AUC	5	10	0.705405405405405	0	0	0.0161081081081086	0.0218378378378379	0.0187567567567568	4	5
GBM stability-tuned, 5000 BR, 0.0025 LR	Grain Yield	NDCG@20%	1	10	0.857434558460304	0.00341176784854534	0.00107889572491357	-0.00601513345198612	1.28469531390341e-05	0.000112863214127623	3	5
rrBLUP linear baseline	Grain Yield	NDCG@20%	1	10	0.86344969191229	0	0	-0.00601513345198612	1.28469531390341e-05	0.000112863214127623	3	5
GBM stability-tuned, 5000 BR, 0.0025 LR	Grain Yield	NDCG@20%	2	10	0.857083829906311	0.00313124695102686	0.00099018722817026	0.000112863214127623	1.28469531390341e-05	0.000112863214127623	3	5
rrBLUP linear baseline	Grain Yield	NDCG@20%	2	10	0.856970966692183	0	0	0.000112863214127623	1.28469531390341e-05	0.000112863214127623	3	5
GBM stability-tuned, 5000 BR, 0.0025 LR	Grain Yield	NDCG@20%	3	10	0.890895612633164	0.00524735548715633	0.00165935950319964	0.00287815135427083	1.28469531390341e-05	0.000112863214127623	3	5
rrBLUP linear baseline	Grain Yield	NDCG@20%	3	10	0.888017461278893	0	0	0.00287815135427083	1.28469531390341e-05	0.000112863214127623	3	5
GBM stability-tuned, 5000 BR, 0.0025 LR	Grain Yield	NDCG@20%	4	10	0.87560885875162	0.00342286009984796	0.00108240340276309	-0.00640369397906626	1.28469531390341e-05	0.000112863214127623	3	5
rrBLUP linear baseline	Grain Yield	NDCG@20%	4	10	0.882012552730686	0	0	-0.00640369397906626	1.28469531390341e-05	0.000112863214127623	3	5
GBM stability-tuned, 5000 BR, 0.0025 LR	Grain Yield	NDCG@20%	5	10	0.909415842453706	0.00522699008586665	0.00165291939784577	0.0094920476283491	1.28469531390341e-05	0.000112863214127623	3	5
rrBLUP linear baseline	Grain Yield	NDCG@20%	5	10	0.899923794825357	0	0	0.0094920476283491	1.28469531390341e-05	0.000112863214127623	3	5
GBM stability-tuned, 5000 BR, 0.0025 LR	Grain Protein Content	NDCG@20%	1	10	0.908438272052739	0.00601551970824351	0.00190227435876811	0.0183473645098386	0.0058076362201366	0.00522923835758449	4	5
rrBLUP linear baseline	Grain Protein Content	NDCG@20%	1	10	0.8900909075429	0	0	0.0183473645098386	0.0058076362201366	0.00522923835758449	4	5
GBM stability-tuned, 5000 BR, 0.0025 LR	Grain Protein Content	NDCG@20%	2	10	0.913182405278526	0.00169206921784827	0.000535079268706017	0.00522923835758449	0.0058076362201366	0.00522923835758449	4	5
rrBLUP linear baseline	Grain Protein Content	NDCG@20%	2	10	0.907953166920942	0	0	0.00522923835758449	0.0058076362201366	0.00522923835758449	4	5
GBM stability-tuned, 5000 BR, 0.0025 LR	Grain Protein Content	NDCG@20%	3	10	0.900258552522621	0.00244716108065896	0.000773860281620134	0.00685268139022144	0.0058076362201366	0.00522923835758449	4	5
rrBLUP linear baseline	Grain Protein Content	NDCG@20%	3	10	0.8934058711324	0	0	0.00685268139022144	0.0058076362201366	0.00522923835758449	4	5
GBM stability-tuned, 5000 BR, 0.0025 LR	Grain Protein Content	NDCG@20%	4	10	0.897724854555449	0.00376385994148318	0.00119023702089549	-0.00660976740721675	0.0058076362201366	0.00522923835758449	4	5
rrBLUP linear baseline	Grain Protein Content	NDCG@20%	4	10	0.904334621962666	0	0	-0.00660976740721675	0.0058076362201366	0.00522923835758449	4	5
GBM stability-tuned, 5000 BR, 0.0025 LR	Grain Protein Content	NDCG@20%	5	10	0.924177407085002	0.000897848307715556	0.000283924564570889	0.00521866425025519	0.0058076362201366	0.00522923835758449	4	5
rrBLUP linear baseline	Grain Protein Content	NDCG@20%	5	10	0.918958742834747	0	0	0.00521866425025519	0.0058076362201366	0.00522923835758449	4	5
GBM stability-tuned, 5000 BR, 0.0025 LR	Thousand Grain Weight	NDCG@20%	1	10	0.912743710143777	0.00472510751477908	0.00149421019358796	-0.0175898808126049	-0.019715789462132	-0.0188590132393335	1	5
rrBLUP linear baseline	Thousand Grain Weight	NDCG@20%	1	10	0.930333590956382	0	0	-0.0175898808126049	-0.019715789462132	-0.0188590132393335	1	5
GBM stability-tuned, 5000 BR, 0.0025 LR	Thousand Grain Weight	NDCG@20%	2	10	0.894554211355357	0.00582541570072269	0.00184215819315895	-0.0372779460369463	-0.019715789462132	-0.0188590132393335	1	5
rrBLUP linear baseline	Thousand Grain Weight	NDCG@20%	2	10	0.931832157392303	0	0	-0.0372779460369463	-0.019715789462132	-0.0188590132393335	1	5
GBM stability-tuned, 5000 BR, 0.0025 LR	Thousand Grain Weight	NDCG@20%	3	10	0.889344753144921	0.00317100244049199	0.00100275901779072	-0.0273833212126995	-0.019715789462132	-0.0188590132393335	1	5
rrBLUP linear baseline	Thousand Grain Weight	NDCG@20%	3	10	0.91672807435762	0	0	-0.0273833212126995	-0.019715789462132	-0.0188590132393335	1	5
GBM stability-tuned, 5000 BR, 0.0025 LR	Thousand Grain Weight	NDCG@20%	4	10	0.927726976288941	0.00288264579903968	0.000911572641248139	0.00253121399092404	-0.019715789462132	-0.0188590132393335	1	5
rrBLUP linear baseline	Thousand Grain Weight	NDCG@20%	4	10	0.925195762298017	0	0	0.00253121399092404	-0.019715789462132	-0.0188590132393335	1	5
GBM stability-tuned, 5000 BR, 0.0025 LR	Thousand Grain Weight	NDCG@20%	5	10	0.897338484317857	0.00235800561229633	0.000745666847031635	-0.0188590132393335	-0.019715789462132	-0.0188590132393335	1	5
rrBLUP linear baseline	Thousand Grain Weight	NDCG@20%	5	10	0.91619749755719	0	0	-0.0188590132393335	-0.019715789462132	-0.0188590132393335	1	5
GBM stability-tuned, 5000 BR, 0.0025 LR	Height to Eartip	NDCG@20%	1	10	0.892247676137783	0.00457575068562836	0.00144697941716627	-0.00820382848586565	0.00762364913643685	-0.00028655239908959	2	5
rrBLUP linear baseline	Height to Eartip	NDCG@20%	1	10	0.900451504623649	0	0	-0.00820382848586565	0.00762364913643685	-0.00028655239908959	2	5
GBM stability-tuned, 5000 BR, 0.0025 LR	Height to Eartip	NDCG@20%	2	10	0.922194414478162	0.00580119402932217	0.00183449862812277	-0.00461595021316796	0.00762364913643685	-0.00028655239908959	2	5
rrBLUP linear baseline	Height to Eartip	NDCG@20%	2	10	0.92681036469133	0	0	-0.00461595021316796	0.00762364913643685	-0.00028655239908959	2	5
GBM stability-tuned, 5000 BR, 0.0025 LR	Height to Eartip	NDCG@20%	3	10	0.935051285256098	0.00377195379134306	0.00119279652095516	0.00106737280848246	0.00762364913643685	-0.00028655239908959	2	5
rrBLUP linear baseline	Height to Eartip	NDCG@20%	3	10	0.933983912447616	0	0	0.00106737280848246	0.00762364913643685	-0.00028655239908959	2	5
GBM stability-tuned, 5000 BR, 0.0025 LR	Height to Eartip	NDCG@20%	4	10	0.924036038218973	0.00422386173392973	0.00133570236008461	0.050157203971825	0.00762364913643685	-0.00028655239908959	2	5
rrBLUP linear baseline	Height to Eartip	NDCG@20%	4	10	0.873878834247148	0	0	0.050157203971825	0.00762364913643685	-0.00028655239908959	2	5
GBM stability-tuned, 5000 BR, 0.0025 LR	Height to Eartip	NDCG@20%	5	10	0.885958713904524	0.00548772753879504	0.00173537182010224	-0.00028655239908959	0.00762364913643685	-0.00028655239908959	2	5
rrBLUP linear baseline	Height to Eartip	NDCG@20%	5	10	0.886245266303614	0	0	-0.00028655239908959	0.00762364913643685	-0.00028655239908959	2	5
GBM stability-tuned, 5000 BR, 0.0025 LR	Grain Yield	ICC	1	1	0.993206225582208	NA	NA	-0.00679377441779205	-0.007043838351608	-0.00697056206703495	0	5
rrBLUP linear baseline	Grain Yield	ICC	1	1	1	NA	NA	-0.00679377441779205	-0.007043838351608	-0.00697056206703495	0	5
GBM stability-tuned, 5000 BR, 0.0025 LR	Grain Yield	ICC	2	1	0.993029437932965	NA	NA	-0.00697056206703495	-0.007043838351608	-0.00697056206703495	0	5
rrBLUP linear baseline	Grain Yield	ICC	2	1	1	NA	NA	-0.00697056206703495	-0.007043838351608	-0.00697056206703495	0	5
GBM stability-tuned, 5000 BR, 0.0025 LR	Grain Yield	ICC	3	1	0.992172620459996	NA	NA	-0.00782737954000401	-0.007043838351608	-0.00697056206703495	0	5
rrBLUP linear baseline	Grain Yield	ICC	3	1	1	NA	NA	-0.00782737954000401	-0.007043838351608	-0.00697056206703495	0	5
GBM stability-tuned, 5000 BR, 0.0025 LR	Grain Yield	ICC	4	1	0.992668496272454	NA	NA	-0.00733150372754598	-0.007043838351608	-0.00697056206703495	0	5
rrBLUP linear baseline	Grain Yield	ICC	4	1	1	NA	NA	-0.00733150372754598	-0.007043838351608	-0.00697056206703495	0	5
GBM stability-tuned, 5000 BR, 0.0025 LR	Grain Yield	ICC	5	1	0.993704027994337	NA	NA	-0.00629597200566301	-0.007043838351608	-0.00697056206703495	0	5
rrBLUP linear baseline	Grain Yield	ICC	5	1	1	NA	NA	-0.00629597200566301	-0.007043838351608	-0.00697056206703495	0	5
GBM stability-tuned, 5000 BR, 0.0025 LR	Grain Protein Content	ICC	1	1	0.99439018037654	NA	NA	-0.00560981962345997	-0.0063904987616906	-0.00616616324306396	0	5
rrBLUP linear baseline	Grain Protein Content	ICC	1	1	1	NA	NA	-0.00560981962345997	-0.0063904987616906	-0.00616616324306396	0	5
GBM stability-tuned, 5000 BR, 0.0025 LR	Grain Protein Content	ICC	2	1	0.994451173803277	NA	NA	-0.00554882619672303	-0.0063904987616906	-0.00616616324306396	0	5
rrBLUP linear baseline	Grain Protein Content	ICC	2	1	1	NA	NA	-0.00554882619672303	-0.0063904987616906	-0.00616616324306396	0	5
GBM stability-tuned, 5000 BR, 0.0025 LR	Grain Protein Content	ICC	3	1	0.992183489591334	NA	NA	-0.00781651040866604	-0.0063904987616906	-0.00616616324306396	0	5
rrBLUP linear baseline	Grain Protein Content	ICC	3	1	1	NA	NA	-0.00781651040866604	-0.0063904987616906	-0.00616616324306396	0	5
GBM stability-tuned, 5000 BR, 0.0025 LR	Grain Protein Content	ICC	4	1	0.993833836756936	NA	NA	-0.00616616324306396	-0.0063904987616906	-0.00616616324306396	0	5
rrBLUP linear baseline	Grain Protein Content	ICC	4	1	1	NA	NA	-0.00616616324306396	-0.0063904987616906	-0.00616616324306396	0	5
GBM stability-tuned, 5000 BR, 0.0025 LR	Grain Protein Content	ICC	5	1	0.99318882566346	NA	NA	-0.00681117433653999	-0.0063904987616906	-0.00616616324306396	0	5
rrBLUP linear baseline	Grain Protein Content	ICC	5	1	1	NA	NA	-0.00681117433653999	-0.0063904987616906	-0.00616616324306396	0	5
GBM stability-tuned, 5000 BR, 0.0025 LR	Thousand Grain Weight	ICC	1	1	0.994788422823636	NA	NA	-0.005211577176364	-0.00517710538287162	-0.005211577176364	0	5
rrBLUP linear baseline	Thousand Grain Weight	ICC	1	1	1	NA	NA	-0.005211577176364	-0.00517710538287162	-0.005211577176364	0	5
GBM stability-tuned, 5000 BR, 0.0025 LR	Thousand Grain Weight	ICC	2	1	0.994723285479628	NA	NA	-0.00527671452037204	-0.00517710538287162	-0.005211577176364	0	5
rrBLUP linear baseline	Thousand Grain Weight	ICC	2	1	1	NA	NA	-0.00527671452037204	-0.00517710538287162	-0.005211577176364	0	5
GBM stability-tuned, 5000 BR, 0.0025 LR	Thousand Grain Weight	ICC	3	1	0.994930625507705	NA	NA	-0.00506937449229505	-0.00517710538287162	-0.005211577176364	0	5
rrBLUP linear baseline	Thousand Grain Weight	ICC	3	1	1	NA	NA	-0.00506937449229505	-0.00517710538287162	-0.005211577176364	0	5
GBM stability-tuned, 5000 BR, 0.0025 LR	Thousand Grain Weight	ICC	4	1	0.994779399134919	NA	NA	-0.00522060086508103	-0.00517710538287162	-0.005211577176364	0	5
rrBLUP linear baseline	Thousand Grain Weight	ICC	4	1	1	NA	NA	-0.00522060086508103	-0.00517710538287162	-0.005211577176364	0	5
GBM stability-tuned, 5000 BR, 0.0025 LR	Thousand Grain Weight	ICC	5	1	0.994892740139754	NA	NA	-0.00510725986024596	-0.00517710538287162	-0.005211577176364	0	5
rrBLUP linear baseline	Thousand Grain Weight	ICC	5	1	1	NA	NA	-0.00510725986024596	-0.00517710538287162	-0.005211577176364	0	5
GBM stability-tuned, 5000 BR, 0.0025 LR	Height to Eartip	ICC	1	1	0.996051917311603	NA	NA	-0.00394808268839697	-0.004188227518397	-0.00394808268839697	0	5
rrBLUP linear baseline	Height to Eartip	ICC	1	1	1	NA	NA	-0.00394808268839697	-0.004188227518397	-0.00394808268839697	0	5
GBM stability-tuned, 5000 BR, 0.0025 LR	Height to Eartip	ICC	2	1	0.996277856400564	NA	NA	-0.00372214359943601	-0.004188227518397	-0.00394808268839697	0	5
rrBLUP linear baseline	Height to Eartip	ICC	2	1	1	NA	NA	-0.00372214359943601	-0.004188227518397	-0.00394808268839697	0	5
GBM stability-tuned, 5000 BR, 0.0025 LR	Height to Eartip	ICC	3	1	0.994988220359922	NA	NA	-0.00501177964007804	-0.004188227518397	-0.00394808268839697	0	5
rrBLUP linear baseline	Height to Eartip	ICC	3	1	1	NA	NA	-0.00501177964007804	-0.004188227518397	-0.00394808268839697	0	5
GBM stability-tuned, 5000 BR, 0.0025 LR	Height to Eartip	ICC	4	1	0.99605977955298	NA	NA	-0.00394022044702003	-0.004188227518397	-0.00394808268839697	0	5
rrBLUP linear baseline	Height to Eartip	ICC	4	1	1	NA	NA	-0.00394022044702003	-0.004188227518397	-0.00394808268839697	0	5
GBM stability-tuned, 5000 BR, 0.0025 LR	Height to Eartip	ICC	5	1	0.995681088782946	NA	NA	-0.00431891121705397	-0.004188227518397	-0.00394808268839697	0	5
rrBLUP linear baseline	Height to Eartip	ICC	5	1	1	NA	NA	-0.00431891121705397	-0.004188227518397	-0.00394808268839697	0	5
GBM stability-tuned, 5000 BR, 0.0025 LR	Grain Yield	Fleiss' Kappa	1	1	0.846594594594595	NA	NA	-0.153405405405405	-0.126291891891892	-0.128432432432432	0	5
rrBLUP linear baseline	Grain Yield	Fleiss' Kappa	1	1	1	NA	NA	-0.153405405405405	-0.126291891891892	-0.128432432432432	0	5
GBM stability-tuned, 5000 BR, 0.0025 LR	Grain Yield	Fleiss' Kappa	2	1	0.888216216216216	NA	NA	-0.111783783783784	-0.126291891891892	-0.128432432432432	0	5
rrBLUP linear baseline	Grain Yield	Fleiss' Kappa	2	1	1	NA	NA	-0.111783783783784	-0.126291891891892	-0.128432432432432	0	5
GBM stability-tuned, 5000 BR, 0.0025 LR	Grain Yield	Fleiss' Kappa	3	1	0.871567567567568	NA	NA	-0.128432432432432	-0.126291891891892	-0.128432432432432	0	5
rrBLUP linear baseline	Grain Yield	Fleiss' Kappa	3	1	1	NA	NA	-0.128432432432432	-0.126291891891892	-0.128432432432432	0	5
GBM stability-tuned, 5000 BR, 0.0025 LR	Grain Yield	Fleiss' Kappa	4	1	0.898918918918919	NA	NA	-0.101081081081081	-0.126291891891892	-0.128432432432432	0	5
rrBLUP linear baseline	Grain Yield	Fleiss' Kappa	4	1	1	NA	NA	-0.101081081081081	-0.126291891891892	-0.128432432432432	0	5
GBM stability-tuned, 5000 BR, 0.0025 LR	Grain Yield	Fleiss' Kappa	5	1	0.863243243243244	NA	NA	-0.136756756756756	-0.126291891891892	-0.128432432432432	0	5
rrBLUP linear baseline	Grain Yield	Fleiss' Kappa	5	1	1	NA	NA	-0.136756756756756	-0.126291891891892	-0.128432432432432	0	5
GBM stability-tuned, 5000 BR, 0.0025 LR	Grain Protein Content	Fleiss' Kappa	1	1	0.940540540540541	NA	NA	-0.059459459459459	-0.0784864864864864	-0.061837837837838	0	5
rrBLUP linear baseline	Grain Protein Content	Fleiss' Kappa	1	1	1	NA	NA	-0.059459459459459	-0.0784864864864864	-0.061837837837838	0	5
GBM stability-tuned, 5000 BR, 0.0025 LR	Grain Protein Content	Fleiss' Kappa	2	1	0.903675675675676	NA	NA	-0.096324324324324	-0.0784864864864864	-0.061837837837838	0	5
rrBLUP linear baseline	Grain Protein Content	Fleiss' Kappa	2	1	1	NA	NA	-0.096324324324324	-0.0784864864864864	-0.061837837837838	0	5
GBM stability-tuned, 5000 BR, 0.0025 LR	Grain Protein Content	Fleiss' Kappa	3	1	0.881081081081081	NA	NA	-0.118918918918919	-0.0784864864864864	-0.061837837837838	0	5
rrBLUP linear baseline	Grain Protein Content	Fleiss' Kappa	3	1	1	NA	NA	-0.118918918918919	-0.0784864864864864	-0.061837837837838	0	5
GBM stability-tuned, 5000 BR, 0.0025 LR	Grain Protein Content	Fleiss' Kappa	4	1	0.944108108108108	NA	NA	-0.055891891891892	-0.0784864864864864	-0.061837837837838	0	5
rrBLUP linear baseline	Grain Protein Content	Fleiss' Kappa	4	1	1	NA	NA	-0.055891891891892	-0.0784864864864864	-0.061837837837838	0	5
GBM stability-tuned, 5000 BR, 0.0025 LR	Grain Protein Content	Fleiss' Kappa	5	1	0.938162162162162	NA	NA	-0.061837837837838	-0.0784864864864864	-0.061837837837838	0	5
rrBLUP linear baseline	Grain Protein Content	Fleiss' Kappa	5	1	1	NA	NA	-0.061837837837838	-0.0784864864864864	-0.061837837837838	0	5
GBM stability-tuned, 5000 BR, 0.0025 LR	Thousand Grain Weight	Fleiss' Kappa	1	1	0.92745945945946	NA	NA	-0.07254054054054	-0.0822918918918916	-0.078486486486486	0	5
rrBLUP linear baseline	Thousand Grain Weight	Fleiss' Kappa	1	1	1	NA	NA	-0.07254054054054	-0.0822918918918916	-0.078486486486486	0	5
GBM stability-tuned, 5000 BR, 0.0025 LR	Thousand Grain Weight	Fleiss' Kappa	2	1	0.900108108108108	NA	NA	-0.099891891891892	-0.0822918918918916	-0.078486486486486	0	5
rrBLUP linear baseline	Thousand Grain Weight	Fleiss' Kappa	2	1	1	NA	NA	-0.099891891891892	-0.0822918918918916	-0.078486486486486	0	5
GBM stability-tuned, 5000 BR, 0.0025 LR	Thousand Grain Weight	Fleiss' Kappa	3	1	0.910810810810811	NA	NA	-0.0891891891891891	-0.0822918918918916	-0.078486486486486	0	5
rrBLUP linear baseline	Thousand Grain Weight	Fleiss' Kappa	3	1	1	NA	NA	-0.0891891891891891	-0.0822918918918916	-0.078486486486486	0	5
GBM stability-tuned, 5000 BR, 0.0025 LR	Thousand Grain Weight	Fleiss' Kappa	4	1	0.928648648648649	NA	NA	-0.071351351351351	-0.0822918918918916	-0.078486486486486	0	5
rrBLUP linear baseline	Thousand Grain Weight	Fleiss' Kappa	4	1	1	NA	NA	-0.071351351351351	-0.0822918918918916	-0.078486486486486	0	5
GBM stability-tuned, 5000 BR, 0.0025 LR	Thousand Grain Weight	Fleiss' Kappa	5	1	0.921513513513514	NA	NA	-0.078486486486486	-0.0822918918918916	-0.078486486486486	0	5
rrBLUP linear baseline	Thousand Grain Weight	Fleiss' Kappa	5	1	1	NA	NA	-0.078486486486486	-0.0822918918918916	-0.078486486486486	0	5
GBM stability-tuned, 5000 BR, 0.0025 LR	Height to Eartip	Fleiss' Kappa	1	1	0.964324324324324	NA	NA	-0.035675675675676	-0.065881081081081	-0.076108108108108	0	5
rrBLUP linear baseline	Height to Eartip	Fleiss' Kappa	1	1	1	NA	NA	-0.035675675675676	-0.065881081081081	-0.076108108108108	0	5
GBM stability-tuned, 5000 BR, 0.0025 LR	Height to Eartip	Fleiss' Kappa	2	1	0.921513513513514	NA	NA	-0.078486486486486	-0.065881081081081	-0.076108108108108	0	5
rrBLUP linear baseline	Height to Eartip	Fleiss' Kappa	2	1	1	NA	NA	-0.078486486486486	-0.065881081081081	-0.076108108108108	0	5
GBM stability-tuned, 5000 BR, 0.0025 LR	Height to Eartip	Fleiss' Kappa	3	1	0.908432432432432	NA	NA	-0.091567567567568	-0.065881081081081	-0.076108108108108	0	5
rrBLUP linear baseline	Height to Eartip	Fleiss' Kappa	3	1	1	NA	NA	-0.091567567567568	-0.065881081081081	-0.076108108108108	0	5
GBM stability-tuned, 5000 BR, 0.0025 LR	Height to Eartip	Fleiss' Kappa	4	1	0.923891891891892	NA	NA	-0.076108108108108	-0.065881081081081	-0.076108108108108	0	5
rrBLUP linear baseline	Height to Eartip	Fleiss' Kappa	4	1	1	NA	NA	-0.076108108108108	-0.065881081081081	-0.076108108108108	0	5
GBM stability-tuned, 5000 BR, 0.0025 LR	Height to Eartip	Fleiss' Kappa	5	1	0.952432432432433	NA	NA	-0.047567567567567	-0.065881081081081	-0.076108108108108	0	5
rrBLUP linear baseline	Height to Eartip	Fleiss' Kappa	5	1	1	NA	NA	-0.047567567567567	-0.065881081081081	-0.076108108108108	0	5
